# Supplementary material for: Expression of myelin transcription factor 1 and lamin B receptor mediate neural progenitor fate transition in the zebrafish spinal cord pMN domain
Source: J Biol Chem. 2022 Sep 5;298(10):102452. doi: 10.1016/j.jbc.2022.102452 (PMC9530849; doi:10.1016/j.jbc.2022.102452)
Supplement: Supplemental Data 1 [file mmc1.xlsx]

## Sheet: Supplemental Data 1
gene	p_val	avg_logFC	pct.1	pct.2	p_val_adj	GeneID	sig_bool	cluster
isl2b	0	1.32991	0.653	0.125	0	30151	TRUE	0_MN1
slc18a3a	0	1.18355	0.921	0.248	0	559347	TRUE	0_MN1
isl2a	0	1.06267	0.777	0.209	0	30157	TRUE	0_MN1
islr2	0	1.03156	0.713	0.158	0	541396	TRUE	0_MN1
slit3	0	1.02894	0.951	0.443	0	80354	FALSE	0_MN1
nanos1	0	0.987608	0.619	0.241	0	322903	TRUE	0_MN1
gfra3	0	0.949518	0.773	0.243	0	556647	TRUE	0_MN1
nr2f2	0	0.930509	0.704	0.354	0	30424	TRUE	0_MN1
si:dkey-175g6.2	0	0.888977	0.73	0.274	0	793455	TRUE	0_MN1
stmn1b	0	0.88114	0.83	0.444	0	550548	FALSE	0_MN1
si:ch211-247j9.1	0	0.86561	0.755	0.188	0	570019	TRUE	0_MN1
elavl4	0	0.862346	0.908	0.394	0	30737	TRUE	0_MN1
pbx3b	0	0.859223	0.643	0.321	0	58140	TRUE	0_MN1
mmp17a	0	0.855821	0.726	0.232	0	570076	TRUE	0_MN1
mnx1	0	0.848478	0.684	0.216	0	405399	TRUE	0_MN1
isl1	0	0.834725	0.741	0.274	0	30147	TRUE	0_MN1
chata	0	0.831446	0.774	0.191	0	100170938	TRUE	0_MN1
ret	0	0.818776	0.795	0.295	0	30512	TRUE	0_MN1
nr2f1a	0	0.81329	0.74	0.443	0	30418	FALSE	0_MN1
rbfox1	0	0.800546	0.882	0.37	0	449554	TRUE	0_MN1
kif26ba	0	0.793324	0.546	0.126	0	569545	FALSE	0_MN1
creb5b	0	0.78595	0.602	0.316	0	565910	TRUE	0_MN1
onecut1	0	0.764509	0.747	0.268	0	393545	TRUE	0_MN1
unc5a	0	0.750582	0.641	0.212	0	799734	TRUE	0_MN1
golga7ba	0	0.735447	0.781	0.348	0	550228	TRUE	0_MN1
adcyap1b	0	0.73323	0.752	0.331	0	335625	TRUE	0_MN1
csmd2	0	0.732361	0.618	0.195	0	565460	TRUE	0_MN1
alcamb	0	0.731538	0.67	0.474	0	323919	FALSE	0_MN1
qkia	0	0.719261	0.906	0.653	0	30471	FALSE	0_MN1
dachd	0	0.717343	0.611	0.196	0	791191	TRUE	0_MN1
esrrga	0	0.709121	0.537	0.202	0	405890	FALSE	0_MN1
aplp1	0	0.686794	0.865	0.343	0	404233	TRUE	0_MN1
plxna4	0	0.677643	0.508	0.135	0	325938	FALSE	0_MN1
enox1	0	0.668157	0.766	0.359	0	100002220	TRUE	0_MN1
scrt2	0	0.66736	0.667	0.197	0	325372	TRUE	0_MN1
pou2f2a	0	0.664554	0.549	0.224	0	557055	FALSE	0_MN1
chodl	0	0.660306	0.467	0.097	0	550240	FALSE	0_MN1
cplx2	0	0.659265	0.819	0.453	0	556701	FALSE	0_MN1
agrn	0	0.65859	0.92	0.652	0	565373	FALSE	0_MN1
kcnma1a	0	0.648903	0.806	0.431	0	568554	FALSE	0_MN1
tenm4	0	0.647623	0.911	0.665	0	30156	FALSE	0_MN1
tmsb	0	0.645299	0.945	0.669	0	402820	FALSE	0_MN1
sox11a	0	0.645252	0.787	0.632	0	30602	FALSE	0_MN1
stmn4l	0	0.641297	0.641	0.271	0	436836	TRUE	0_MN1
tox	0	0.637326	0.86	0.622	0	569666	FALSE	0_MN1
nrg1	0	0.612615	0.565	0.172	0	796461	FALSE	0_MN1
adgrl1a	0	0.608495	0.587	0.226	0	562531	FALSE	0_MN1
myt1b	0	0.607962	0.977	0.748	0	100536821	FALSE	0_MN1
dab1a	0	0.60226	0.688	0.317	0	692351	TRUE	0_MN1
ebf3a	0	0.597605	0.7	0.342	0	567751	TRUE	0_MN1
grid2	0	0.597266	0.504	0.216	0	448841	FALSE	0_MN1
pik3r3b	0	0.593093	0.773	0.572	0	100000252	FALSE	0_MN1
myo10l1	0	0.585704	0.527	0.115	0	566674	FALSE	0_MN1
mgat4b	0	0.585172	0.543	0.194	0	431727	FALSE	0_MN1
klf7b	0	0.583563	0.728	0.512	0	553082	FALSE	0_MN1
slc5a7a	0	0.57839	0.613	0.159	0	100005589	TRUE	0_MN1
lhx4	0	0.576072	0.681	0.381	0	571943	TRUE	0_MN1
alcama	3.09461e-269	0.570946	0.846	0.659	7.3206e-265	30194	FALSE	0_MN1
xpr1a	0	0.565458	0.638	0.299	0	100170805	TRUE	0_MN1
crabp1b	3.13044e-229	0.55889	0.342	0.156	7.40536e-225	415102	FALSE	0_MN1
si:dkey-178k16.1	0	0.558744	0.78	0.383	0	569390	TRUE	0_MN1
rbfox3b	0	0.551311	0.433	0.111	0	559412	FALSE	0_MN1
meis1b	0	0.551007	0.839	0.683	0	170446	FALSE	0_MN1
znf503	0	0.550989	0.61	0.328	0	324913	TRUE	0_MN1
mcf2l2	0	0.54323	0.684	0.297	0	100149630	TRUE	0_MN1
aclya	0	0.540366	0.63	0.277	0	436922	TRUE	0_MN1
zc4h2	0	0.537302	0.786	0.569	0	323487	FALSE	0_MN1
adam22	0	0.536428	0.728	0.36	0	100126805	TRUE	0_MN1
ephb3a	0	0.53076	0.543	0.244	0	30313	FALSE	0_MN1
nrp1a	0	0.528202	0.594	0.346	0	353246	FALSE	0_MN1
thsd7aa	0	0.525489	0.744	0.463	0	557991	FALSE	0_MN1
ank2b	0	0.520656	0.827	0.584	0	450043	FALSE	0_MN1
gap43	0	0.51998	0.734	0.347	0	30608	TRUE	0_MN1
onecut3b	2.36114e-282	0.519229	0.437	0.182	5.58551e-278	100332965	FALSE	0_MN1
runx1t1	0	0.518682	0.701	0.35	0	767809	TRUE	0_MN1
auts2a	0	0.516697	0.581	0.366	0	368890	FALSE	0_MN1
fgf13a	0	0.514155	0.527	0.209	0	492758	FALSE	0_MN1
stmn2b	0	0.512015	0.679	0.27	0	100003563	TRUE	0_MN1
nrp2b	0	0.506375	0.488	0.153	0	405902	FALSE	0_MN1
cadm3	0	0.503831	0.75	0.437	0	692273	FALSE	0_MN1
glra1	0	0.501276	0.555	0.212	0	30676	FALSE	0_MN1
syt2a	0	0.494136	0.768	0.362	0	567877	TRUE	0_MN1
ywhah	0	0.49143	0.907	0.664	0	406443	FALSE	0_MN1
kidins220a	0	0.486873	0.524	0.19	0	570732	FALSE	0_MN1
fscn1a	0	0.484786	0.703	0.422	0	558271	FALSE	0_MN1
gng3	0	0.484747	0.798	0.356	0	114462	TRUE	0_MN1
cadm4	0	0.482531	0.909	0.599	0	492787	FALSE	0_MN1
tns1b	0	0.481717	0.552	0.216	0	555362	FALSE	0_MN1
adam19b	0	0.481633	0.396	0.08	0	571252	FALSE	0_MN1
gng2	0	0.476799	0.81	0.508	0	550256	FALSE	0_MN1
rbfox3a	0	0.474845	0.735	0.354	0	100538330	TRUE	0_MN1
pcbp4	0	0.473628	0.712	0.352	0	406391	TRUE	0_MN1
mtus2a	0	0.472147	0.442	0.106	0	556195	FALSE	0_MN1
cntn4	9.89263e-278	0.471118	0.434	0.18	2.3402e-273	571349	FALSE	0_MN1
arhgap22	0	0.470121	0.483	0.109	0	562503	FALSE	0_MN1
olfm1b	0	0.468627	0.596	0.236	0	445092	FALSE	0_MN1
kif1aa	0	0.467005	0.608	0.236	0	100330443	TRUE	0_MN1
ndrg4	0	0.464662	0.526	0.192	0	692305	FALSE	0_MN1
nlgn3a	7.66151e-308	0.4633	0.58	0.329	1.81241e-303	562702	FALSE	0_MN1
rtn1a	0	0.461413	0.962	0.724	0	323706	FALSE	0_MN1
apba2b	0	0.460934	0.724	0.387	0	327160	TRUE	0_MN1
gabrb4	0	0.459371	0.481	0.129	0	566514	FALSE	0_MN1
gpm6ab	0	0.456419	0.922	0.526	0	407734	FALSE	0_MN1
brinp1	0	0.456406	0.454	0.151	0	100334375	FALSE	0_MN1
cntfr	4.06995e-223	0.455639	0.762	0.609	9.62787e-219	368438	FALSE	0_MN1
efna5a	0	0.45428	0.455	0.133	0	64256	FALSE	0_MN1
epb41a	0	0.452341	0.827	0.622	0	559643	FALSE	0_MN1
ckbb	0	0.45148	0.962	0.67	0	140744	FALSE	0_MN1
dab2ipa	0	0.450198	0.627	0.33	0	100002454	TRUE	0_MN1
sncb	0	0.449773	0.761	0.368	0	393944	TRUE	0_MN1
lmo1	0	0.447358	0.442	0.13	0	280646	FALSE	0_MN1
lypd6	0	0.439137	0.481	0.165	0	447932	FALSE	0_MN1
gab2	6.6204191e-316	0.433768	0.534	0.265	1.5661263379964e-311	564517	FALSE	0_MN1
ppargc1a	0	0.431812	0.463	0.148	0	553418	FALSE	0_MN1
pag1	0	0.43169	0.525	0.24	0	100034498	FALSE	0_MN1
syt11a	0	0.43157	0.729	0.443	0	406769	FALSE	0_MN1
lrp1bb	0	0.429053	0.283	0.059	0	559293	FALSE	0_MN1
ywhag2	0	0.427733	0.772	0.463	0	560560	FALSE	0_MN1
hoxc10a	3.41104e-205	0.424475	0.556	0.377	8.06916e-201	100535576	FALSE	0_MN1
mkrn1	0	0.422173	0.606	0.346	0	170782	TRUE	0_MN1
ppfia3	0	0.420416	0.623	0.29	0	567230	TRUE	0_MN1
aacs	0	0.419737	0.46	0.155	0	393984	FALSE	0_MN1
tjp1a	3.90052e-301	0.418835	0.641	0.38	9.22706e-297	378845	TRUE	0_MN1
ppp1r14ab	0	0.417779	0.579	0.297	0	393783	FALSE	0_MN1
prr12b	0	0.417717	0.626	0.377	0	557848	TRUE	0_MN1
rtn1b	0	0.417191	0.672	0.309	0	327065	TRUE	0_MN1
ncam2	3.99352e-165	0.41334	0.323	0.145	9.44706e-161	114441	FALSE	0_MN1
hoxc3a	1.55967e-276	0.412329	0.858	0.767	3.68956e-272	30421	FALSE	0_MN1
ppp3ca	0	0.41179	0.816	0.515	0	794574	FALSE	0_MN1
plxna3	1.49551e-304	0.411568	0.717	0.497	3.53778e-300	567422	FALSE	0_MN1
foxp1b	3.33911e-222	0.411246	0.323	0.224	7.89901e-218	569047	FALSE	0_MN1
plekha6	0	0.406497	0.596	0.286	0	568764	FALSE	0_MN1
dpysl3	0	0.402429	0.684	0.385	0	553166	TRUE	0_MN1
map7d2a	0	0.40169	0.536	0.204	0	100005195	FALSE	0_MN1
mical3a	0	0.397779	0.449	0.205	0	402881	FALSE	0_MN1
gpc5c	0	0.396136	0.26	0.043	0	100006305	FALSE	0_MN1
ptmaa	0	0.39584	1	0.984	0	335707	FALSE	0_MN1
nbeaa	1.81447e-303	0.394124	0.734	0.477	4.29232e-299	541373	FALSE	0_MN1
mmp15b	0	0.392083	0.382	0.098	0	100332426	FALSE	0_MN1
rbms3	3.7148e-277	0.391014	0.586	0.34	8.78772e-273	767747	FALSE	0_MN1
mllt11	0	0.390455	0.673	0.369	0	563531	TRUE	0_MN1
tuba2	0	0.387793	0.549	0.239	0	406303	FALSE	0_MN1
ctnna2	7.41853e-292	0.38165	0.843	0.611	1.75493e-287	567500	FALSE	0_MN1
kcnn1a	0	0.378967	0.608	0.33	1.59373e-304	563352	TRUE	0_MN1
b3gat2	0	0.378542	0.372	0.099	0	445060	FALSE	0_MN1
gpr85	0	0.378391	0.435	0.132	0	793299	FALSE	0_MN1
vsnl1a	0	0.37649	0.488	0.167	0	492494	FALSE	0_MN1
id4	0	0.37591	0.666	0.337	0	664761	TRUE	0_MN1
pcdh17	1.27894e-163	0.374661	0.593	0.425	3.02547e-159	561336	FALSE	0_MN1
galnt1	1.26112e-295	0.372526	0.562	0.331	2.9833e-291	559073	FALSE	0_MN1
cacna1ab	0	0.371519	0.586	0.263	0	569528	FALSE	0_MN1
si:dkey-276j7.1	4.6957e-284	0.371062	0.799	0.577	1.11081e-279	561769	FALSE	0_MN1
mapk10	1.0452527393e-314	0.370203	0.635	0.342	2.4726498799717e-310	569698	TRUE	0_MN1
ca10a	9.71337e-246	0.370023	0.296	0.099	2.29779e-241	641327	FALSE	0_MN1
prph	2.39884607684e-313	0.369429	0.339	0.104	0	30259	FALSE	0_MN1
map4l	0	0.368106	0.548	0.238	0	100537884	FALSE	0_MN1
hoxa9a	4.34089e-233	0.366116	0.602	0.416	1.02688e-228	58047	FALSE	0_MN1
atp2b2	0	0.365149	0.342	0.082	0	557430	FALSE	0_MN1
hmgb3a	1.97399e-318	0.364735	0.988	0.911	4.6696704634e-314	561025	FALSE	0_MN1
rnf44	2.27966e-292	0.364449	0.549	0.367	5.39275e-288	767686	FALSE	0_MN1
elavl3	0	0.363742	0.998	0.879	0	30732	FALSE	0_MN1
atp1a3a	0	0.362665	0.637	0.317	0	64610	TRUE	0_MN1
dacha	1.4863e-198	0.36182	0.652	0.504	3.516e-194	192121	FALSE	0_MN1
hsp90aa1.2	1.31631e-108	0.361649	0.909	0.801	3.11387e-104	565155	FALSE	0_MN1
sox4b	0	0.359998	0.401	0.142	0	393875	FALSE	0_MN1
cxxc4	0	0.358895	0.464	0.136	0	100006754	FALSE	0_MN1
scn8aa	0	0.35866	0.518	0.213	0	58152	FALSE	0_MN1
pbx1a	1.19612e-230	0.358233	0.507	0.266	2.82953e-226	58138	FALSE	0_MN1
ppfia4	5.7876e-293	0.356715	0.427	0.186	1.36911e-288	100005543	FALSE	0_MN1
npr2	0	0.356116	0.389	0.115	0	100331745	FALSE	0_MN1
snap25b	9.10238e-266	0.355709	0.401	0.161	2.15326e-261	30711	FALSE	0_MN1
lmo4b	2.17802e-243	0.35522	0.427	0.208	5.15233e-239	324849	FALSE	0_MN1
fam168a	0	0.355033	0.825	0.703	0	751761	FALSE	0_MN1
tubb5	1.39059e-198	0.352807	0.783	0.654	3.28958e-194	386701	FALSE	0_MN1
st8sia5	0	0.352627	0.516	0.21	0	553754	FALSE	0_MN1
kcnn1b	1.90419e-199	0.35148	0.28	0.11	4.50455e-195	570401	FALSE	0_MN1
tac1	0	0.349913	0.526	0.22	0	555634	FALSE	0_MN1
bcam	6.4899e-181	0.349845	0.58	0.356	1.53525e-176	767689	FALSE	0_MN1
eno2	2.68945e-292	0.344642	0.626	0.334	6.36216e-288	402874	TRUE	0_MN1
cxcr4b	1.7483e-69	0.342341	0.427	0.338	4.13577e-65	114447	FALSE	0_MN1
celf5a	1.18863e-238	0.33975	0.381	0.156	2.81183e-234	568052	FALSE	0_MN1
hoxd3a	2.54028e-244	0.337236	0.67	0.469	6.00928e-240	30349	FALSE	0_MN1
tmeff1b	8.2434334527275e-311	0.336699	0.935	0.798	1.95007e-306	553511	FALSE	0_MN1
sgip1a	0	0.335144	0.487	0.206	0	566542	FALSE	0_MN1
irx3a	9.73638e-297	0.334616	0.331	0.106	2.30324e-292	30520	FALSE	0_MN1
ptprga	1.67929e-192	0.334329	0.513	0.297	3.97253e-188	561197	FALSE	0_MN1
gabra3	0	0.333038	0.296	0.069	0	100538116	FALSE	0_MN1
nkain2	2.46824e-224	0.332862	0.522	0.281	5.83888e-220	101883714	FALSE	0_MN1
si:ch73-1a9.3	1.06784e-298	0.330389	1	0.988	2.52608e-294	556254	FALSE	0_MN1
ndrg2	2.87727e-243	0.329852	0.578	0.335	6.80648e-239	494050	FALSE	0_MN1
rbfox2	4.65156e-290	0.329755	0.667	0.495	1.10037e-285	406569	FALSE	0_MN1
si:dkey-280e21.3	1.52112e-212	0.329013	0.552	0.329	3.59835e-208	557118	FALSE	0_MN1
slc40a1	7.09914e-240	0.327486	0.637	0.418	1.67937e-235	58153	FALSE	0_MN1
nova2	0	0.327217	0.998	0.953	0	553201	FALSE	0_MN1
kidins220b	1.851e-261	0.325156	0.625	0.397	4.37873e-257	335881	TRUE	0_MN1
fez1	3.54993e-304	0.323811	0.588	0.294	8.39771e-300	406705	FALSE	0_MN1
astn1	1.15296e-279	0.323751	0.414	0.166	2.72744e-275	791157	FALSE	0_MN1
cacng2a	2.8009e-306	0.323442	0.487	0.208	6.6258e-302	393614	FALSE	0_MN1
kcnq3	0	0.321764	0.309	0.081	0	799747	FALSE	0_MN1
jagn1a	3.33583e-241	0.320861	0.654	0.41	7.89125e-237	449830	FALSE	0_MN1
dok4	5.46033e-307	0.31981	0.277	0.076	1.2917e-302	568912	FALSE	0_MN1
onecut2	4.99288e-263	0.317182	0.428	0.191	1.18112e-258	100000073	FALSE	0_MN1
clvs2	6.552e-259	0.315979	0.56	0.305	1.54994e-254	566769	FALSE	0_MN1
gnb1a	1.51102e-273	0.314924	0.932	0.826	3.57447e-269	322104	FALSE	0_MN1
onecutl	8.29007e-222	0.314918	0.404	0.184	1.9611e-217	246225	FALSE	0_MN1
ache	0	0.311887	0.659	0.267	0	114549	TRUE	0_MN1
kif26bb	0	0.309737	0.287	0.067	0	100333605	FALSE	0_MN1
dact2	3.27712e-234	0.308704	0.3	0.104	7.75236e-230	337795	FALSE	0_MN1
myca	7.6807e-121	0.307716	0.36	0.226	1.81695e-116	30686	FALSE	0_MN1
pcdh11	2.21215e-194	0.306859	0.342	0.146	5.23306e-190	100333121	FALSE	0_MN1
si:dkey-56f14.7	7.96976e-308	0.306043	0.395	0.146	1.88533e-303	100005846	FALSE	0_MN1
tmie	1.67161e-277	0.305688	0.536	0.265	3.95436e-273	555430	FALSE	0_MN1
stmn2a	0	0.305573	0.611	0.269	0	449651	TRUE	0_MN1
sez6b	8.6359e-289	0.304864	0.335	0.108	2.04291e-284	100536906	FALSE	0_MN1
mtss1lb	4.44832e-250	0.302179	0.406	0.175	1.0523e-245	564555	FALSE	0_MN1
ppp1r14ba	1.48372e-318	0.301819	0.319	0.09	3.5098848614e-314	564838	FALSE	0_MN1
flot1a	1.43189e-245	0.301153	0.574	0.315	3.38727e-241	561345	FALSE	0_MN1
ankrd12	6.33688e-216	0.301038	0.701	0.598	1.49905e-211	393119	FALSE	0_MN1
tuba1c	1.0819e-283	0.30091	0.982	0.875	2.55933e-279	573122	FALSE	0_MN1
aff2	2.00335e-142	0.300818	0.474	0.308	4.73912e-138	100330019	FALSE	0_MN1
npr1a	4.98346e-229	0.298897	0.344	0.138	1.17889e-224	560653	FALSE	0_MN1
bach2b	1.60122e-148	0.298722	0.807	0.684	3.78784e-144	555350	FALSE	0_MN1
anks1b	2.80435e-214	0.298664	0.466	0.233	6.63396e-210	565408	FALSE	0_MN1
cacna2d1a	1.55260536807107e-310	0.298264	0.35	0.114	3.67284e-306	561434	FALSE	0_MN1
atf7ip	9.23235e-195	0.298019	0.738	0.637	2.18401e-190	558977	FALSE	0_MN1
vdac3	2.47535e-228	0.297978	0.877	0.758	5.8557e-224	406529	FALSE	0_MN1
plekha5	3.18379e-179	0.296931	0.457	0.253	7.53157e-175	567300	FALSE	0_MN1
nlgn2a	8.1303e-288	0.293293	0.356	0.122	1.9233e-283	556158	FALSE	0_MN1
bahcc1b	9.18067e-158	0.292573	0.723	0.603	2.17178e-153	794333	FALSE	0_MN1
rtn4b	9.94908e-218	0.291364	0.59	0.369	2.35355e-213	678586	FALSE	0_MN1
inab	0	0.289426	0.362	0.113	0	30230	FALSE	0_MN1
csdc2a	8.18429e-258	0.289269	0.468	0.215	1.93607e-253	436963	FALSE	0_MN1
vamp2	5.7106e-300	0.289051	0.691	0.393	1.3509e-295	336281	TRUE	0_MN1
hoxa11b	7.63565e-126	0.288725	0.464	0.329	1.80629e-121	30382	FALSE	0_MN1
cdc42ep4a	3.65423e-269	0.288429	0.435	0.19	8.64445e-265	431730	FALSE	0_MN1
jpt1b	8.41855e-233	0.2884	0.943	0.835	1.99149e-228	402906	FALSE	0_MN1
camta1b	7.62188e-280	0.287835	0.605	0.323	1.80303e-275	497465	TRUE	0_MN1
tmtc1	3e-323	0.287673	0.349	0.114	7.01257e-319	555449	FALSE	0_MN1
zmiz1a	3.74145e-193	0.287	0.649	0.499	8.85077e-189	561061	FALSE	0_MN1
gpc6a	2.65811e-190	0.286715	0.428	0.269	6.28802e-186	571904	FALSE	0_MN1
znf704	1.07858e-293	0.286489	0.3	0.095	2.5515e-289	560056	FALSE	0_MN1
apc2	1.83126e-255	0.286207	0.47	0.218	4.33204e-251	565771	FALSE	0_MN1
ank2a	2.07603e-285	0.284684	0.343	0.117	4.91107e-281	568926	FALSE	0_MN1
irf2bp2b	1.72782e-183	0.283071	0.523	0.332	4.08733e-179	406614	FALSE	0_MN1
fat3a	6.51739e-148	0.282399	0.498	0.361	1.54175e-143	569256	FALSE	0_MN1
adarb1b	2.33642e-124	0.282226	0.607	0.459	5.52705e-120	558759	FALSE	0_MN1
hoxc8a	4.93096e-101	0.281604	0.337	0.237	1.16647e-96	449648	FALSE	0_MN1
cbx1b	3.32289e-221	0.281553	0.495	0.262	7.86063e-217	415180	FALSE	0_MN1
nyap2a	5.83884e-248	0.281507	0.369	0.142	1.38124e-243	100000797	FALSE	0_MN1
cntn2	0	0.281459	0.315	0.078	0	30726	FALSE	0_MN1
eif4ebp1	1.27619e-181	0.281281	0.585	0.438	3.01895e-177	799566	FALSE	0_MN1
hmgb1a	5.76e-128	0.280494	0.876	0.796	1.36258e-123	321622	FALSE	0_MN1
si:dkey-56m19.5	1.38391e-204	0.279739	0.948	0.84	3.27379e-200	797705	FALSE	0_MN1
zswim5	3.03561e-195	0.27938	0.781	0.694	7.18104e-191	100149522	FALSE	0_MN1
flot2a	1.28465e-204	0.279198	0.612	0.427	3.03897e-200	245698	FALSE	0_MN1
parga	1.51311e-277	0.278627	0.375	0.143	3.57941e-273	559134	FALSE	0_MN1
dll4	3.36184e-124	0.278455	0.348	0.197	7.95276e-120	563920	FALSE	0_MN1
basp1	1.17104e-265	0.277595	0.477	0.218	2.77022e-261	569631	FALSE	0_MN1
cacna1aa	3.70536e-214	0.277364	0.452	0.22	8.76541e-210	562059	FALSE	0_MN1
kdm6bb	4.33774e-172	0.276087	0.512	0.34	1.02613e-167	563644	FALSE	0_MN1
ncam1a	1.9543e-146	0.275891	0.894	0.798	4.62309e-142	30447	FALSE	0_MN1
ube2d4	1.60138e-218	0.274427	0.559	0.36	3.78823e-214	100001914	FALSE	0_MN1
chn1	2.31374e-203	0.273876	0.478	0.26	5.47338e-199	406273	FALSE	0_MN1
fbxl6	6.14998e-212	0.273176	0.484	0.285	1.45484e-207	323163	FALSE	0_MN1
arl4d	4.91123e-123	0.272178	0.495	0.382	1.1618e-118	323573	FALSE	0_MN1
tnrc6c1	2.12655e-141	0.272176	0.672	0.553	5.03056e-137	560874	FALSE	0_MN1
cadpsb	4.11492e-235	0.270437	0.515	0.262	9.73427e-231	100001129	FALSE	0_MN1
ngfra	1.06627e-256	0.269386	0.318	0.105	2.52237e-252	100535003	FALSE	0_MN1
camk2g1	2.35598e-161	0.269054	0.646	0.449	5.5733e-157	791855	FALSE	0_MN1
nkx6.2	1.13086e-224	0.267362	0.338	0.143	2.67516e-220	565782	FALSE	0_MN1
foxo3b	2.58678e-160	0.265539	0.521	0.354	6.1193e-156	30296	FALSE	0_MN1
nol4lb	3.57069e-210	0.264422	0.363	0.158	8.44683e-206	791170	FALSE	0_MN1
hp1bp3	7.38575e-194	0.264057	0.862	0.794	1.74717e-189	558102	FALSE	0_MN1
pacsin1b	1.82401e-144	0.262739	0.594	0.393	4.31488e-140	619246	FALSE	0_MN1
fam189a1	9.40613e-135	0.26259	0.553	0.36	2.22511e-130	436705	FALSE	0_MN1
sh3pxd2b	1.7444e-214	0.259628	0.366	0.161	4.12656e-210	553242	FALSE	0_MN1
gphna	1.00434e-184	0.257504	0.448	0.241	2.37587e-180	555470	FALSE	0_MN1
kcnc3a	2.06705e-198	0.257499	0.433	0.212	4.88982e-194	559096	FALSE	0_MN1
sox12	3.51908e-257	0.256003	0.291	0.092	8.32474e-253	562381	FALSE	0_MN1
dscamb	7.74009e-238	0.254778	0.515	0.265	1.831e-233	386937	FALSE	0_MN1
maml3	1.17648e-142	0.254064	0.574	0.429	2.78307e-138	101886283	FALSE	0_MN1
si:ch211-260e23.9	9.3578e-158	0.252299	0.442	0.286	2.21368e-153	555795	FALSE	0_MN1
tbl1xr1a	3.86332e-154	0.251228	0.595	0.482	9.13906e-150	553608	FALSE	0_MN1
mlf2	3.81911e-175	0.251068	0.564	0.415	9.03449e-171	561675	FALSE	0_MN1
si:dkey-31f5.11	5.445e-320	0.250785	0.272	0.067	1.28809226e-315	335883	FALSE	0_MN1
sema6e	1.15114e-108	0.250714	0.399	0.256	2.72314e-104	556743	FALSE	0_MN1
2021-03-08	6.58475e-150	0.250381	0.604	0.45	1.55769e-145	567818	FALSE	0_MN1
tmem59l	4.046526694e-315	0.250082	0.56	0.269	9.5724635481003e-311	406646	FALSE	0_MN1
si:ch73-21g5.7	0	1.38697	0.949	0.496	0	568516	FALSE	1_pMN1
her4.2	0	1.36925	0.626	0.21	0	30301	TRUE	1_pMN1
olig2	0	1.28294	0.901	0.473	0	325288	FALSE	1_pMN1
mdka	0	1.21552	0.955	0.423	0	30277	FALSE	1_pMN1
her12	0	1.20962	0.735	0.248	0	402914	TRUE	1_pMN1
id1	0	1.20872	0.872	0.417	0	30493	FALSE	1_pMN1
her15.2	0	1.05792	0.844	0.441	0	678530	FALSE	1_pMN1
her4.4	0	1.03814	0.48	0.135	0	100149066	FALSE	1_pMN1
abhd6a	0	0.978268	0.924	0.551	0	799085	FALSE	1_pMN1
lfng	0	0.946863	0.875	0.408	0	30158	FALSE	1_pMN1
her15.1	0	0.923478	0.719	0.322	0	359836	TRUE	1_pMN1
vim	0	0.832789	0.981	0.847	0	140599	FALSE	1_pMN1
adamts3	0	0.817986	0.703	0.253	0	102467218	TRUE	1_pMN1
gfap	0	0.813398	0.796	0.327	0	30646	TRUE	1_pMN1
sox3	0	0.805947	0.746	0.309	0	30529	TRUE	1_pMN1
sb:cb81	0	0.786756	0.821	0.298	0	794352	TRUE	1_pMN1
dld	0	0.731723	0.585	0.149	0	30138	FALSE	1_pMN1
dla	0	0.725178	0.75	0.361	0	30131	TRUE	1_pMN1
angptl4	0	0.712313	0.939	0.605	0	492647	FALSE	1_pMN1
notch3	0	0.709317	0.799	0.29	0	58066	TRUE	1_pMN1
lrrn1	0	0.678053	0.773	0.373	0	568527	TRUE	1_pMN1
btg2	0	0.636408	0.915	0.577	0	30079	FALSE	1_pMN1
her2	0	0.632139	0.345	0.099	0	30300	FALSE	1_pMN1
si:ch73-335l21.4	0	0.611581	0.529	0.215	0	100000332	FALSE	1_pMN1
ddr1	0	0.598937	0.68	0.266	0	100007346	TRUE	1_pMN1
fgfr1b	0	0.589949	0.662	0.242	0	567905	TRUE	1_pMN1
cldn5a	0	0.579479	0.779	0.313	0	406559	TRUE	1_pMN1
tgif1	0	0.578598	0.886	0.585	0	321756	FALSE	1_pMN1
cx43.4	0	0.572696	0.796	0.415	0	30276	FALSE	1_pMN1
fosab	0	0.564901	0.883	0.651	0	394198	FALSE	1_pMN1
sdc4	0	0.560853	0.937	0.566	0	568593	FALSE	1_pMN1
her6	0	0.550599	0.652	0.327	0	30288	TRUE	1_pMN1
jdp2b	0	0.534168	0.511	0.203	0	436766	FALSE	1_pMN1
jarid2b	1.724e-321	0.529182	0.719	0.433	4.0789783e-317	558456	FALSE	1_pMN1
cep131	0	0.522373	0.616	0.299	0	563066	TRUE	1_pMN1
fosl1a	5.25e-321	0.494338	0.728	0.422	1.2423937e-316	564241	FALSE	1_pMN1
gadd45gb.1	1.01272e-85	0.488881	0.293	0.165	2.39569e-81	406507	FALSE	1_pMN1
nrarpb	0	0.484166	0.618	0.24	0	353225	TRUE	1_pMN1
bcl2a	0	0.483238	0.658	0.333	0	570772	TRUE	1_pMN1
hmgb2b	7.0700571343e-313	0.477609	0.945	0.821	0	447936	FALSE	1_pMN1
sox2	0	0.468826	0.638	0.252	0	378723	TRUE	1_pMN1
notch1a	0	0.46877	0.791	0.425	0	30718	FALSE	1_pMN1
cited4a	0	0.467896	0.895	0.637	0	562291	FALSE	1_pMN1
akap12b	5.950752e-317	0.462211	0.623	0.31	1.40770987714e-312	567365	TRUE	1_pMN1
hmgn2	4.5441e-116	0.453689	0.982	0.978	1.07495e-111	569904	FALSE	1_pMN1
atf3	4.22564e-158	0.448556	0.771	0.601	9.99617e-154	393939	FALSE	1_pMN1
nr2f6b	0	0.448375	0.748	0.449	0	406522	FALSE	1_pMN1
gpm6bb	0	0.440516	0.624	0.274	0	503756	TRUE	1_pMN1
col28a2a	0	0.438327	0.629	0.262	0	100294690	TRUE	1_pMN1
npm1a	1.59741e-242	0.433272	0.621	0.359	3.77884e-238	266985	TRUE	1_pMN1
zbtb18	0	0.429616	0.618	0.287	0	100003157	TRUE	1_pMN1
notch1b	0	0.429591	0.547	0.196	0	794892	FALSE	1_pMN1
rtca	0	0.426713	0.759	0.427	0	321129	FALSE	1_pMN1
epha2a	0	0.424899	0.538	0.215	0	30689	FALSE	1_pMN1
tspan7	0	0.421335	0.632	0.326	0	406802	TRUE	1_pMN1
lin28a	4.42436e-156	0.420566	0.821	0.667	1.04663e-151	394066	FALSE	1_pMN1
fgfr3	0	0.416593	0.652	0.326	0	58129	TRUE	1_pMN1
her9	5.9288e-197	0.41627	0.4	0.179	1.40252e-192	140613	FALSE	1_pMN1
crb2a	0	0.409831	0.486	0.181	0	723994	FALSE	1_pMN1
junbb	1.96627e-207	0.402636	0.734	0.515	4.6514e-203	336038	FALSE	1_pMN1
si:dkeyp-110a12.4	0	0.399388	0.534	0.217	0	100001360	FALSE	1_pMN1
magi1b	2.0501e-217	0.39287	0.81	0.682	4.84972e-213	474349	FALSE	1_pMN1
rasgef1bb	9.10714e-285	0.391586	0.55	0.263	2.15439e-280	445085	FALSE	1_pMN1
gli2a	0	0.384781	0.424	0.124	0	30154	FALSE	1_pMN1
nes	1.51609e-240	0.383637	0.621	0.352	3.58645e-236	100150939	TRUE	1_pMN1
rplp2l	0	0.383251	1	0.989	0	558312	FALSE	1_pMN1
si:dkey-177p2.6	1.06424e-248	0.380214	0.649	0.401	2.51757e-244	568712	FALSE	1_pMN1
tcf7l1a	0	0.379664	0.575	0.263	0	30523	FALSE	1_pMN1
si:ch73-281n10.2	2.06531e-212	0.37772	0.953	0.877	4.88571e-208	561719	FALSE	1_pMN1
hmgb2a	0	0.377416	0.926	0.612	0	641484	FALSE	1_pMN1
nrarpa	4.04545e-291	0.375543	0.542	0.259	9.56991e-287	353224	FALSE	1_pMN1
rplp1	0	0.370284	1	0.998	0	336719	FALSE	1_pMN1
bcar1	2.30757e-214	0.370212	0.723	0.487	5.45879e-210	568309	FALSE	1_pMN1
pard6gb	3.4948e-250	0.369158	0.469	0.209	8.2673e-246	80959	FALSE	1_pMN1
msi1	0	0.367468	0.581	0.262	0	541389	FALSE	1_pMN1
xylt1	5.92506e-196	0.367346	0.596	0.363	1.40163e-191	560951	FALSE	1_pMN1
si:dkey-42i9.4	2.69579e-264	0.363597	0.84	0.611	6.37716e-260	492503	FALSE	1_pMN1
sall4	2.38055e-257	0.361563	0.598	0.314	5.63143e-253	572527	FALSE	1_pMN1
fstl1a	1.3519e-263	0.361555	0.531	0.252	3.19806e-259	325423	FALSE	1_pMN1
shroom4	9.51847e-269	0.360833	0.436	0.176	2.25169e-264	559035	FALSE	1_pMN1
junba	9.71577e-223	0.359531	0.694	0.428	2.29836e-218	407086	FALSE	1_pMN1
rps12	0	0.357369	1	0.996	0	337007	FALSE	1_pMN1
si:ch73-265d7.2	0	0.357265	0.794	0.387	0	100148055	TRUE	1_pMN1
mcl1a	2.0874e-224	0.356229	0.848	0.664	4.93796e-220	58122	FALSE	1_pMN1
mpp5a	2.3643e-260	0.353291	0.546	0.274	5.59298e-256	252845	FALSE	1_pMN1
hmga1a	2.15469e-274	0.35268	0.997	0.968	5.09714e-270	406447	FALSE	1_pMN1
arl5c	6.21234e-193	0.351247	0.533	0.296	1.46959e-188	393819	FALSE	1_pMN1
gpc4	0	0.350035	0.486	0.183	0	118437	FALSE	1_pMN1
coro1ca	1.47582e-203	0.348071	0.542	0.301	3.4912e-199	317741	FALSE	1_pMN1
id3	2.27899e-155	0.3478	0.343	0.163	5.39119e-151	246093	FALSE	1_pMN1
rpl22l1	3.36368e-278	0.345707	0.947	0.823	7.95712e-274	735250	FALSE	1_pMN1
rpl11	0	0.345113	1	0.995	5.07834e-304	415229	FALSE	1_pMN1
rpl12	4.35009e-318	0.343779	1	0.988	1.02905726926e-313	327089	FALSE	1_pMN1
rpl10a	3.19988e-302	0.343647	1	0.99	7.56964e-298	323305	FALSE	1_pMN1
pax6a	0	0.342295	0.357	0.091	0	30567	FALSE	1_pMN1
neurog1	5.19924e-107	0.340979	0.328	0.18	1.22993e-102	30239	FALSE	1_pMN1
si:ch73-215f7.1	1.10049e-213	0.340502	0.304	0.111	2.60333e-209	101882797	FALSE	1_pMN1
rpsa	0	0.340251	1	0.997	0	394027	FALSE	1_pMN1
bzw1b	1.21556e-305	0.340085	0.594	0.287	2.87553e-301	406812	FALSE	1_pMN1
zbtb16b	8.38396e-219	0.339938	0.468	0.228	1.98331e-214	569773	FALSE	1_pMN1
rps3a	3.30905e-298	0.339266	1	0.992	7.8279e-294	337240	FALSE	1_pMN1
zeb2a	1.26594e-289	0.338923	0.601	0.305	2.99471e-285	100003889	TRUE	1_pMN1
mycb	1.59168e-157	0.333682	0.547	0.334	3.76529e-153	393141	FALSE	1_pMN1
efcc1	6.9087e-241	0.332017	0.51	0.251	1.63432e-236	100333996	FALSE	1_pMN1
ncalda	3.4558e-253	0.330105	0.641	0.371	8.17504e-249	556178	TRUE	1_pMN1
sertad2a	4.3688e-279	0.327818	0.449	0.184	1.03348e-274	571662	FALSE	1_pMN1
zgc:92107	3.06211e-264	0.327212	0.538	0.263	7.24374e-260	492329	FALSE	1_pMN1
rpl23	3.22118e-303	0.326756	1	0.996	7.62002e-299	336812	FALSE	1_pMN1
rpl15	1.4916e-234	0.32674	0.999	0.982	3.52854e-230	445053	FALSE	1_pMN1
rps7	6.06674e-300	0.326423	1	0.996	1.43515e-295	393725	FALSE	1_pMN1
mych	4.09367e-184	0.325833	0.443	0.22	9.68399e-180	560341	FALSE	1_pMN1
rps8a	1.71759e-297	0.325153	1	0.995	4.06313e-293	407690	FALSE	1_pMN1
si:dkey-151g10.6	2.37715e-304	0.324606	1	1	5.62339e-300	335588	FALSE	1_pMN1
cdh2	1.96708e-193	0.322442	0.829	0.669	4.65333e-189	30291	FALSE	1_pMN1
rps4x	3.70386e-291	0.322272	0.999	0.988	8.76186e-287	449547	FALSE	1_pMN1
rps14	1.15322e-290	0.322167	1	0.997	2.72806e-286	336687	FALSE	1_pMN1
rpl39	2.34714e-303	0.321398	1	0.999	5.55241e-299	415168	FALSE	1_pMN1
homeza	3.09711e-300	0.320244	0.454	0.178	7.32651e-296	368671	FALSE	1_pMN1
rpl8	1.75803e-280	0.318031	1	0.996	4.1588e-276	393686	FALSE	1_pMN1
rpl3	1.74622e-239	0.317747	0.995	0.954	4.13086e-235	322571	FALSE	1_pMN1
rps15a	2.48078e-291	0.316641	1	0.995	5.86852e-287	336764	FALSE	1_pMN1
rpl13	1.22578e-295	0.314389	1	0.996	2.89971e-291	378961	FALSE	1_pMN1
rpl5b	1.14538e-230	0.314378	0.939	0.835	2.70951e-226	415196	FALSE	1_pMN1
rps9	1.11333e-268	0.313563	1	0.994	2.63369e-264	114420	FALSE	1_pMN1
ybx1	2.98577e-157	0.31172	1	0.993	7.06313e-153	795398	FALSE	1_pMN1
klf6a	1.86875e-209	0.310858	0.882	0.687	4.42072e-205	280650	FALSE	1_pMN1
rpl7	6.72797e-253	0.310617	1	0.992	1.59157e-248	336710	FALSE	1_pMN1
rpl27	1.07454e-281	0.310016	0.999	0.988	2.54193e-277	325618	FALSE	1_pMN1
tspan17	4.2051e-177	0.308399	0.686	0.498	9.94757e-173	324950	FALSE	1_pMN1
rpl38	6.26892e-307	0.308105	1	0.995	1.48297e-302	436759	FALSE	1_pMN1
rpl23a	9.51007e-230	0.307939	0.995	0.971	2.2497e-225	335539	FALSE	1_pMN1
plekhh1	2.03983e-253	0.307506	0.367	0.132	4.82542e-249	565914	FALSE	1_pMN1
arl4cb	4.82152e-204	0.30732	0.608	0.373	1.14058e-199	406531	TRUE	1_pMN1
rpl21	4.13534e-267	0.307132	1	0.994	9.78255e-263	336568	FALSE	1_pMN1
ier5	7.95695e-190	0.306504	0.884	0.756	1.8823e-185	359827	FALSE	1_pMN1
rpl35a	1.55945e-287	0.306403	1	0.995	3.68903e-283	436760	FALSE	1_pMN1
si:ch211-170d8.2	2.04028e-246	0.306361	0.316	0.106	4.82649e-242	571755	FALSE	1_pMN1
rpl7a	1.79501e-260	0.304827	1	0.994	4.24627e-256	337010	FALSE	1_pMN1
her13	1.27426e-203	0.304408	0.46	0.222	3.01438e-199	550600	FALSE	1_pMN1
rps5	7.74805e-254	0.302365	1	0.995	1.83288e-249	192297	FALSE	1_pMN1
rpl18	9.79691e-263	0.302072	1	0.99	2.31756e-258	445038	FALSE	1_pMN1
fosl2	6.82599e-216	0.301936	0.578	0.317	1.61476e-211	558921	FALSE	1_pMN1
rps6	2.664e-190	0.300713	0.989	0.953	6.30197e-186	445028	FALSE	1_pMN1
rpl9	5.40593e-261	0.300392	1	0.994	1.27883e-256	336702	FALSE	1_pMN1
rps2	7.51955e-247	0.300362	1	0.998	1.77883e-242	406565	FALSE	1_pMN1
rpl5a	9.36145e-222	0.299354	0.983	0.925	2.21454e-217	326961	FALSE	1_pMN1
rpl30	1.19996e-260	0.29754	1	0.989	2.83862e-256	336713	FALSE	1_pMN1
neurod4	5.9731e-121	0.297083	0.359	0.187	1.413e-116	266958	FALSE	1_pMN1
gas1b	0	0.296878	0.319	0.079	0	777760	FALSE	1_pMN1
ldlrad2	3.070269508218e-311	0.296559	0.701	0.386	7.26303e-307	100537878	TRUE	1_pMN1
rplp0	1.64515e-235	0.296111	1	0.999	3.89177e-231	58101	FALSE	1_pMN1
met	4.67826e-143	0.295756	0.353	0.171	1.10669e-138	100150664	FALSE	1_pMN1
lrp2a	1.33384e-253	0.295663	0.461	0.201	3.15534e-249	568184	FALSE	1_pMN1
psat1	4.95444e-239	0.294991	0.499	0.237	1.17202e-234	327512	FALSE	1_pMN1
dag1	1.62376e-174	0.29476	0.715	0.51	3.84116e-170	286829	FALSE	1_pMN1
tanc1b	1.97865e-183	0.294455	0.569	0.33	4.6807e-179	100334650	FALSE	1_pMN1
rpl17	1.1725e-250	0.29439	1	0.997	2.77366e-246	336641	FALSE	1_pMN1
rps28	8.54949e-281	0.292728	1	0.995	2.02247e-276	406307	FALSE	1_pMN1
sgk1	2.11722e-165	0.292661	0.631	0.401	5.00849e-161	324140	FALSE	1_pMN1
tcf12	1.96169e-209	0.291509	0.65	0.392	4.64057e-205	407985	TRUE	1_pMN1
rps24	1.62461e-264	0.290519	1	0.997	3.84317e-260	394194	FALSE	1_pMN1
rps27a	2.99012e-260	0.289883	1	0.998	7.07342e-256	337810	FALSE	1_pMN1
zbtb16a	5.06909e-126	0.289857	0.494	0.305	1.19914e-121	323269	FALSE	1_pMN1
ptprfb	9.68135e-220	0.288849	0.581	0.319	2.29022e-215	799867	FALSE	1_pMN1
plp1a	2.05484e-285	0.28836	0.354	0.113	4.86093e-281	64264	FALSE	1_pMN1
cecr2	3.64864e-205	0.286587	0.453	0.222	8.63123e-201	799918	FALSE	1_pMN1
hes6	1.04691e-203	0.285949	0.788	0.551	2.47657e-199	373116	FALSE	1_pMN1
ccng1	5.27278e-143	0.285612	0.684	0.485	1.24733e-138	171473	FALSE	1_pMN1
phldb1b	5.04306e-150	0.28551	0.525	0.322	1.19299e-145	570275	FALSE	1_pMN1
rps11	6.89726e-255	0.284991	1	0.997	1.63162e-250	406686	FALSE	1_pMN1
ran	4.7384e-200	0.284928	0.97	0.921	1.12092e-195	30572	FALSE	1_pMN1
rgcc	6.43351e-126	0.283698	0.436	0.248	1.52191e-121	431737	FALSE	1_pMN1
rps16	7.58421e-233	0.282091	0.999	0.992	1.79412e-228	767765	FALSE	1_pMN1
rps19	2.62446e-255	0.281498	1	0.997	6.20843e-251	393723	FALSE	1_pMN1
tspan3a	3.99115e-169	0.281102	0.556	0.385	9.44146e-165	565579	FALSE	1_pMN1
rpl13a	2.66995e-240	0.280751	1	0.997	6.31603e-236	560828	FALSE	1_pMN1
her8a	7.11049e-267	0.280683	0.366	0.127	1.68206e-262	323656	FALSE	1_pMN1
rps10	5.34832e-250	0.280632	1	0.997	1.2652e-245	394121	FALSE	1_pMN1
eef1b2	4.34386e-207	0.280537	0.99	0.943	1.02758e-202	335370	FALSE	1_pMN1
skib	1.66542e-194	0.280099	0.728	0.483	3.93973e-190	30113	FALSE	1_pMN1
rps13	8.24468e-252	0.280016	0.999	0.996	1.95036e-247	415169	FALSE	1_pMN1
si:dkey-79d12.5	6.84432e-166	0.278573	0.479	0.261	1.61909e-161	100538016	FALSE	1_pMN1
foxj1a	1.04325e-109	0.278438	0.405	0.233	2.46791e-105	767737	FALSE	1_pMN1
pou3f1	5.94399e-113	0.278263	0.611	0.428	1.40611e-108	30398	FALSE	1_pMN1
her8.2	6.69629e-210	0.276632	0.432	0.199	1.58408e-205	565269	FALSE	1_pMN1
pcdh18b	9.03042e-165	0.275007	0.315	0.132	2.13624e-160	562031	FALSE	1_pMN1
cdkn1ca	6.65408e-98	0.273785	0.787	0.653	1.57409e-93	399483	FALSE	1_pMN1
pkp3b	8.36378e-182	0.273517	0.553	0.317	1.97854e-177	100330353	FALSE	1_pMN1
hmga2	2.90733e-171	0.272804	0.416	0.205	6.87757e-167	324428	FALSE	1_pMN1
actb2	7.51202e-201	0.271984	0.999	0.987	1.77704e-196	57935	FALSE	1_pMN1
nkd1	2.44916e-239	0.270813	0.405	0.166	5.79372e-235	751108	FALSE	1_pMN1
rps23	2.82899e-221	0.270705	1	0.998	6.69226e-217	100000341	FALSE	1_pMN1
nop58	1.45249e-171	0.270301	0.53	0.302	3.43602e-167	494152	FALSE	1_pMN1
rgl1	6.49705e-209	0.270078	0.486	0.25	1.53694e-204	402933	FALSE	1_pMN1
elmsan1b	6.29258e-145	0.269838	0.57	0.358	1.48857e-140	560411	FALSE	1_pMN1
sall1a	4.9978e-168	0.268902	0.662	0.429	1.18228e-163	555721	FALSE	1_pMN1
rps26l	6.14443e-223	0.267792	0.999	0.992	1.45353e-218	393715	FALSE	1_pMN1
tead1a	9.52523e-190	0.267195	0.383	0.172	2.25329e-185	405773	FALSE	1_pMN1
epha4a	4.05363e-151	0.266769	0.522	0.317	9.58926e-147	64271	FALSE	1_pMN1
rpl29	3.88513e-240	0.265898	0.999	0.993	9.19066e-236	445040	FALSE	1_pMN1
uba52	4.45081e-219	0.26545	0.999	0.996	1.05288e-214	641289	FALSE	1_pMN1
shroom2a	1.02042e-182	0.265412	0.512	0.282	2.41391e-178	386817	FALSE	1_pMN1
rpl10	2.22866e-211	0.26527	1	0.997	5.27211e-207	336712	FALSE	1_pMN1
rps15	5.90686e-211	0.264466	0.999	0.995	1.39733e-206	337148	FALSE	1_pMN1
sox9a	1.78647e-205	0.264211	0.365	0.153	4.22606e-201	60641	FALSE	1_pMN1
rps3	1.81247e-177	0.264134	0.995	0.975	4.28758e-173	336550	FALSE	1_pMN1
rps29	9.85666e-249	0.263259	1	0.999	2.33169e-244	405889	FALSE	1_pMN1
rps26	1.77808e-208	0.262985	0.998	0.983	4.20622e-204	336662	FALSE	1_pMN1
tfdp2	1.57249e-162	0.262638	0.523	0.306	3.71989e-158	338204	FALSE	1_pMN1
rpl18a	2.26436e-183	0.262167	1	0.995	5.35656e-179	394035	FALSE	1_pMN1
snrpb	5.91236e-153	0.26045	0.755	0.581	1.39863e-148	402966	FALSE	1_pMN1
mknk2b	9.40139e-133	0.260071	0.621	0.438	2.22399e-128	373121	FALSE	1_pMN1
ppiaa	1.70149e-130	0.259807	0.976	0.93	4.02503e-126	336612	FALSE	1_pMN1
dnmbp	1.0901e-166	0.259614	0.492	0.27	2.57873e-162	100005174	FALSE	1_pMN1
dusp1	3.26426e-150	0.259125	0.393	0.202	7.72193e-146	406340	FALSE	1_pMN1
rps21	1.00849e-220	0.258993	1	0.998	2.38568e-216	394166	FALSE	1_pMN1
zfp36l1b	8.21426e-201	0.258988	0.442	0.211	1.94317e-196	323671	FALSE	1_pMN1
rpl36a	7.67786e-217	0.25752	1	0.997	1.81627e-212	195819	FALSE	1_pMN1
ncam1b	1.16161e-81	0.257341	0.476	0.349	2.74791e-77	114442	FALSE	1_pMN1
rack1	3.78959e-221	0.257238	1	0.991	8.96466e-217	30722	FALSE	1_pMN1
zgc:92242	4.35594e-249	0.256981	0.457	0.198	1.03044e-244	436899	FALSE	1_pMN1
TXN	9.20992e-150	0.256402	0.811	0.646	2.1787e-145	336637	FALSE	1_pMN1
zgc:171772	1.19113e-222	0.256323	1	0.999	2.81775e-218	572109	FALSE	1_pMN1
rpl35	9.87997e-213	0.256151	0.999	0.994	2.33721e-208	192299	FALSE	1_pMN1
rps17	2.23244e-187	0.255261	0.988	0.932	5.28106e-183	393818	FALSE	1_pMN1
rasal2	4.02918e-133	0.2552	0.519	0.325	9.53144e-129	793730	FALSE	1_pMN1
zgc:154093	1.33247e-148	0.254872	0.403	0.209	3.1521e-144	777623	FALSE	1_pMN1
sox11b	8.41332e-130	0.25346	0.78	0.597	1.99026e-125	30603	FALSE	1_pMN1
yap1	1.98011e-212	0.253251	0.423	0.189	4.68414e-208	561411	FALSE	1_pMN1
rps27.1	6.54973e-205	0.252833	1	0.996	1.54941e-200	554155	FALSE	1_pMN1
rpl4	8.52055e-151	0.252709	0.94	0.862	2.01562e-146	337090	FALSE	1_pMN1
si:ch211-222l21.1	1.46871e-181	0.252009	0.996	0.974	3.47438e-177	795027	FALSE	1_pMN1
pprc1	4.07111e-169	0.2518	0.39	0.186	9.63061e-165	100002463	FALSE	1_pMN1
prdx2	6.15138e-159	0.251067	0.879	0.733	1.45517e-154	791455	FALSE	1_pMN1
eef2b	7.0774e-217	0.250774	0.998	0.974	1.67423e-212	326929	FALSE	1_pMN1
efnb3b	1.12735e-138	0.250274	0.565	0.357	2.66686e-134	114378	FALSE	1_pMN1
dlb	0	1.69188	0.978	0.445	0	30141	FALSE	2_pri-MN
abhd6a	0	1.30484	0.912	0.557	0	799085	FALSE	2_pri-MN
insm1b	0	1.11762	0.614	0.216	0	323882	TRUE	2_pri-MN
dla	0	1.02824	0.784	0.358	0	30131	TRUE	2_pri-MN
tuba8l3	0	1.00258	0.938	0.522	0	445164	FALSE	2_pri-MN
elavl3	0	0.965671	0.999	0.882	0	30732	FALSE	2_pri-MN
fstl1a	0	0.959345	0.726	0.216	0	325423	TRUE	2_pri-MN
ebf2	0	0.943749	0.846	0.271	0	30692	TRUE	2_pri-MN
neurod4	0	0.93037	0.598	0.141	0	266958	FALSE	2_pri-MN
nhlh2	0	0.89837	0.786	0.283	0	402968	TRUE	2_pri-MN
alcama	0	0.894211	0.859	0.663	0	30194	FALSE	2_pri-MN
gadd45gb.1	0	0.878703	0.449	0.135	0	406507	FALSE	2_pri-MN
si:ch211-222l21.1	0	0.849509	1	0.973	0	795027	FALSE	2_pri-MN
pacsin1b	0	0.825133	0.799	0.359	0	619246	TRUE	2_pri-MN
cxcr4b	0	0.793039	0.691	0.289	0	114447	TRUE	2_pri-MN
ptprfa	0	0.75546	0.799	0.417	0	140819	FALSE	2_pri-MN
sox11b	0	0.753183	0.908	0.573	0	30603	FALSE	2_pri-MN
insm1a	0	0.7273	0.696	0.405	0	402941	FALSE	2_pri-MN
srrm4	0	0.72333	0.743	0.3	0	796574	TRUE	2_pri-MN
nes	0	0.697049	0.731	0.333	0	100150939	TRUE	2_pri-MN
notch1a	0	0.678756	0.821	0.422	0	30718	FALSE	2_pri-MN
si:ch211-57n23.4	0	0.644661	0.717	0.276	0	799595	TRUE	2_pri-MN
brsk2b	0	0.633145	0.886	0.64	0	100149571	FALSE	2_pri-MN
cep131	0	0.630737	0.565	0.311	0	563066	FALSE	2_pri-MN
si:ch73-386h18.1	0	0.620168	0.874	0.556	0	563768	FALSE	2_pri-MN
hes6	0	0.599093	0.853	0.54	0	373116	FALSE	2_pri-MN
spsb4a	0	0.598757	0.727	0.364	0	557906	TRUE	2_pri-MN
nr2f1b	0	0.574402	0.547	0.201	0	393564	FALSE	2_pri-MN
hmgn6	0	0.55239	0.999	0.979	0	322286	FALSE	2_pri-MN
gdf11	0	0.550996	0.655	0.279	0	406247	TRUE	2_pri-MN
tp53inp2	0	0.548835	0.786	0.438	0	564072	FALSE	2_pri-MN
myo10l3	0	0.542246	0.799	0.465	0	555290	FALSE	2_pri-MN
rtca	0	0.539696	0.746	0.432	0	321129	FALSE	2_pri-MN
her13	0	0.535835	0.557	0.205	0	550600	FALSE	2_pri-MN
nr2f6b	0	0.533881	0.736	0.454	0	406522	FALSE	2_pri-MN
mpp3a	0	0.527399	0.646	0.267	0	572079	TRUE	2_pri-MN
neurod1	2.61171e-308	0.505715	0.41	0.147	6.17825e-304	30169	FALSE	2_pri-MN
olig4	0	0.481009	0.304	0.068	0	324857	FALSE	2_pri-MN
lhx4	0	0.479104	0.718	0.384	0	571943	TRUE	2_pri-MN
epb41a	0	0.476047	0.82	0.63	0	559643	FALSE	2_pri-MN
myo1b	0	0.474583	0.526	0.201	0	541515	FALSE	2_pri-MN
skib	0	0.471753	0.796	0.472	0	30113	FALSE	2_pri-MN
meis3	0	0.470271	0.587	0.279	0	81885	FALSE	2_pri-MN
nfasca	0	0.467625	0.528	0.248	0	100141490	FALSE	2_pri-MN
robo3	0	0.463883	0.79	0.466	0	30770	FALSE	2_pri-MN
isl1	0	0.461101	0.659	0.305	0	30147	TRUE	2_pri-MN
tmsb	0	0.45982	0.934	0.68	0	402820	FALSE	2_pri-MN
vim	1.05232e-266	0.437737	0.955	0.853	2.48937e-262	140599	FALSE	2_pri-MN
hnrnpa0a	0	0.43194	0.85	0.699	0	323529	FALSE	2_pri-MN
si:dkey-42i9.4	0	0.429128	0.819	0.617	2.39287e-304	492503	FALSE	2_pri-MN
zfhx3	1.62548e-272	0.425889	0.733	0.453	3.84523e-268	100333211	FALSE	2_pri-MN
zgc:77784	0	0.423088	0.468	0.152	0	402947	FALSE	2_pri-MN
thsd7aa	0	0.420496	0.776	0.466	0	557991	FALSE	2_pri-MN
rhbdl3	0	0.419799	0.591	0.274	0	550128	FALSE	2_pri-MN
proca1	6.76747e-188	0.416807	0.442	0.235	1.60091e-183	100149324	FALSE	2_pri-MN
coro1ca	1.02347e-210	0.415831	0.517	0.308	2.42112e-206	317741	FALSE	2_pri-MN
ctnna2	7.44442e-261	0.41297	0.849	0.617	1.76105e-256	567500	FALSE	2_pri-MN
nr2f1a	4.30761e-271	0.411692	0.737	0.453	1.01901e-266	30418	FALSE	2_pri-MN
myt1a	1.78025e-162	0.409198	0.683	0.505	4.21136e-158	557002	FALSE	2_pri-MN
kif26ab	1.08593e-188	0.404095	0.432	0.211	2.56888e-184	58004	FALSE	2_pri-MN
cux2b	9.71585e-218	0.401302	0.651	0.426	2.29838e-213	565530	FALSE	2_pri-MN
rbpjb	5.83e-320	0.395473	0.559	0.271	1.379138796e-315	563306	FALSE	2_pri-MN
draxin	0	0.391204	0.473	0.177	0	619245	FALSE	2_pri-MN
dcc	1.15286e-261	0.389762	0.606	0.342	2.72719e-257	569360	TRUE	2_pri-MN
pou3f1	7.58052e-240	0.387735	0.683	0.416	1.79325e-235	30398	FALSE	2_pri-MN
srgap3	7.15428e-246	0.387507	0.78	0.573	1.69242e-241	561567	FALSE	2_pri-MN
adcyap1b	2.48129e-301	0.386315	0.676	0.359	5.86975e-297	335625	TRUE	2_pri-MN
cx43.4	9.38598e-230	0.386299	0.699	0.438	2.22035e-225	30276	FALSE	2_pri-MN
pcdh18b	4.69494e-268	0.385621	0.358	0.125	1.11064e-263	562031	FALSE	2_pri-MN
rgcc	4.08373e-104	0.380943	0.411	0.255	9.66047e-100	431737	FALSE	2_pri-MN
jpt1b	5.20466e-307	0.379688	0.949	0.837	1.23122e-302	402906	FALSE	2_pri-MN
cirbpb	0	0.377012	1	0.993	0	678563	FALSE	2_pri-MN
gse1	1.19516e-256	0.373269	0.822	0.647	2.82728e-252	567033	FALSE	2_pri-MN
ppp1r14ab	3.36351e-238	0.368113	0.576	0.307	7.95673e-234	393783	FALSE	2_pri-MN
smad7	3.91511e-172	0.366584	0.537	0.356	9.26158e-168	326282	FALSE	2_pri-MN
sox3	1.4213e-186	0.366582	0.589	0.343	3.36222e-182	30529	FALSE	2_pri-MN
zbtb18	8.59744e-216	0.361106	0.543	0.305	2.03381e-211	100003157	FALSE	2_pri-MN
kdm2bb	2.42454e-271	0.355199	0.573	0.323	5.7355e-267	562643	FALSE	2_pri-MN
plk3	7.0681e-188	0.35449	0.449	0.263	1.67203e-183	334202	FALSE	2_pri-MN
plch1	2.16123e-259	0.345707	0.426	0.19	5.1126e-255	566479	FALSE	2_pri-MN
prtgb	2.43741e-164	0.343438	0.394	0.218	5.76595e-160	572241	FALSE	2_pri-MN
neurog1	4.13377e-111	0.342713	0.338	0.179	9.77885e-107	30239	FALSE	2_pri-MN
pdzrn3b	1.61975e-224	0.34144	0.427	0.193	3.83167e-220	100005518	FALSE	2_pri-MN
ret	1.2598e-278	0.338568	0.644	0.341	2.98018e-274	30512	TRUE	2_pri-MN
reck	5.37006e-261	0.336042	0.645	0.401	1.27034e-256	100334698	FALSE	2_pri-MN
pik3r3b	4.52325e-209	0.334128	0.798	0.574	1.07002e-204	100000252	FALSE	2_pri-MN
greb1l	3.76312e-205	0.331004	0.547	0.318	8.90205e-201	100005373	FALSE	2_pri-MN
tfdp2	1.60621e-215	0.330449	0.539	0.304	3.79965e-211	338204	FALSE	2_pri-MN
nr2f5	4.80452e-211	0.327641	0.497	0.268	1.13656e-206	30427	FALSE	2_pri-MN
dbn1	1.09287e-111	0.327598	0.669	0.552	2.5853e-107	561153	FALSE	2_pri-MN
myt1b	5.38515e-261	0.322214	0.949	0.761	1.27391e-256	100536821	FALSE	2_pri-MN
efcc1	1.84305e-203	0.319167	0.494	0.256	4.35991e-199	100333996	FALSE	2_pri-MN
ttyh3a	7.54335e-213	0.318566	0.63	0.396	1.78446e-208	556314	TRUE	2_pri-MN
cdkn1ca	4.82456e-139	0.318487	0.814	0.649	1.1413e-134	399483	FALSE	2_pri-MN
khdrbs1a	9.08694e-261	0.316024	0.999	0.983	2.14961e-256	30082	FALSE	2_pri-MN
rassf1	4.23941e-169	0.313583	0.66	0.46	1.00288e-164	447811	FALSE	2_pri-MN
phldb1a	2.08913e-203	0.309247	0.463	0.229	4.94204e-199	566287	FALSE	2_pri-MN
eef1b2	1.31204e-234	0.308308	0.994	0.942	3.10375e-230	335370	FALSE	2_pri-MN
nova2	1.94685e-281	0.304918	0.998	0.954	4.60547e-277	553201	FALSE	2_pri-MN
mxra5a	0	0.301678	0.301	0.067	0	100151112	FALSE	2_pri-MN
hnrnpaba	1.59331e-206	0.299634	0.996	0.973	3.76913e-202	321466	FALSE	2_pri-MN
ptmab	2.31307e-283	0.296999	1	0.994	5.47181e-279	559194	FALSE	2_pri-MN
sept5a	3.29341e-216	0.294189	0.529	0.302	7.79089e-212	335925	FALSE	2_pri-MN
olig2	3.86206e-318	0.287985	0.809	0.494	9.1360932686e-314	325288	FALSE	2_pri-MN
lin28a	1.21451e-30	0.285124	0.75	0.682	2.87305e-26	394066	FALSE	2_pri-MN
cnksr2b	4.80053e-180	0.278507	0.429	0.22	1.13561e-175	558834	FALSE	2_pri-MN
sulf2a	3.95589e-195	0.277596	0.411	0.192	9.35805e-191	393910	FALSE	2_pri-MN
tpst1	4.63392e-225	0.273334	0.441	0.222	1.0962e-220	30677	FALSE	2_pri-MN
peli1b	6.94972e-179	0.271987	0.602	0.377	1.64403e-174	558420	TRUE	2_pri-MN
sfpq	2.02949e-156	0.269905	0.788	0.66	4.80096e-152	406564	FALSE	2_pri-MN
actb2	3.32802e-164	0.266248	0.999	0.987	7.87276e-160	57935	FALSE	2_pri-MN
chd4a	2.7952e-141	0.265497	0.861	0.733	6.61233e-137	558344	FALSE	2_pri-MN
tspan18b	5.0627e-163	0.263908	0.606	0.385	1.19763e-158	436712	TRUE	2_pri-MN
mnx2a	1.83302e-255	0.262704	0.349	0.118	4.3362e-251	406205	FALSE	2_pri-MN
gfra3	2.54431e-172	0.260939	0.539	0.307	6.01883e-168	556647	FALSE	2_pri-MN
si:dkey-28b4.7	9.39417e-141	0.260928	0.632	0.449	2.22229e-136	571834	FALSE	2_pri-MN
smarce1	4.87779e-150	0.259165	0.811	0.684	1.15389e-145	322248	FALSE	2_pri-MN
erh	6.26138e-157	0.257871	0.845	0.743	1.48119e-152	30475	FALSE	2_pri-MN
arl4d	8.94357e-110	0.257485	0.547	0.376	2.11569e-105	323573	FALSE	2_pri-MN
runx1t1	2.01656e-120	0.255435	0.583	0.384	4.77038e-116	767809	FALSE	2_pri-MN
h3f3d	2.08553e-215	0.2533	1	0.998	4.93352e-211	394076	FALSE	2_pri-MN
atp2b1a	1.59275e-74	0.253186	0.687	0.598	3.76782e-70	378746	FALSE	2_pri-MN
tac1	0	2.24607	0.844	0.217	0	555634	TRUE	3_MN2
cplx2l	0	2.1391	0.939	0.365	0	436732	TRUE	3_MN2
chga	0	1.88793	0.873	0.201	0	450039	TRUE	3_MN2
nefmb	0	1.79074	0.707	0.118	0	100033387	TRUE	3_MN2
rbfox3a	0	1.56866	0.97	0.368	0	100538330	TRUE	3_MN2
calm1b	0	1.53561	0.873	0.28	0	368217	TRUE	3_MN2
calca	0	1.5148	0.77	0.099	0	436744	TRUE	3_MN2
neflb	0	1.511	0.601	0.078	0	664698	TRUE	3_MN2
rbfox1	0	1.49095	0.984	0.411	0	449554	FALSE	3_MN2
pcp4a	0	1.48721	0.63	0.078	0	386848	TRUE	3_MN2
si:ch211-56a11.2	0	1.43976	0.381	0.052	0	101884119	FALSE	3_MN2
robo1	0	1.43932	0.848	0.363	0	30769	TRUE	3_MN2
ache	0	1.39933	0.899	0.28	0	114549	TRUE	3_MN2
elavl4	0	1.3889	0.976	0.439	0	30737	FALSE	3_MN2
ndufa4	0	1.35699	0.763	0.149	0	406298	TRUE	3_MN2
nlgn1	0	1.28482	0.699	0.131	0	100002610	TRUE	3_MN2
grin1a	0	1.28036	0.792	0.103	0	767745	TRUE	3_MN2
sncgb	0	1.2769	0.831	0.164	0	553679	TRUE	3_MN2
aplp1	0	1.26715	0.971	0.385	0	404233	TRUE	3_MN2
aldocb	0	1.23527	0.845	0.442	0	369193	FALSE	3_MN2
calm1a	0	1.20163	0.991	0.814	0	406660	FALSE	3_MN2
atp6v0cb	0	1.20089	0.941	0.517	0	325402	FALSE	3_MN2
bcam	0	1.19707	0.884	0.346	0	767689	TRUE	3_MN2
stmn4l	0	1.19661	0.81	0.291	0	436836	TRUE	3_MN2
vamp1	0	1.18065	0.773	0.345	0	406707	TRUE	3_MN2
atp1a1a.1	0	1.17084	0.886	0.494	0	64612	FALSE	3_MN2
atp2b4	0	1.15946	0.926	0.503	0	768304	FALSE	3_MN2
calb2b	0	1.15854	0.613	0.086	0	393684	TRUE	3_MN2
atp1b3b	0	1.15574	0.899	0.338	0	64272	TRUE	3_MN2
ywhag2	0	1.14428	0.892	0.482	0	560560	FALSE	3_MN2
nptna	0	1.14135	0.877	0.252	0	368305	TRUE	3_MN2
ckbb	0	1.10342	0.952	0.701	0	140744	FALSE	3_MN2
gapdhs	0	1.10001	0.974	0.825	0	406367	FALSE	3_MN2
cntn4	0	1.06467	0.81	0.165	0	571349	TRUE	3_MN2
stx1b	0	1.04663	0.97	0.561	0	58038	FALSE	3_MN2
cacna1ab	0	1.04512	0.854	0.266	0	569528	TRUE	3_MN2
si:dkey-85n7.6	0	1.04343	0.713	0.097	0	100329781	TRUE	3_MN2
snap25a	0	1.04091	0.912	0.401	0	30712	FALSE	3_MN2
spock3	0	1.03549	0.768	0.177	0	562002	TRUE	3_MN2
stmn3	0	1.03516	0.626	0.053	0	798970	TRUE	3_MN2
slc18a3a	0	1.03044	0.924	0.316	0	559347	TRUE	3_MN2
dab1a	0	1.02334	0.892	0.333	0	692351	TRUE	3_MN2
fndc4b	0	1.01873	0.676	0.087	0	100332162	TRUE	3_MN2
cacna2d1a	0	1.01732	0.682	0.101	0	561434	TRUE	3_MN2
neto1l	0	1.00337	0.617	0.055	0	100331363	TRUE	3_MN2
stxbp1a	0	1.00129	0.939	0.523	0	574003	FALSE	3_MN2
tmem59l	0	0.997992	0.84	0.268	0	406646	TRUE	3_MN2
chata	0	0.974938	0.846	0.243	0	100170938	TRUE	3_MN2
si:dkey-178k16.1	0	0.95579	0.912	0.409	0	569390	FALSE	3_MN2
kif1aa	0	0.950866	0.853	0.247	0	100330443	TRUE	3_MN2
grid1b	0	0.95085	0.339	0.064	0	557511	FALSE	3_MN2
syt12	0	0.944492	0.662	0.082	0	566397	TRUE	3_MN2
ppp3ca	0	0.9444	0.949	0.531	0	794574	FALSE	3_MN2
stmn2a	0	0.9431	0.788	0.285	0	449651	TRUE	3_MN2
calm3b	0	0.935944	0.889	0.681	0	321808	FALSE	3_MN2
stmn2b	0	0.92544	0.821	0.296	0	100003563	TRUE	3_MN2
rtn1b	0	0.92351	0.872	0.324	0	327065	TRUE	3_MN2
flrt1b	0	0.923125	0.649	0.089	0	100144397	TRUE	3_MN2
map1ab	0	0.921158	0.636	0.154	0	797545	TRUE	3_MN2
atp1b2a	0	0.916048	0.881	0.467	0	64269	FALSE	3_MN2
nsfa	0	0.912298	0.754	0.258	0	368483	TRUE	3_MN2
syt2a	0	0.900837	0.889	0.391	0	567877	TRUE	3_MN2
cplx2	0	0.887807	0.888	0.483	0	556701	FALSE	3_MN2
tpi1b	0	0.884582	0.781	0.425	0	560753	FALSE	3_MN2
atp6v1e1b	0	0.881322	0.806	0.463	0	192335	FALSE	3_MN2
unc5a	0	0.876131	0.795	0.239	0	799734	TRUE	3_MN2
map1b	0	0.875221	0.737	0.174	0	559032	TRUE	3_MN2
glra3	0	0.864394	0.502	0.073	0	192124	FALSE	3_MN2
glra1	0	0.862542	0.789	0.221	0	30676	TRUE	3_MN2
tjp1b	0	0.861936	0.765	0.348	0	565459	TRUE	3_MN2
agrn	0	0.860572	0.936	0.678	0	565373	FALSE	3_MN2
zgc:65894	0	0.855945	0.74	0.277	0	335798	TRUE	3_MN2
si:ch211-113g11.6	0	0.855558	0.618	0.115	0	559008	TRUE	3_MN2
slit3	0	0.848096	0.973	0.493	0	80354	FALSE	3_MN2
gng3	0	0.847882	0.85	0.395	0	114462	TRUE	3_MN2
si:dkey-175g6.2	0	0.839098	0.809	0.312	0	793455	TRUE	3_MN2
csmd2	0	0.835096	0.816	0.217	0	565460	TRUE	3_MN2
gap43	0	0.833565	0.755	0.384	0	30608	TRUE	3_MN2
gfra1b	3.06721e-277	0.827019	0.297	0.077	7.25578e-273	79377	FALSE	3_MN2
atp2b3a	0	0.826571	0.724	0.163	0	436745	TRUE	3_MN2
slc5a7a	0	0.821961	0.743	0.191	0	100005589	TRUE	3_MN2
znf804a	0	0.815661	0.467	0.053	0	565294	FALSE	3_MN2
si:dkeyp-72g9.4	0	0.81521	0.662	0.134	0	793842	TRUE	3_MN2
tuba1c	0	0.814857	0.968	0.888	0	573122	FALSE	3_MN2
si:ch73-119p20.1	0	0.808284	0.626	0.12	0	100334146	TRUE	3_MN2
nrg2b	0	0.806823	0.689	0.164	0	100270726	TRUE	3_MN2
camk2g1	0	0.805589	0.823	0.45	0	791855	FALSE	3_MN2
tjp1a	0	0.798204	0.786	0.391	0	378845	TRUE	3_MN2
mmp17a	0	0.797075	0.753	0.279	0	570076	TRUE	3_MN2
zgc:153426	0	0.794777	0.718	0.271	0	767746	TRUE	3_MN2
ldhba	0	0.792821	0.764	0.411	0	30497	FALSE	3_MN2
rnasekb	0	0.788919	0.879	0.602	0	336290	FALSE	3_MN2
mvp	0	0.786986	0.624	0.226	0	373081	TRUE	3_MN2
cacng2a	0	0.786526	0.737	0.209	0	393614	TRUE	3_MN2
cox8a	0	0.785961	0.888	0.796	0	557348	FALSE	3_MN2
rab6bb	0	0.784965	0.691	0.197	0	541339	TRUE	3_MN2
gria4a	0	0.782709	0.697	0.257	0	407735	TRUE	3_MN2
si:ch211-247j9.1	0	0.782697	0.764	0.245	0	570019	TRUE	3_MN2
cox6b1	0	0.777726	0.651	0.214	0	436968	TRUE	3_MN2
cox7a2a	0	0.777711	0.799	0.613	0	554103	FALSE	3_MN2
sv2bb	0	0.775048	0.488	0.069	0	100006427	FALSE	3_MN2
sypa	0	0.770551	0.751	0.221	0	559698	TRUE	3_MN2
onecut3b	0	0.764688	0.702	0.179	0	100332965	TRUE	3_MN2
ppm1e	0	0.764378	0.64	0.163	0	553417	TRUE	3_MN2
tbx3a	0	0.763466	0.37	0.063	0	556870	FALSE	3_MN2
cadpsb	0	0.763304	0.765	0.26	0	100001129	TRUE	3_MN2
atp1a3b	0	0.759223	0.609	0.182	0	64611	TRUE	3_MN2
sh3gl2a	0	0.758888	0.773	0.326	0	394091	TRUE	3_MN2
syn2a	0	0.757054	0.652	0.143	0	436870	TRUE	3_MN2
zgc:65851	0	0.753096	0.326	0.025	0	321113	FALSE	3_MN2
sypb	0	0.751507	0.758	0.219	0	436774	TRUE	3_MN2
nrp2b	0	0.74093	0.689	0.165	0	405902	TRUE	3_MN2
calm3a	0	0.739945	0.965	0.854	0	327379	FALSE	3_MN2
atp6v0ca	0	0.738596	0.881	0.647	0	192336	FALSE	3_MN2
atp1a3a	0	0.738196	0.827	0.329	0	64610	TRUE	3_MN2
sik1	0	0.737002	0.528	0.159	0	553465	FALSE	3_MN2
tppp2	0	0.735635	0.51	0.07	0	559490	FALSE	3_MN2
cntnap2a	0	0.735352	0.567	0.166	0	559157	FALSE	3_MN2
tuba2	0	0.734885	0.705	0.254	0	406303	TRUE	3_MN2
znf536	0	0.732653	0.559	0.178	0	565481	FALSE	3_MN2
eno2	0	0.731317	0.78	0.347	0	402874	TRUE	3_MN2
id4	0	0.730099	0.775	0.359	0	664761	TRUE	3_MN2
atp6v1g1	0	0.729743	0.771	0.487	0	335025	FALSE	3_MN2
atf3	3.37562e-147	0.72039	0.793	0.612	7.98536e-143	393939	FALSE	3_MN2
ywhah	0	0.716464	0.896	0.69	0	406443	FALSE	3_MN2
glrbb	0	0.715154	0.646	0.153	0	445193	TRUE	3_MN2
cdk5r2a	0	0.714943	0.582	0.094	0	550231	FALSE	3_MN2
slc8a2b	0	0.714479	0.552	0.125	0	567212	FALSE	3_MN2
si:dkey-7j14.5	0	0.710361	0.525	0.059	0	556563	FALSE	3_MN2
chsy3	0	0.701718	0.553	0.111	0	368477	FALSE	3_MN2
tubb2	0	0.70068	0.449	0.103	0	554127	FALSE	3_MN2
atpv0e2	0	0.69943	0.743	0.314	0	553767	TRUE	3_MN2
frmpd3	0	0.698778	0.601	0.122	0	798302	TRUE	3_MN2
crhr1	0	0.695476	0.43	0.083	0	567940	FALSE	3_MN2
itm2cb	0	0.688629	0.754	0.403	0	335863	FALSE	3_MN2
dynll2b	0	0.684701	0.607	0.215	0	572690	TRUE	3_MN2
casz1	0	0.679486	0.58	0.154	0	559053	FALSE	3_MN2
vsnl1b	0	0.677034	0.546	0.07	0	561162	FALSE	3_MN2
camta1b	0	0.676302	0.83	0.327	0	497465	TRUE	3_MN2
mafba	1.68829e-243	0.676151	0.333	0.146	3.99383e-239	30210	FALSE	3_MN2
atp6ap2	0	0.673431	0.791	0.392	0	406296	TRUE	3_MN2
ldha	0	0.671754	0.697	0.452	0	30496	FALSE	3_MN2
map7d2a	0	0.670967	0.644	0.226	0	100005195	TRUE	3_MN2
map1aa	0	0.661193	0.761	0.277	0	100151220	TRUE	3_MN2
pcsk1nl	0	0.659998	0.758	0.273	0	570305	TRUE	3_MN2
kcnc3a	0	0.659004	0.685	0.207	0	559096	TRUE	3_MN2
fam189a1	0	0.658705	0.804	0.352	0	436705	TRUE	3_MN2
vdac3	0	0.656234	0.897	0.768	0	406529	FALSE	3_MN2
chrna5	0	0.656166	0.404	0.086	0	550584	FALSE	3_MN2
eno1a	0	0.656103	0.733	0.335	0	334116	TRUE	3_MN2
ppiab	0	0.653549	0.976	0.946	0	335519	FALSE	3_MN2
usp54b	0	0.652657	0.536	0.103	0	100535699	FALSE	3_MN2
apba2b	0	0.649859	0.766	0.417	0	327160	FALSE	3_MN2
kif5aa	0	0.638471	0.698	0.229	0	566086	TRUE	3_MN2
sat1a.2	0	0.635398	0.827	0.723	0	431716	FALSE	3_MN2
cadm1a	0	0.63284	0.839	0.563	1.1974e-304	569931	FALSE	3_MN2
brinp1	0	0.632581	0.603	0.166	0	100334375	TRUE	3_MN2
nkain2	0	0.630764	0.642	0.292	0	101883714	TRUE	3_MN2
mllt11	0	0.625415	0.739	0.393	0	563531	TRUE	3_MN2
vsnl1a	0	0.624864	0.592	0.189	0	492494	FALSE	3_MN2
ptprga	6.33574e-282	0.623477	0.608	0.309	1.49878e-277	561197	TRUE	3_MN2
bsg	0	0.620264	0.948	0.838	0	337692	FALSE	3_MN2
si:dkey-56f14.4	0	0.618286	0.302	0.025	0	100005476	FALSE	3_MN2
ncam2	9.86919e-94	0.615154	0.326	0.163	2.33466e-89	114441	FALSE	3_MN2
dnajc5aa	0	0.61296	0.754	0.416	0	386768	FALSE	3_MN2
adarb1b	9.32322e-307	0.61215	0.739	0.459	2.2055e-302	558759	FALSE	3_MN2
calm2a	0	0.611924	0.904	0.816	0	336121	FALSE	3_MN2
ppp3r1b	0	0.61003	0.745	0.402	0	447814	FALSE	3_MN2
kcnma1a	3.044e-286	0.607877	0.781	0.472	7.20088e-282	568554	FALSE	3_MN2
cox6c	0	0.604665	0.802	0.663	0	494577	FALSE	3_MN2
caska	0	0.60106	0.541	0.138	0	259195	FALSE	3_MN2
isl2a	1.58304590347e-312	0.599451	0.669	0.279	3.74485e-308	30157	TRUE	3_MN2
si:ch211-195b15.8	5.20134e-308	0.597725	0.688	0.317	1.23043e-303	558079	TRUE	3_MN2
rab11bb	0	0.593071	0.531	0.1	0	436828	FALSE	3_MN2
aclya	0	0.585712	0.735	0.302	0	436922	TRUE	3_MN2
flot1a	0	0.584807	0.724	0.325	0	561345	TRUE	3_MN2
tagln3b	0	0.581643	0.435	0.087	0	797861	FALSE	3_MN2
cadm4	0	0.581227	0.944	0.627	0	492787	FALSE	3_MN2
mapk10	0	0.580667	0.786	0.355	0	569698	TRUE	3_MN2
ywhaqb	0	0.580565	0.946	0.858	0	335195	FALSE	3_MN2
ngfra	0	0.577696	0.515	0.105	0	100535003	FALSE	3_MN2
pcloa	0	0.577627	0.603	0.152	0	100148002	TRUE	3_MN2
cox7c	0	0.576521	0.827	0.754	0	336118	FALSE	3_MN2
map7d2b	0	0.576435	0.489	0.161	0	100002505	FALSE	3_MN2
npr2	0	0.575436	0.559	0.124	0	100331745	FALSE	3_MN2
maptb	0	0.571833	0.626	0.198	0	567833	TRUE	3_MN2
plekha5	0	0.569076	0.619	0.256	0	567300	TRUE	3_MN2
scg2b	0	0.566727	0.752	0.257	0	777641	TRUE	3_MN2
nptnb	0	0.566601	0.59	0.162	0	403006	FALSE	3_MN2
basp1	0	0.566223	0.643	0.226	0	569631	TRUE	3_MN2
pygmb	0	0.566109	0.55	0.135	0	393444	FALSE	3_MN2
cox6a1	0	0.560483	0.855	0.782	0	335774	FALSE	3_MN2
lhx4	0	0.559489	0.815	0.397	0	571943	TRUE	3_MN2
atp8a1	0	0.558646	0.577	0.215	0	767630	FALSE	3_MN2
cycsb	0	0.557003	0.757	0.66	0	415158	FALSE	3_MN2
gpia	0	0.556326	0.605	0.236	0	246094	TRUE	3_MN2
gab2	1.32347e-299	0.552228	0.631	0.282	3.13079e-295	564517	TRUE	3_MN2
slc2a3a	0	0.552128	0.522	0.13	0	436916	FALSE	3_MN2
stmn4	6.36772e-263	0.55059	0.355	0.084	1.50635e-258	406710	FALSE	3_MN2
snap25b	0	0.549757	0.556	0.168	0	30711	FALSE	3_MN2
acbd7	0	0.546967	0.58	0.265	0	619256	FALSE	3_MN2
necap1	0	0.544335	0.663	0.288	0	393695	TRUE	3_MN2
atp1b3a	0	0.544116	0.726	0.342	0	30468	TRUE	3_MN2
pacsin1a	0	0.541973	0.655	0.255	0	553559	TRUE	3_MN2
vdac2	0	0.540343	0.919	0.812	0	322126	FALSE	3_MN2
mdkb	4.32819e-225	0.539863	0.653	0.368	1.02388e-220	65231	TRUE	3_MN2
mnx1	3.86705e-260	0.539698	0.626	0.271	9.14789e-256	405399	TRUE	3_MN2
sema3c	0	0.539457	0.284	0.029	0	553130	FALSE	3_MN2
gnao1b	0	0.537856	0.53	0.137	0	393801	FALSE	3_MN2
nefma	2.15502e-266	0.537401	0.33	0.07	5.09792e-262	553718	FALSE	3_MN2
ppp1r14c	0	0.53626	0.572	0.157	0	568055	FALSE	3_MN2
ndrg3a	0	0.52926	0.642	0.364	0	30286	TRUE	3_MN2
dpp6b	0	0.528871	0.409	0.061	0	566832	FALSE	3_MN2
cox7b	0	0.528095	0.818	0.738	0	563476	FALSE	3_MN2
osbpl10b	2.2303e-304	0.527757	0.594	0.276	5.276e-300	100319820	FALSE	3_MN2
cox4i1	0	0.525798	0.921	0.881	0	326975	FALSE	3_MN2
mdh1aa	0	0.524931	0.732	0.506	0	399662	FALSE	3_MN2
clstn1	0	0.522473	0.819	0.535	0	777737	FALSE	3_MN2
pkma	0	0.522264	0.577	0.203	0	335817	FALSE	3_MN2
fez1	0	0.521885	0.707	0.311	0	406705	TRUE	3_MN2
appb	0	0.521408	0.699	0.388	0	170846	TRUE	3_MN2
vdac1	0	0.519922	0.86	0.765	0	334582	FALSE	3_MN2
capns1a	0	0.519504	0.505	0.173	0	550598	FALSE	3_MN2
gphnb	0	0.517009	0.614	0.175	0	100007749	TRUE	3_MN2
pcbp3	0	0.516925	0.438	0.05	0	553765	FALSE	3_MN2
tbx3b	0	0.513708	0.255	0.019	0	100334188	FALSE	3_MN2
atp5l	0	0.513441	0.85	0.794	0	326977	FALSE	3_MN2
gpx4b	0	0.512081	0.739	0.55	0	352929	FALSE	3_MN2
mtbl	0	0.511623	0.468	0.128	0	569445	FALSE	3_MN2
celf5a	1.96245e-257	0.50999	0.479	0.169	4.64238e-253	568052	FALSE	3_MN2
ndrg2	9.04258e-306	0.509957	0.655	0.351	2.13911e-301	494050	TRUE	3_MN2
si:dkey-276j7.1	7.37724e-268	0.509865	0.824	0.597	1.74516e-263	561769	FALSE	3_MN2
pcbp4	0	0.509214	0.784	0.381	0	406391	TRUE	3_MN2
pclob	0	0.507493	0.57	0.168	0	565842	FALSE	3_MN2
oxr1b	0	0.507245	0.418	0.09	0	570476	FALSE	3_MN2
oip5-as1	0	0.499542	0.59	0.282	0	323780	FALSE	3_MN2
smdt1b	1.40237e-292	0.497436	0.621	0.397	3.31745e-288	100000862	TRUE	3_MN2
scn8aa	0	0.497122	0.639	0.231	0	58152	TRUE	3_MN2
pfkpa	0	0.494941	0.49	0.122	0	560944	FALSE	3_MN2
nyap2a	0	0.494866	0.515	0.15	0	100000797	FALSE	3_MN2
olfm1b	9.97593e-285	0.493862	0.628	0.269	2.35991e-280	445092	TRUE	3_MN2
cox5aa	0	0.491037	0.816	0.755	0	554101	FALSE	3_MN2
st8sia5	0	0.490032	0.658	0.226	0	553754	TRUE	3_MN2
man1a1	1.38039e-217	0.489556	0.491	0.255	3.26546e-213	566078	FALSE	3_MN2
ckmt1	0	0.489102	0.404	0.042	0	321892	FALSE	3_MN2
nrxn2a	4.30942e-285	0.481872	0.608	0.242	1.01944e-280	558326	TRUE	3_MN2
anks1b	5.9722235e-317	0.480257	0.615	0.241	1.412789198576e-312	565408	TRUE	3_MN2
zgc:91860	0	0.480127	0.483	0.096	0	431740	FALSE	3_MN2
nrp2a	0	0.478739	0.437	0.089	0	405901	FALSE	3_MN2
ppp3r1a	0	0.4785	0.659	0.342	0	564337	TRUE	3_MN2
mpp2b	0	0.478324	0.547	0.173	0	431770	FALSE	3_MN2
nbeaa	1.47099e-289	0.477195	0.826	0.493	3.47977e-285	541373	FALSE	3_MN2
gnb1a	0	0.476576	0.948	0.835	0	322104	FALSE	3_MN2
dtnbp1b	0	0.474802	0.381	0.064	0	556784	FALSE	3_MN2
nsmfb	0	0.474669	0.391	0.058	0	569891	FALSE	3_MN2
ywhaqa	0	0.474377	0.748	0.54	0	399487	FALSE	3_MN2
hk1	3.01103e-243	0.474124	0.637	0.371	7.1229e-239	406791	TRUE	3_MN2
mctp1a	0	0.473328	0.445	0.094	0	103911113	FALSE	3_MN2
gabrb4	0	0.47117	0.54	0.159	0	566514	FALSE	3_MN2
sv2a	0	0.470124	0.698	0.286	0	568033	TRUE	3_MN2
nup93	0	0.46885	0.455	0.113	0	30172	FALSE	3_MN2
mpc1	0	0.466626	0.638	0.369	0	436671	TRUE	3_MN2
hist2h2l	1.35848e-242	0.466556	0.577	0.316	3.21363e-238	386920	FALSE	3_MN2
grm4	0	0.466486	0.447	0.102	0	567181	FALSE	3_MN2
aacs	1e-322	0.465955	0.539	0.178	2.337523e-318	393984	FALSE	3_MN2
enox1	2.1729e-252	0.465856	0.75	0.403	5.14021e-248	100002220	FALSE	3_MN2
zgc:165573	0	0.464052	0.488	0.165	0	100073329	FALSE	3_MN2
rcan2	9.30857e-193	0.461932	0.388	0.143	2.20203e-188	407988	FALSE	3_MN2
colq	0	0.460874	0.419	0.038	0	101886065	FALSE	3_MN2
adgrb3	0	0.460607	0.491	0.143	0	566117	FALSE	3_MN2
phactr3b	2.82432e-254	0.459891	0.487	0.177	6.68122e-250	553558	FALSE	3_MN2
spns2	2.69906e-298	0.459846	0.498	0.163	6.38491e-294	568117	FALSE	3_MN2
atp6v1h	0	0.458817	0.583	0.227	0	286779	FALSE	3_MN2
grid2	6.21807e-185	0.457923	0.529	0.243	1.47095e-180	448841	FALSE	3_MN2
higd1a	1.08284e-183	0.456141	0.561	0.456	2.56156e-179	373084	FALSE	3_MN2
sncb	3.42254e-287	0.455483	0.783	0.406	8.09635e-283	393944	FALSE	3_MN2
tubb5	1.94945e-121	0.453664	0.754	0.671	4.61162e-117	386701	FALSE	3_MN2
vamp2	8.83142e-264	0.452958	0.76	0.416	2.08916e-259	336281	FALSE	3_MN2
slitrk4	0	0.451699	0.386	0.033	0	558123	FALSE	3_MN2
uqcrc1	0	0.451686	0.655	0.402	0	393793	FALSE	3_MN2
ppme1	1.64e-321	0.450513	0.653	0.359	3.880289e-317	335124	TRUE	3_MN2
slc12a5b	0	0.448801	0.313	0.025	0	797331	FALSE	3_MN2
syngr3b	0	0.448166	0.539	0.132	0	570094	FALSE	3_MN2
tox	3.00884e-246	0.447631	0.878	0.644	7.1177e-242	569666	FALSE	3_MN2
ywhag1	0	0.4461	0.398	0.082	0	117604	FALSE	3_MN2
pgk1	8.84876e-287	0.445704	0.602	0.311	2.09326e-282	406696	TRUE	3_MN2
edil3a	5.73476e-125	0.44532	0.284	0.106	1.35661e-120	793444	FALSE	3_MN2
si:dkey-35i13.1	0	0.444795	0.384	0.049	0	795516	FALSE	3_MN2
myl6	3.661101190371e-311	0.444607	0.58	0.274	8.6607e-307	798632	FALSE	3_MN2
cacna1aa	8.4791123081612e-310	0.444513	0.601	0.228	2.00582e-305	562059	TRUE	3_MN2
aldoaa	4.07498e-179	0.444496	0.836	0.713	9.63977e-175	336425	FALSE	3_MN2
tmie	3.86356e-301	0.444327	0.639	0.281	9.13964e-297	555430	TRUE	3_MN2
uqcr10	5e-324	0.441978	0.7	0.501	1.16876e-319	100333064	FALSE	3_MN2
sema3e	0	0.439819	0.311	0.028	0	565658	FALSE	3_MN2
fam43b	0	0.439653	0.396	0.035	0	447808	FALSE	3_MN2
mmp17b	8.31197e-217	0.439402	0.309	0.085	1.96628e-212	100322027	FALSE	3_MN2
cpe	4.76789e-318	0.438935	0.586	0.209	1.12789243296e-313	407979	FALSE	3_MN2
syn1	0	0.437076	0.41	0.074	0	570672	FALSE	3_MN2
golga7ba	4.24151e-240	0.435946	0.739	0.397	1.00337e-235	550228	TRUE	3_MN2
macrod2	2.64223e-292	0.435554	0.561	0.213	6.25047e-288	393521	FALSE	3_MN2
chrna2b	0	0.435206	0.301	0.017	0	568849	FALSE	3_MN2
rab6ba	1.10457e-296	0.433346	0.364	0.076	2.61297e-292	558900	FALSE	3_MN2
nrg2a	0	0.431737	0.359	0.054	0	100006951	FALSE	3_MN2
pcdh7a	0	0.431151	0.438	0.107	0	568198	FALSE	3_MN2
ppargc1a	3.21031e-242	0.430652	0.484	0.178	7.59432e-238	553418	FALSE	3_MN2
ppfia3	1.45131e-307	0.426804	0.702	0.316	3.43322e-303	567230	TRUE	3_MN2
plekha6	6.12256e-231	0.426609	0.636	0.313	1.44835e-226	568764	TRUE	3_MN2
negr1	7.89928e-224	0.423512	0.611	0.31	1.86865e-219	445374	TRUE	3_MN2
stxbp5a	1.76093e-261	0.42275	0.583	0.248	4.16565e-257	556789	FALSE	3_MN2
vapb	4.857e-320	0.421764	0.608	0.292	1.14900962e-315	323628	TRUE	3_MN2
galnt9	0	0.420246	0.481	0.134	0	797549	FALSE	3_MN2
serpini1	0	0.419129	0.429	0.082	0	557627	FALSE	3_MN2
pcdh7b	2.07193e-149	0.418376	0.626	0.358	4.90137e-145	555504	TRUE	3_MN2
slc35g2b	0	0.4182	0.427	0.1	0	541438	FALSE	3_MN2
tmsb2	1.58676e-273	0.416855	0.462	0.141	3.75365e-269	566329	FALSE	3_MN2
ebf1b	5.60876e-274	0.41552	0.345	0.073	1.32681e-269	557777	FALSE	3_MN2
cnrip1a	3.74258e-281	0.415253	0.57	0.245	8.85345e-277	445213	FALSE	3_MN2
pcdh10b	4.95885e-225	0.413121	0.531	0.235	1.17306e-220	360138	FALSE	3_MN2
gria2b	0	0.413118	0.381	0.081	0	170451	FALSE	3_MN2
pabpc1b	2.134355394e-314	0.412802	0.468	0.16	5.04903111999716e-310	393856	FALSE	3_MN2
stau2	5.05756e-286	0.412365	0.62	0.347	1.19642e-281	393899	TRUE	3_MN2
atp6v0d1	1.26742e-301	0.410518	0.528	0.225	2.99821e-297	322811	FALSE	3_MN2
mcf2l2	2.28618e-221	0.410404	0.666	0.338	5.40818e-217	100149630	TRUE	3_MN2
cox5ab	6.81653e-307	0.410362	0.659	0.468	1.61252e-302	326962	FALSE	3_MN2
dpysl3	6.7667e-233	0.409981	0.732	0.41	1.60073e-228	553166	FALSE	3_MN2
nfia	7.40927e-245	0.409635	0.384	0.12	1.75274e-240	556665	FALSE	3_MN2
slc10a4	0	0.409397	0.374	0.066	0	556491	FALSE	3_MN2
tdh	3.64713e-155	0.408553	0.613	0.448	8.62766e-151	406528	FALSE	3_MN2
nlgn2a	7.1852311e-316	0.407746	0.472	0.133	1.6997382746567e-311	556158	FALSE	3_MN2
camta1a	0	0.407168	0.38	0.048	0	797322	FALSE	3_MN2
sez6b	4.58201e-280	0.406971	0.43	0.121	1.08392e-275	100536906	FALSE	3_MN2
si:ch211-117c9.5	0	0.40646	0.494	0.15	0	100150452	FALSE	3_MN2
bsnb	5.85515e-233	0.405735	0.545	0.247	1.38509e-228	101175706	FALSE	3_MN2
dlg2	4.07729e-219	0.405452	0.42	0.142	9.64524e-215	497638	FALSE	3_MN2
iqsec1b	5.23298e-157	0.40482	0.534	0.287	1.23791e-152	100148736	FALSE	3_MN2
dscama	7.85371e-230	0.403651	0.625	0.29	1.85787e-225	568643	TRUE	3_MN2
cdc42	3.01896e-229	0.403391	0.752	0.587	7.14164e-225	336839	FALSE	3_MN2
kcnd2	1.22222e-155	0.403211	0.304	0.099	2.89129e-151	570188	FALSE	3_MN2
hmgb3a	1.35964e-166	0.402535	0.971	0.921	3.21637e-162	561025	FALSE	3_MN2
cadm3	2.17196e-231	0.401033	0.775	0.466	5.13799e-227	692273	FALSE	3_MN2
nwd2	4.80846e-244	0.400885	0.565	0.23	1.13749e-239	562320	FALSE	3_MN2
nmnat2	0	0.400835	0.47	0.141	0	336257	FALSE	3_MN2
dusp5	3.03843e-66	0.400683	0.429	0.327	7.18772e-62	114436	FALSE	3_MN2
astn1	4.85267e-290	0.400098	0.528	0.179	1.14795e-285	791157	FALSE	3_MN2
atp6v1b2	7.2421636044906e-311	0.399884	0.454	0.132	1.71321e-306	359840	FALSE	3_MN2
epb41l3a	0	0.399402	0.467	0.135	0	445478	FALSE	3_MN2
atp2b3b	0	0.398747	0.38	0.06	0	558525	FALSE	3_MN2
slc35f4	0	0.398499	0.3	0.04	0	100001581	FALSE	3_MN2
chodl	6.36596e-87	0.397622	0.31	0.152	1.50593e-82	550240	FALSE	3_MN2
si:dkeyp-77h1.4	0	0.397026	0.362	0.038	0	497302	FALSE	3_MN2
si:ch211-288d18.1	0	0.396826	0.367	0.077	0	558401	FALSE	3_MN2
mcf2la	2.06834e-300	0.395195	0.439	0.125	4.89287e-296	100148439	FALSE	3_MN2
rab3ab	7.6425437286462e-310	0.394158	0.471	0.151	1.80792e-305	550457	FALSE	3_MN2
irx3a	6.50415e-213	0.394102	0.383	0.123	1.53862e-208	30520	FALSE	3_MN2
si:dkey-28b4.8	3.79152e-265	0.394046	0.586	0.281	8.96921e-261	562640	FALSE	3_MN2
arhgap22	1.06675e-265	0.393118	0.467	0.149	2.5235e-261	562503	FALSE	3_MN2
atp6v0a1b	2.78447e-270	0.391981	0.558	0.252	6.58694e-266	553691	FALSE	3_MN2
ajap1	0	0.390398	0.344	0.061	0	101887016	FALSE	3_MN2
tns1b	5.73933e-219	0.389293	0.562	0.249	1.3577e-214	555362	FALSE	3_MN2
cgref1	0	0.389185	0.327	0.038	0	559576	FALSE	3_MN2
ntrk3b	4.34721e-182	0.388264	0.49	0.215	1.02838e-177	798577	FALSE	3_MN2
pbx1a	1.98274e-191	0.386379	0.583	0.283	4.69038e-187	58138	FALSE	3_MN2
uqcrb	2.19184e-270	0.385207	0.737	0.612	5.18502e-266	554154	FALSE	3_MN2
gchfr	0	0.384185	0.279	0.037	0	393735	FALSE	3_MN2
fgf12b	0	0.383422	0.44	0.117	0	751749	FALSE	3_MN2
rybpb	1.85556e-227	0.382458	0.558	0.317	4.38951e-223	497613	FALSE	3_MN2
map4l	2.41357e-246	0.381725	0.604	0.264	5.70955e-242	100537884	TRUE	3_MN2
myrip	0	0.381723	0.351	0.041	0	567049	FALSE	3_MN2
anos1a	7.9169e-293	0.381399	0.279	0.041	1.87282e-288	30630	FALSE	3_MN2
si:dkeyp-123h10.2	0	0.380232	0.376	0.069	0	100536832	FALSE	3_MN2
nat16	9.49104e-174	0.379808	0.741	0.515	2.2452e-169	100003245	FALSE	3_MN2
rcan3	0	0.378144	0.389	0.091	0	325356	FALSE	3_MN2
iqsec3a	3.305e-320	0.377812	0.454	0.124	7.81784696e-316	797355	FALSE	3_MN2
uqcrfs1	7.61593e-281	0.377616	0.665	0.512	1.80162e-276	406359	FALSE	3_MN2
prkcz	5.27702e-233	0.376075	0.428	0.147	1.24833e-228	555737	FALSE	3_MN2
tnr	4.27807e-288	0.375866	0.333	0.064	1.01202e-283	369191	FALSE	3_MN2
ndrg4	2.55114e-223	0.37582	0.542	0.224	6.03498e-219	692305	FALSE	3_MN2
ndufb7	1.09386e-244	0.375357	0.608	0.34	2.58764e-240	393821	TRUE	3_MN2
cpne5b	1.45582e-286	0.375009	0.273	0.04	3.4439e-282	394003	FALSE	3_MN2
hpca	5.94454e-224	0.373974	0.5	0.211	1.40624e-219	393696	FALSE	3_MN2
gabarapl2	2.49022e-188	0.37311	0.674	0.408	5.89086e-184	403036	FALSE	3_MN2
uqcrq	1.01548e-239	0.371983	0.66	0.472	2.40221e-235	436768	FALSE	3_MN2
sms	1.51674e-272	0.37098	0.54	0.234	3.588e-268	80872	FALSE	3_MN2
idh2	1.99462e-235	0.370438	0.829	0.783	4.71847e-231	386951	FALSE	3_MN2
ndufa6	2.50628e-212	0.3699	0.608	0.392	5.92885e-208	393943	TRUE	3_MN2
abhd3	6.80568e-304	0.367671	0.43	0.127	1.60995e-299	447830	FALSE	3_MN2
hivep3a	6.30293e-270	0.367631	0.437	0.131	1.49102e-265	101883448	FALSE	3_MN2
dnajc6	2.57903e-255	0.367291	0.54	0.219	6.10094e-251	796345	FALSE	3_MN2
csdc2a	1.14899e-207	0.366968	0.525	0.235	2.71805e-203	436963	FALSE	3_MN2
rims1b	6.5069e-197	0.366429	0.518	0.248	1.53927e-192	100535280	FALSE	3_MN2
pcdh11	3.24278e-168	0.366275	0.409	0.159	7.67113e-164	100333121	FALSE	3_MN2
pgam1a	1.18658e-188	0.365197	0.514	0.282	2.80698e-184	323107	FALSE	3_MN2
sdhb	7.24517e-249	0.365022	0.565	0.31	1.71392e-244	562149	FALSE	3_MN2
tubb2b	1.05977e-119	0.364761	0.982	0.957	2.507e-115	641421	FALSE	3_MN2
si:ch211-26b3.4	7.47e-321	0.363904	0.436	0.113	1.7671677e-316	568768	FALSE	3_MN2
gabbr2	9.28442e-186	0.363701	0.362	0.122	2.19632e-181	560267	FALSE	3_MN2
ndufb8	4.72484e-233	0.363593	0.694	0.528	1.11771e-228	393829	FALSE	3_MN2
nrxn1a	8.33006e-261	0.362779	0.439	0.134	1.97056e-256	565531	FALSE	3_MN2
ppp3cb	4.79845e-232	0.362628	0.515	0.204	1.13512e-227	550554	FALSE	3_MN2
ndufab1b	2.6899e-266	0.361774	0.546	0.291	6.36323e-262	325712	FALSE	3_MN2
kcnn1a	2.61362e-171	0.361161	0.635	0.356	6.18277e-167	563352	TRUE	3_MN2
ncanb	0	0.360889	0.32	0.047	0	559024	FALSE	3_MN2
clta	5.3342e-219	0.359661	0.659	0.491	1.26186e-214	406318	FALSE	3_MN2
si:ch211-278j3.3	7.35095e-308	0.359477	0.446	0.135	1.73894e-303	568165	FALSE	3_MN2
mdh2	1.36146e-220	0.358912	0.579	0.387	3.22067e-216	406405	FALSE	3_MN2
nme2b.2	5.892593198887e-312	0.357774	0.303	0.047	1.39395e-307	30084	FALSE	3_MN2
abhd17b	1.06594e-260	0.357554	0.49	0.192	2.52158e-256	437017	FALSE	3_MN2
myt1b	1.16865e-171	0.357186	0.953	0.774	2.76455e-167	100536821	FALSE	3_MN2
ano5b	1.43287e-219	0.357148	0.48	0.208	3.38959e-215	560102	FALSE	3_MN2
zgc:193541	3.80145e-220	0.356588	0.793	0.736	8.99271e-216	557217	FALSE	3_MN2
si:ch211-195b13.1	2.13882e-153	0.35574	0.401	0.17	5.0596e-149	768159	FALSE	3_MN2
fgf12a	9.37922e-277	0.355166	0.315	0.069	2.21875e-272	777735	FALSE	3_MN2
pin1	9.36028e-224	0.355062	0.597	0.371	2.21427e-219	393721	FALSE	3_MN2
olfm1a	1.58572e-301	0.354978	0.35	0.078	3.75119e-297	436764	FALSE	3_MN2
ptprub	1.69109e-97	0.353768	0.41	0.219	4.00044e-93	335096	FALSE	3_MN2
nell2b	5.87615e-215	0.352131	0.401	0.131	1.39006e-210	336082	FALSE	3_MN2
fam107b	2.72343e-158	0.351437	0.504	0.319	6.44255e-154	386641	FALSE	3_MN2
cbx1b	2.22257e-205	0.350749	0.576	0.277	5.25771e-201	415180	FALSE	3_MN2
calr	1.30235e-139	0.349841	0.713	0.488	3.08084e-135	325317	FALSE	3_MN2
gnai2b	0	0.349247	0.346	0.052	0	327650	FALSE	3_MN2
si:ch211-165e15.1	8.57754e-192	0.349071	0.54	0.268	2.0291e-187	100321011	FALSE	3_MN2
irf2bp2b	2.20022e-153	0.348441	0.568	0.347	5.20485e-149	406614	FALSE	3_MN2
hdac4	3.07732e-122	0.348409	0.67	0.474	7.27972e-118	568877	FALSE	3_MN2
syt4	1.98028e-215	0.34807	0.435	0.167	4.68455e-211	335357	FALSE	3_MN2
nlgn3a	1.49501e-147	0.347135	0.618	0.351	3.5366e-143	562702	TRUE	3_MN2
ap2m1a	1.57371e-180	0.34456	0.729	0.548	3.72277e-176	321051	FALSE	3_MN2
ndufa5	6.82974e-209	0.344227	0.597	0.357	1.61564e-204	541328	FALSE	3_MN2
ndufb3	2.52345e-200	0.342783	0.554	0.333	5.96949e-196	100332034	FALSE	3_MN2
sgip1a	1.32517e-224	0.342731	0.545	0.229	3.13482e-220	566542	FALSE	3_MN2
rab41	1.42183e-262	0.342284	0.464	0.187	3.36348e-258	406674	FALSE	3_MN2
mgat4b	2.71855e-182	0.341568	0.52	0.232	6.43101e-178	431727	FALSE	3_MN2
tusc3	2.33738e-195	0.341528	0.714	0.428	5.5293e-191	553582	FALSE	3_MN2
enox2	1.35595e-146	0.341032	0.406	0.213	3.20763e-142	566327	FALSE	3_MN2
cntn2	1.41797e-216	0.340989	0.342	0.099	3.35434e-212	30726	FALSE	3_MN2
trim2b	1.97076e-252	0.340937	0.414	0.134	4.66203e-248	558046	FALSE	3_MN2
qkib	7.22934e-221	0.340848	0.83	0.513	1.71017e-216	100462714	FALSE	3_MN2
adam23a	3.10231e-242	0.340651	0.493	0.183	7.33883e-238	794175	FALSE	3_MN2
got2b	5.05666e-236	0.338596	0.48	0.201	1.1962e-231	335974	FALSE	3_MN2
chrnb2	1.94169e-131	0.337563	0.282	0.145	4.59326e-127	561906	FALSE	3_MN2
tmbim4	9.1769e-198	0.336506	0.582	0.307	2.17089e-193	406412	FALSE	3_MN2
pcdh17	5.10903e-96	0.336317	0.626	0.439	1.20859e-91	561336	FALSE	3_MN2
fundc1	1.93926e-182	0.336071	0.609	0.373	4.58752e-178	436984	TRUE	3_MN2
gdi1	1.70261e-179	0.335946	0.588	0.337	4.02769e-175	554985	FALSE	3_MN2
flot2a	2.26338e-170	0.333216	0.654	0.441	5.35426e-166	245698	FALSE	3_MN2
pdha1a	1.38314e-242	0.333139	0.502	0.253	3.27196e-238	406702	FALSE	3_MN2
si:ch211-235e9.6	2.14212e-200	0.331332	0.541	0.318	5.06741e-196	100000992	FALSE	3_MN2
ssuh2rs1	2.53156e-202	0.331281	0.507	0.254	5.98866e-198	767720	FALSE	3_MN2
clstn3	3.14e-321	0.330269	0.353	0.067	7.4333244e-317	555627	FALSE	3_MN2
mcu	2.03067e-269	0.330181	0.396	0.115	4.80374e-265	768182	FALSE	3_MN2
camk2d2	6.50668e-204	0.330145	0.561	0.253	1.53922e-199	436815	FALSE	3_MN2
atp6v0b	1.83559e-200	0.329382	0.586	0.326	4.34227e-196	321724	FALSE	3_MN2
map6b	4.86853845174024e-310	0.329178	0.374	0.084	1.1517e-305	100334879	FALSE	3_MN2
dynll1	8.38739e-117	0.328747	0.858	0.784	1.98412e-112	406297	FALSE	3_MN2
uqcrh	1.0021e-190	0.327853	0.663	0.504	2.37058e-186	566723	FALSE	3_MN2
ppfia4	6.72087e-193	0.32768	0.49	0.204	1.58989e-188	100005543	FALSE	3_MN2
hivep2a	5.94068e-110	0.327428	0.685	0.476	1.40533e-105	562048	FALSE	3_MN2
gria3b	3.48411e-259	0.327413	0.394	0.105	8.242e-255	368416	FALSE	3_MN2
amph	4.90695e-200	0.327133	0.558	0.26	1.16079e-195	393804	FALSE	3_MN2
pafah1b1b	4.65131e-186	0.326618	0.565	0.312	1.10031e-181	394247	FALSE	3_MN2
ldb2a	5.89603e-267	0.325469	0.36	0.085	1.39477e-262	30577	FALSE	3_MN2
dock3	5.19467e-178	0.324891	0.495	0.223	1.22885e-173	100536057	FALSE	3_MN2
slc7a8a	4.60237e-192	0.322542	0.424	0.175	1.08874e-187	100007704	FALSE	3_MN2
dnm1a	3.66882e-250	0.322382	0.498	0.177	8.67895e-246	100307098	FALSE	3_MN2
ndufa3	6.10875e-199	0.321201	0.514	0.284	1.44509e-194	445122	FALSE	3_MN2
kcnn1b	4.07425e-126	0.321033	0.321	0.123	9.63804e-122	570401	FALSE	3_MN2
rac3a	5.06162e-217	0.320931	0.464	0.181	1.19738e-212	437027	FALSE	3_MN2
fam131bb	3.34243e-216	0.320252	0.446	0.159	7.90684e-212	556725	FALSE	3_MN2
klc1a	7.6286e-196	0.319813	0.458	0.202	1.80462e-191	393928	FALSE	3_MN2
gria3a	1.98977e-265	0.319569	0.295	0.057	4.70701e-261	170452	FALSE	3_MN2
akap6	5.02627e-228	0.317746	0.367	0.108	1.18901e-223	100002625	FALSE	3_MN2
tsc22d1	3.48206e-132	0.317528	0.731	0.585	8.23716e-128	335842	FALSE	3_MN2
kif26bb	9.72722e-231	0.316463	0.338	0.084	2.30107e-226	100333605	FALSE	3_MN2
skp1	6.70207e-186	0.315888	0.79	0.71	1.58544e-181	393716	FALSE	3_MN2
suclg1	2.84223e-196	0.315316	0.552	0.334	6.72357e-192	436850	FALSE	3_MN2
git2a	4.01571e-204	0.313041	0.312	0.104	9.49957e-200	793882	FALSE	3_MN2
sox6	6.34556e-108	0.312679	0.347	0.212	1.50111e-103	567154	FALSE	3_MN2
sh3pxd2b	1.19747e-178	0.31192	0.429	0.175	2.83273e-174	553242	FALSE	3_MN2
mycbp2	3.76769e-151	0.311912	0.572	0.347	8.91286e-147	368439	FALSE	3_MN2
syngr3a	6.72114e-289	0.31158	0.378	0.091	1.58995e-284	553617	FALSE	3_MN2
aplp2	1.02758e-143	0.311181	0.572	0.33	2.43085e-139	796801	FALSE	3_MN2
reep5	8.67026e-172	0.310774	0.505	0.288	2.05104e-167	337237	FALSE	3_MN2
nrg1	3.36301e-147	0.309537	0.476	0.222	7.95554e-143	796461	FALSE	3_MN2
cdh4	1.68982e-178	0.308996	0.326	0.104	3.99745e-174	30297	FALSE	3_MN2
sh3glb2b	2.84721e-241	0.308319	0.433	0.156	6.73536e-237	394094	FALSE	3_MN2
tmem178b	2.79122e-153	0.308239	0.605	0.332	6.60292e-149	436669	TRUE	3_MN2
flot2b	1.2741e-214	0.30791	0.451	0.177	3.01401e-210	393612	FALSE	3_MN2
atp6v1c1a	1.51487e-229	0.307304	0.428	0.161	3.58359e-225	368907	FALSE	3_MN2
tomm20b	2.21561e-167	0.306161	0.713	0.574	5.24124e-163	436971	FALSE	3_MN2
gabra3	3.16144e-166	0.305558	0.304	0.091	7.4787e-162	100538116	FALSE	3_MN2
sstr1a	9.40996e-241	0.305413	0.259	0.043	2.22602e-236	568254	FALSE	3_MN2
insig1	4.31243e-125	0.304475	0.441	0.228	1.02015e-120	334189	FALSE	3_MN2
ndufb10	5.7779e-175	0.304266	0.592	0.407	1.36682e-170	393703	FALSE	3_MN2
peli3	5.0036e-219	0.304113	0.391	0.125	1.18365e-214	100331601	FALSE	3_MN2
gphna	2.54845e-155	0.303197	0.514	0.255	6.02861e-151	555470	FALSE	3_MN2
clip2	1.61709e-182	0.302925	0.388	0.201	3.82538e-178	556406	FALSE	3_MN2
si:ch211-153j24.3	4.8479e-121	0.302653	0.342	0.196	1.14682e-116	564403	FALSE	3_MN2
erc2	1.33971e-160	0.30142	0.476	0.227	3.16922e-156	572002	FALSE	3_MN2
atp6v1d	7.97884e-219	0.301303	0.403	0.142	1.88747e-214	393935	FALSE	3_MN2
ntn1a	1.33611e-127	0.301005	0.625	0.386	3.16071e-123	30227	TRUE	3_MN2
stat3	3.12191e-96	0.300355	0.798	0.635	7.38519e-92	30767	FALSE	3_MN2
mdga2a	2.01688e-247	0.299088	0.279	0.054	4.77112e-243	368826	FALSE	3_MN2
rtn1a	3.2426e-186	0.298987	0.95	0.75	7.67069e-182	323706	FALSE	3_MN2
serinc1	2.08085e-133	0.298382	0.72	0.492	4.92247e-129	325690	FALSE	3_MN2
trpc3	0	0.29838	0.253	0.024	0	101887082	FALSE	3_MN2
tox2	3.30757e-86	0.297858	0.639	0.5	7.82439e-82	405844	FALSE	3_MN2
kiaa1549la	2.45764e-278	0.297713	0.293	0.052	5.8138e-274	566592	FALSE	3_MN2
gabrg2	2.87643e-222	0.297513	0.41	0.133	6.80449e-218	553402	FALSE	3_MN2
upf3a	1.27285e-188	0.297466	0.427	0.168	3.01105e-184	566608	FALSE	3_MN2
atp6ap1a	9.26327e-198	0.296774	0.449	0.18	2.19132e-193	100004566	FALSE	3_MN2
tmem229b	0	0.296772	0.325	0.057	8.34451e-305	767735	FALSE	3_MN2
lin7b	6.74293e-166	0.296685	0.414	0.172	1.59511e-161	553768	FALSE	3_MN2
gsna	5.0793e-166	0.29657	0.406	0.193	1.20156e-161	321099	FALSE	3_MN2
mbnl3	4.60127e-229	0.296359	0.318	0.079	1.08848e-224	567027	FALSE	3_MN2
slc29a4	6.74975e-229	0.295892	0.393	0.119	1.59672e-224	559668	FALSE	3_MN2
pgam1b	4.29268e-282	0.295124	0.328	0.07	1.01548e-277	327165	FALSE	3_MN2
ank2a	2.68742e-199	0.295003	0.398	0.134	6.35736e-195	568926	FALSE	3_MN2
shisa7b	1.58973e-220	0.294871	0.387	0.124	3.76066e-216	100034520	FALSE	3_MN2
ndufb9	3.17562e-143	0.293825	0.653	0.499	7.51225e-139	573021	FALSE	3_MN2
gabrg1	0	0.293719	0.286	0.033	0	556202	FALSE	3_MN2
atp6v1aa	3.22868e-182	0.292333	0.448	0.19	7.63777e-178	394110	FALSE	3_MN2
brk1	9.14944e-128	0.291599	0.62	0.444	2.16439e-123	415187	FALSE	3_MN2
dedd1	4.20964e-108	0.291484	0.651	0.485	9.95833e-104	58125	FALSE	3_MN2
dact2	6.19003e-113	0.291484	0.304	0.123	1.46431e-108	337795	FALSE	3_MN2
ndufa7	1.63789e-198	0.291466	0.452	0.198	3.8746e-194	445042	FALSE	3_MN2
slc7a14a	6.1327e-168	0.29097	0.465	0.199	1.45075e-163	566270	FALSE	3_MN2
slc27a4	1.50265e-224	0.29	0.383	0.128	3.55467e-220	550432	FALSE	3_MN2
ap2s1	8.03635e-154	0.289612	0.565	0.358	1.90108e-149	100148085	FALSE	3_MN2
gabbr1b	8.07222e-189	0.28936	0.478	0.196	1.90957e-184	558708	FALSE	3_MN2
abca2	1.08126e-176	0.288197	0.277	0.078	2.55782e-172	100006090	FALSE	3_MN2
fkbp1aa	6.26961e-118	0.288159	0.932	0.929	1.48314e-113	335335	FALSE	3_MN2
cpeb2	4.50572e-146	0.287155	0.499	0.269	1.06587e-141	100330483	FALSE	3_MN2
caly	8.71097e-164	0.286868	0.421	0.181	2.06067e-159	100307104	FALSE	3_MN2
cyc1	7.12257e-158	0.284609	0.587	0.411	1.68491e-153	564379	FALSE	3_MN2
scocb	1.39592e-160	0.283191	0.509	0.261	3.30218e-156	791709	FALSE	3_MN2
snx17	7.5906e-172	0.282997	0.321	0.132	1.79563e-167	568263	FALSE	3_MN2
nova1	3.40762e-175	0.281453	0.406	0.161	8.06107e-171	555590	FALSE	3_MN2
ndufa12	1.42734e-164	0.281139	0.5	0.299	3.3765e-160	556538	FALSE	3_MN2
xkr6b	2.78106e-136	0.281018	0.4	0.172	6.57887e-132	792104	FALSE	3_MN2
tnrc6c1	8.71e-109	0.280869	0.75	0.557	2.06044e-104	560874	FALSE	3_MN2
rbfox3b	9.15722e-98	0.280104	0.339	0.154	2.16623e-93	559412	FALSE	3_MN2
ptprea	8.175e-157	0.280011	0.319	0.111	1.93388e-152	100499203	FALSE	3_MN2
cd99l2	6.12482e-105	0.279352	0.641	0.441	1.44889e-100	323266	FALSE	3_MN2
si:dkey-280e21.3	5.28616e-79	0.279102	0.536	0.353	1.25049e-74	557118	FALSE	3_MN2
cd9a	6.39296e-160	0.278994	0.428	0.191	1.51232e-155	322455	FALSE	3_MN2
jakmip2	2.19312e-154	0.278929	0.479	0.224	5.18805e-150	559839	FALSE	3_MN2
fam184a	1.66141e-160	0.277965	0.392	0.157	3.93024e-156	555640	FALSE	3_MN2
tspan7b	4.86081e-154	0.2773	0.475	0.226	1.14987e-149	449539	FALSE	3_MN2
amd1	3.51013e-155	0.277203	0.462	0.246	8.30355e-151	792097	FALSE	3_MN2
sult4a1	6.25432e-238	0.276992	0.323	0.074	1.47952e-233	678517	FALSE	3_MN2
adam22	3.61149e-161	0.274433	0.689	0.402	8.54335e-157	100126805	FALSE	3_MN2
rtn4b	1.06792e-126	0.274335	0.623	0.388	2.52628e-122	678586	TRUE	3_MN2
palm1a	6.36274e-190	0.273761	0.367	0.121	1.50517e-185	550557	FALSE	3_MN2
cacng8b	5.02622e-225	0.27325	0.334	0.086	1.189e-220	100003329	FALSE	3_MN2
rab3aa	4.52249e-215	0.272846	0.376	0.122	1.06984e-210	445024	FALSE	3_MN2
rims1a	6.85172e-172	0.27222	0.404	0.155	1.62084e-167	100149357	FALSE	3_MN2
dhrsx	1.4583e-114	0.27073	0.292	0.115	3.44974e-110	100318301	FALSE	3_MN2
tomm70a	5.01645e-156	0.270654	0.477	0.259	1.18669e-151	572969	FALSE	3_MN2
fam155a	7.64689e-199	0.269356	0.253	0.054	1.80895e-194	100149983	FALSE	3_MN2
smyd2a	1.7e-183	0.269156	0.297	0.095	4.02151e-179	541423	FALSE	3_MN2
rdh12	3.80058e-149	0.269036	0.461	0.213	8.99064e-145	436597	FALSE	3_MN2
kif1b	2.43539e-106	0.267756	0.67	0.476	5.76116e-102	369190	FALSE	3_MN2
mtss1lb	3.68403e-147	0.2677	0.441	0.194	8.71493e-143	564555	FALSE	3_MN2
dmxl2	4.07203e-156	0.267665	0.423	0.184	9.6328e-152	378958	FALSE	3_MN2
aff2	1.63377e-78	0.266843	0.513	0.321	3.86485e-74	100330019	FALSE	3_MN2
cltcb	7.77102e-142	0.266193	0.533	0.315	1.83831e-137	503600	FALSE	3_MN2
ppp2cb	1.92682e-139	0.266134	0.719	0.647	4.55809e-135	406582	FALSE	3_MN2
slc3a2b	7.60622e-144	0.2661	0.407	0.189	1.79933e-139	399488	FALSE	3_MN2
ndufa1	1.71079e-116	0.265999	0.576	0.4	4.04703e-112	415243	FALSE	3_MN2
pabpn1	2.09704e-117	0.265766	0.755	0.638	4.96076e-113	406543	FALSE	3_MN2
fam131ba	6.8605e-127	0.265709	0.324	0.137	1.62292e-122	565996	FALSE	3_MN2
ttbk1a	9.4891e-179	0.265692	0.348	0.117	2.24474e-174	100332125	FALSE	3_MN2
ndufb4	3.69544e-136	0.26505	0.622	0.485	8.74193e-132	406306	FALSE	3_MN2
ndufa2	4.78897e-125	0.264348	0.546	0.365	1.13288e-120	554125	FALSE	3_MN2
rbms3	1.61316e-82	0.26375	0.561	0.368	3.8161e-78	767747	FALSE	3_MN2
dagla	2.10788e-195	0.262992	0.341	0.105	4.9864e-191	569398	FALSE	3_MN2
ywhabb	1.1437e-129	0.262711	0.724	0.631	2.70553e-125	406419	FALSE	3_MN2
arl6ip1	2.66633e-102	0.261758	0.716	0.546	6.30746e-98	394087	FALSE	3_MN2
ndufs5	2.12292e-122	0.261211	0.578	0.4	5.02198e-118	553660	FALSE	3_MN2
hs2st1b	4.56192e-164	0.260596	0.297	0.098	1.07917e-159	100151174	FALSE	3_MN2
ndufs6	1.83791e-147	0.260547	0.547	0.39	4.34775e-143	447913	FALSE	3_MN2
acot7	1.76506e-260	0.260508	0.276	0.049	4.17542e-256	447878	FALSE	3_MN2
mllt3	5.31416e-100	0.260453	0.313	0.138	1.25712e-95	550517	FALSE	3_MN2
dctn1b	1.13462e-172	0.260151	0.3	0.092	2.68405e-168	100003026	FALSE	3_MN2
ksr2	3.40755e-172	0.259754	0.371	0.131	8.06089e-168	569127	FALSE	3_MN2
phyhiplb	3.39917e-129	0.259484	0.541	0.292	8.04107e-125	100004913	FALSE	3_MN2
ptpreb	5.80455e-212	0.259207	0.324	0.086	1.37313e-207	569164	FALSE	3_MN2
myo10l1	5.90828e-150	0.257671	0.408	0.17	1.39766e-145	566674	FALSE	3_MN2
ndufs3	9.06579e-141	0.257361	0.516	0.301	2.1446e-136	550451	FALSE	3_MN2
tmx2b	1.14785e-138	0.257188	0.474	0.266	2.71534e-134	415203	FALSE	3_MN2
gnao1a	3.99838e-96	0.256993	0.7	0.523	9.45857e-92	393760	FALSE	3_MN2
kif1ab	3.1201e-127	0.25674	0.409	0.194	7.38091e-123	566766	FALSE	3_MN2
scg5	2.59891e-222	0.256571	0.457	0.166	6.14798e-218	100330746	FALSE	3_MN2
atp6v1ab	8.4753e-229	0.256328	0.297	0.071	2.00492e-224	337583	FALSE	3_MN2
fryl	9.52934e-104	0.255311	0.408	0.223	2.25426e-99	558173	FALSE	3_MN2
fermt2	6.12836e-145	0.255178	0.394	0.176	1.44973e-140	553051	FALSE	3_MN2
ank2b	2.02325e-86	0.255136	0.792	0.613	4.7862e-82	450043	FALSE	3_MN2
cacna1ba	5.21144e-106	0.254613	0.373	0.182	1.23282e-101	555941	FALSE	3_MN2
ap3s2	1.01729e-149	0.252361	0.437	0.209	2.4065e-145	436812	FALSE	3_MN2
mapre3b	2.08572e-177	0.251879	0.364	0.129	4.93397e-173	431717	FALSE	3_MN2
pdhb	3.44144e-145	0.251643	0.434	0.228	8.14108e-141	406428	FALSE	3_MN2
ivns1abpa	7.40309e-84	0.250717	0.433	0.277	1.75128e-79	387591	FALSE	3_MN2
lrrc73	5.95178e-213	0.250629	0.299	0.071	1.40795e-208	570766	FALSE	3_MN2
timp2b	0	2.70705	0.725	0.097	0	406650	TRUE	4_RG
fabp7a	0	2.47114	0.86	0.23	0	58128	TRUE	4_RG
pth1a	0	2.29358	0.879	0.252	0	405886	TRUE	4_RG
hbegfa	0	1.91336	0.77	0.133	0	797938	TRUE	4_RG
si:ch73-265d7.2	0	1.63562	0.92	0.408	0	100148055	FALSE	4_RG
atp1b1a	0	1.55581	0.928	0.358	0	64267	TRUE	4_RG
krt8	0	1.47943	0.767	0.112	0	797433	TRUE	4_RG
slc1a3a	0	1.36031	0.811	0.228	0	323439	TRUE	4_RG
atp1a1b	0	1.26828	0.743	0.134	0	64616	TRUE	4_RG
slc6a9	0	1.22575	0.629	0.108	0	494490	TRUE	4_RG
pleca	0	1.18302	0.845	0.245	0	567639	TRUE	4_RG
si:ch211-251b21.1	0	1.16865	0.567	0.142	0	571720	FALSE	4_RG
tpm4a	0	1.14889	0.827	0.216	0	406437	TRUE	4_RG
sparc	0	1.14742	0.878	0.134	0	321357	TRUE	4_RG
col4a6	0	1.1027	0.825	0.197	0	554268	TRUE	4_RG
sdc4	0	1.09164	0.982	0.593	0	568593	FALSE	4_RG
gfap	1.33164e-213	1.07376	0.667	0.38	3.15013e-209	30646	TRUE	4_RG
plecb	0	1.05758	0.78	0.149	0	567310	TRUE	4_RG
zfp36l1b	0	1.04122	0.755	0.198	0	323671	TRUE	4_RG
chsy1	0	1.01198	0.836	0.531	0	324407	FALSE	4_RG
col4a5	0	0.997872	0.754	0.151	0	323561	TRUE	4_RG
crlf1a	0	0.982082	0.469	0.084	0	436923	FALSE	4_RG
sgk1	0	0.981214	0.839	0.399	0	324140	TRUE	4_RG
si:ch73-335l21.4	0	0.964647	0.673	0.227	0	100000332	TRUE	4_RG
col11a1a	0	0.960781	0.753	0.16	0	565402	TRUE	4_RG
ntn1b	0	0.950232	0.698	0.104	0	30192	TRUE	4_RG
cbx7a	0	0.947436	0.656	0.299	0	550551	TRUE	4_RG
col12a1a	0	0.942309	0.642	0.104	0	100149543	TRUE	4_RG
hapln1a	0	0.936708	0.875	0.575	0	493635	FALSE	4_RG
akap12b	0	0.916621	0.825	0.316	0	567365	TRUE	4_RG
lmna	0	0.916273	0.626	0.06	0	195815	TRUE	4_RG
wnt7aa	0	0.898888	0.581	0.079	0	565714	FALSE	4_RG
nkx2.2b	0	0.895541	0.664	0.065	0	493627	TRUE	4_RG
tes	0	0.884179	0.652	0.118	0	403032	TRUE	4_RG
ddr1	0	0.85546	0.803	0.288	0	100007346	TRUE	4_RG
chl1b	0	0.849368	0.888	0.583	0	100318566	FALSE	4_RG
palld	0	0.8451	0.632	0.161	0	557660	TRUE	4_RG
cd82a	0	0.844017	0.791	0.249	0	324098	TRUE	4_RG
atp1b4	0	0.838932	0.615	0.123	0	100037383	TRUE	4_RG
klf6a	0	0.837769	0.945	0.697	0	280650	FALSE	4_RG
fosl1a	0	0.819112	0.865	0.434	0	564241	FALSE	4_RG
foxj1a	0	0.803305	0.696	0.218	0	767737	TRUE	4_RG
cxcl18b	1.28161e-236	0.790169	0.36	0.093	3.03178e-232	795785	FALSE	4_RG
id1	0	0.789313	0.895	0.453	0	30493	FALSE	4_RG
nvl	0	0.786064	0.704	0.253	0	406805	TRUE	4_RG
cldn5a	0	0.783853	0.812	0.349	0	406559	TRUE	4_RG
phlda2	0	0.782901	0.595	0.128	0	553622	FALSE	4_RG
tanc1b	0	0.779974	0.801	0.326	0	100334650	TRUE	4_RG
bcar1	0	0.779907	0.88	0.491	0	568309	FALSE	4_RG
clstn2	0	0.773111	0.581	0.194	0	100125749	FALSE	4_RG
cxcl12a	0	0.758473	0.408	0.06	0	352944	FALSE	4_RG
zgc:64022	0	0.744412	0.494	0.092	0	393336	FALSE	4_RG
cyp27c1	0	0.738025	0.564	0.148	0	558396	FALSE	4_RG
ptpn13	0	0.728967	0.759	0.271	0	560883	TRUE	4_RG
fosl2	0	0.728157	0.797	0.316	0	558921	TRUE	4_RG
spon1a	0	0.724459	0.543	0.078	0	58027	FALSE	4_RG
wnt4b	0	0.723399	0.452	0.018	0	791993	FALSE	4_RG
cmtm7	0	0.713924	0.528	0.052	0	559138	FALSE	4_RG
angptl4	0	0.7108	0.932	0.634	0	492647	FALSE	4_RG
il11a	0	0.707819	0.528	0.12	0	570404	FALSE	4_RG
gab1	0	0.7042	0.686	0.223	0	406666	TRUE	4_RG
flna	0	0.70131	0.534	0.091	0	562529	FALSE	4_RG
pkd1b	0	0.701045	0.661	0.182	0	565697	TRUE	4_RG
wnt4	0	0.696062	0.576	0.13	0	30123	FALSE	4_RG
pdlim4	0	0.694906	0.617	0.139	0	569404	TRUE	4_RG
sulf1	0	0.690663	0.604	0.112	0	337298	TRUE	4_RG
thbs1b	0	0.685776	0.44	0.04	0	561901	FALSE	4_RG
junba	0	0.685725	0.839	0.436	0	407086	FALSE	4_RG
her12	5.18809e-161	0.680131	0.587	0.305	1.22729e-156	402914	FALSE	4_RG
cd81a	0	0.678197	0.983	0.826	0	58031	FALSE	4_RG
arl5c	2.02953887244e-312	0.676829	0.65	0.304	4.80108e-308	393819	TRUE	4_RG
bicc2	0	0.675139	0.632	0.132	0	402785	TRUE	4_RG
fstl1b	0	0.669844	0.722	0.226	0	324309	TRUE	4_RG
pard6gb	0	0.668586	0.66	0.211	0	80959	TRUE	4_RG
txn	0	0.66084	0.72	0.285	0	436734	TRUE	4_RG
midn	0	0.652564	0.975	0.916	0	323713	FALSE	4_RG
her6	3.72868e-205	0.647535	0.673	0.353	8.82056e-201	30288	TRUE	4_RG
cnn2	0	0.638609	0.61	0.125	0	406658	TRUE	4_RG
slc1a2b	1.29465e-166	0.637572	0.251	0.105	3.06262e-162	335836	FALSE	4_RG
cavin2b	0	0.634767	0.621	0.198	0	447845	TRUE	4_RG
rpz5	0	0.629397	0.431	0.067	0	100003142	FALSE	4_RG
cnn3a	0	0.625029	0.763	0.362	0	326931	TRUE	4_RG
pvrl2l	0	0.620474	0.627	0.252	0	560933	TRUE	4_RG
qkib	4.70763e-280	0.618998	0.827	0.515	1.11364e-275	100462714	FALSE	4_RG
nat8l	8.135e-320	0.614553	0.757	0.494	1.924366126e-315	564754	FALSE	4_RG
si:dkeyp-110a12.4	0	0.611018	0.631	0.234	0	100001360	TRUE	4_RG
marcksl1a	0	0.608355	0.987	0.897	0	406407	FALSE	4_RG
tbata	0	0.605749	0.55	0.067	0	557892	FALSE	4_RG
akap13	0	0.598819	0.557	0.173	0	108190639	FALSE	4_RG
vmp1	1.66231e-137	0.595563	0.328	0.159	3.93237e-133	336789	FALSE	4_RG
zgc:113531	0	0.594152	0.541	0.126	0	541359	FALSE	4_RG
yap1	0	0.587559	0.685	0.182	0	561411	TRUE	4_RG
cfap57	0	0.586673	0.629	0.16	0	100006472	TRUE	4_RG
spon1b	0	0.586202	0.455	0.044	0	58029	FALSE	4_RG
zgc:162730	1.3064e-301	0.585665	0.492	0.146	3.09042e-297	564559	FALSE	4_RG
adrb3a	0	0.578659	0.4	0.018	0	558248	FALSE	4_RG
jam3b	0	0.575568	0.677	0.228	0	569217	TRUE	4_RG
hmga2	0	0.573019	0.64	0.199	0	324428	TRUE	4_RG
trib3	0	0.570856	0.725	0.315	0	405805	TRUE	4_RG
pawr	0	0.560055	0.319	0.035	0	449994	FALSE	4_RG
fabp3	0	0.557058	0.991	0.971	9.54361e-305	171478	FALSE	4_RG
jarid2b	6.88847e-200	0.55619	0.731	0.456	1.62954e-195	558456	FALSE	4_RG
ccdc173	0	0.554927	0.582	0.142	0	559457	FALSE	4_RG
her9	1.7977e-191	0.553426	0.478	0.19	4.25264e-187	140613	FALSE	4_RG
myo1ea	0	0.553061	0.531	0.11	0	555285	FALSE	4_RG
si:dkey-177p2.6	0	0.552056	0.76	0.41	0	568712	FALSE	4_RG
col5a1	0	0.551761	0.543	0.122	0	100334431	FALSE	4_RG
mych	2.96007678907e-313	0.548536	0.603	0.222	0	560341	TRUE	4_RG
ccng1	2.3857e-266	0.548503	0.79	0.491	5.64362e-262	171473	FALSE	4_RG
rasal2	0	0.547871	0.706	0.322	0	793730	TRUE	4_RG
col14a1a	8.58843e-271	0.54698	0.553	0.229	2.03168e-266	321298	FALSE	4_RG
col28a2a	3.45563e-208	0.544386	0.592	0.296	8.17464e-204	100294690	FALSE	4_RG
anxa11a	0	0.544296	0.534	0.13	0	368215	FALSE	4_RG
errfi1a	0	0.541199	0.516	0.151	0	798009	FALSE	4_RG
crema	5e-324	0.540303	0.776	0.416	1.16876e-319	555432	FALSE	4_RG
fn1a	0	0.540293	0.405	0.032	0	100005469	FALSE	4_RG
npm1a	2.52388e-220	0.538143	0.682	0.374	5.9705e-216	266985	TRUE	4_RG
si:dkey-79d12.5	0	0.536973	0.656	0.261	0	100538016	TRUE	4_RG
hmga1a	1.43292e-231	0.535697	0.991	0.971	3.38972e-227	406447	FALSE	4_RG
ctsla	2.72498e-281	0.534362	0.938	0.794	6.44622e-277	321453	FALSE	4_RG
msna	0	0.534248	0.82	0.446	0	286739	FALSE	4_RG
junbb	2.59779e-237	0.533764	0.824	0.524	6.14533e-233	336038	FALSE	4_RG
egfra	0	0.53369	0.543	0.113	0	378478	FALSE	4_RG
maff	0	0.531428	0.754	0.474	0	393307	FALSE	4_RG
actb1	1.2566e-307	0.529585	0.997	0.974	2.97261e-303	57934	FALSE	4_RG
hyal2b	0	0.52633	0.387	0.112	0	559228	FALSE	4_RG
socs3a	1.2142000502e-313	0.525924	0.279	0.036	0	335409	FALSE	4_RG
ahnak	0	0.524031	0.473	0.069	0	559276	FALSE	4_RG
tnc	0	0.520726	0.564	0.146	0	30037	FALSE	4_RG
fam171a2a	0	0.517717	0.614	0.239	0	556398	TRUE	4_RG
tagln2	0	0.515517	0.421	0.051	0	259183	FALSE	4_RG
col5a2a	5e-324	0.515104	0.469	0.125	1.16876e-319	564821	FALSE	4_RG
foxo1a	0	0.514851	0.478	0.109	0	768121	FALSE	4_RG
adam8a	0	0.511931	0.356	0.049	0	368917	FALSE	4_RG
dkc1	5.25124e-302	0.51048	0.621	0.272	1.24223e-297	613144	TRUE	4_RG
nop58	7.50893e-298	0.50926	0.667	0.307	1.77631e-293	494152	TRUE	4_RG
sall4	1.74765e-268	0.508055	0.688	0.329	4.13425e-264	572527	TRUE	4_RG
shha	0	0.507954	0.374	0.029	0	30269	FALSE	4_RG
adamts3	2.2888413e-316	0.505495	0.696	0.292	5.41448301922e-312	102467218	TRUE	4_RG
nfkbiab	4.06804e-127	0.500304	0.549	0.334	9.62336e-123	323099	FALSE	4_RG
cd63	0	0.498033	0.623	0.266	0	321461	TRUE	4_RG
jdp2b	7.74167e-155	0.496121	0.499	0.231	1.83137e-150	436766	FALSE	4_RG
qki2	0	0.495897	0.603	0.161	0	393815	TRUE	4_RG
her15.2	4.60004e-101	0.492116	0.706	0.49	1.08818e-96	678530	FALSE	4_RG
fosb	3.53443e-233	0.492096	0.684	0.349	8.36104e-229	492346	TRUE	4_RG
pmp22b	0	0.491565	0.33	0.034	0	678607	FALSE	4_RG
rasgef1bb	2.71564e-287	0.491055	0.651	0.277	6.42412e-283	445085	TRUE	4_RG
clcf1	0	0.489701	0.274	0.022	0	562247	FALSE	4_RG
si:busm1-57f23.1	6.21734e-239	0.488718	0.277	0.052	1.47077e-234	368621	FALSE	4_RG
her15.1	1.03811e-81	0.487872	0.567	0.372	2.45575e-77	359836	FALSE	4_RG
crip2	0	0.486993	0.491	0.106	0	554826	FALSE	4_RG
pkp3b	4.1512226e-317	0.486307	0.701	0.322	9.8201320865e-313	100330353	TRUE	4_RG
rgcc	4.0246e-119	0.486123	0.494	0.258	9.52058e-115	431737	FALSE	4_RG
tmem47	4.59815e-305	0.486098	0.661	0.332	1.08774e-300	406640	TRUE	4_RG
si:dkey-7j14.6	0	0.485784	0.583	0.154	0	556585	FALSE	4_RG
oc90	2.00731e-180	0.484572	0.454	0.181	4.74849e-176	568941	FALSE	4_RG
neo1a	2.27584e-278	0.484306	0.671	0.321	5.38373e-274	266983	TRUE	4_RG
bambia	0	0.481031	0.416	0.092	0	83496	FALSE	4_RG
tcf7l1a	5.32126e-295	0.480163	0.657	0.281	1.2588e-290	30523	TRUE	4_RG
bzw1b	1.41321e-265	0.478511	0.665	0.305	3.34309e-261	406812	TRUE	4_RG
rassf8b	0	0.473187	0.512	0.136	0	393334	FALSE	4_RG
odc1	1.6101710023375e-311	0.471394	0.604	0.244	3.80902e-307	114426	TRUE	4_RG
si:ch211-39i2.2	1.76178e-220	0.469363	0.538	0.241	4.16766e-216	449866	FALSE	4_RG
slc6a17	1.39629e-220	0.467194	0.409	0.139	3.30306e-216	798635	FALSE	4_RG
tnfrsfa	0	0.466331	0.513	0.123	0	114461	FALSE	4_RG
ucp2	9.80481e-222	0.463508	0.555	0.246	2.31942e-217	555812	FALSE	4_RG
nav3	2.06175e-298	0.460772	0.403	0.097	4.87727e-294	567779	FALSE	4_RG
rfx4	2.22743024e-316	0.459578	0.579	0.206	5.26920897971e-312	403016	FALSE	4_RG
tnfrsf21	1.66403e-282	0.459427	0.387	0.124	3.93643e-278	564874	FALSE	4_RG
phldb1b	9.65176e-230	0.457941	0.642	0.327	2.28322e-225	570275	TRUE	4_RG
tgif1	9.80208e-203	0.457545	0.855	0.613	2.31878e-198	321756	FALSE	4_RG
srgap1a	5.56991e-292	0.457303	0.535	0.21	1.31762e-287	570262	FALSE	4_RG
fgfr2	4.9608e-255	0.456763	0.555	0.244	1.17353e-250	352940	FALSE	4_RG
cdh2	2.06131e-244	0.45044	0.881	0.677	4.87623e-240	30291	FALSE	4_RG
met	4.54871e-266	0.44948	0.509	0.17	1.07604e-261	100150664	FALSE	4_RG
eno3	0	0.447457	0.547	0.185	0	378963	FALSE	4_RG
shroom4	3.21575e-253	0.446114	0.524	0.189	7.60717e-249	559035	FALSE	4_RG
gadd45ba	2.06704e-283	0.444704	0.736	0.35	4.8898e-279	406304	TRUE	4_RG
pmp22a	0	0.444632	0.322	0.039	0	334817	FALSE	4_RG
f3b	8.28413e-204	0.444059	0.547	0.241	1.95969e-199	550423	FALSE	4_RG
rassf7a	1.97119e-281	0.443228	0.533	0.189	4.66305e-277	564485	FALSE	4_RG
xylt1	7.01643e-184	0.442662	0.67	0.375	1.65981e-179	560951	TRUE	4_RG
zgc:158689	0	0.442234	0.525	0.151	0	791177	FALSE	4_RG
trps1	7.10457e-306	0.44098	0.545	0.198	1.68066e-301	795613	FALSE	4_RG
gadd45ab	3.90995e-242	0.439841	0.668	0.315	9.24938e-238	431763	TRUE	4_RG
ptprfb	2.68615e-213	0.439796	0.645	0.335	6.35437e-209	799867	TRUE	4_RG
tpm3	1.61531e-285	0.438474	0.72	0.374	3.82119e-281	373076	TRUE	4_RG
fosab	4.49104e-102	0.438006	0.86	0.673	1.0624e-97	394198	FALSE	4_RG
higd1a	2.56662e-198	0.437563	0.708	0.441	6.07159e-194	373084	FALSE	4_RG
fndc3ba	3.23855e-288	0.436523	0.5	0.162	7.66111e-284	572313	FALSE	4_RG
pdia3	1.15913e-237	0.43579	0.741	0.487	2.74205e-233	378851	FALSE	4_RG
slit2	0	0.43502	0.423	0.065	0	80353	FALSE	4_RG
zgc:153867	6.503e-248	0.434586	0.777	0.561	1.53835e-243	337226	FALSE	4_RG
sall3b	5.97981e-268	0.433885	0.611	0.247	1.41458e-263	568041	TRUE	4_RG
btg2	1.40592e-203	0.431417	0.882	0.609	3.32585e-199	30079	FALSE	4_RG
dock1	2.20544e-289	0.431292	0.563	0.201	5.2172e-285	572187	FALSE	4_RG
arvcfb	8.34386e-224	0.429879	0.733	0.438	1.97382e-219	564669	FALSE	4_RG
mtmr10	0	0.428285	0.45	0.078	0	555239	FALSE	4_RG
dag1	5.04151e-227	0.427275	0.783	0.52	1.19262e-222	286829	FALSE	4_RG
nkx2.9	0	0.426632	0.299	0.03	0	325615	FALSE	4_RG
arhgap42a	0	0.42483	0.431	0.079	0	566275	FALSE	4_RG
chl1a	0	0.424166	0.409	0.079	0	566148	FALSE	4_RG
mycb	1.45764e-154	0.423521	0.616	0.345	3.44819e-150	393141	TRUE	4_RG
fgfr1b	1.2977544663505e-310	0.421908	0.675	0.276	3.06997e-306	567905	TRUE	4_RG
zgc:110339	0	0.421751	0.457	0.098	0	550490	FALSE	4_RG
pfkfb3	1.45994e-230	0.420403	0.465	0.177	3.45363e-226	554477	FALSE	4_RG
loxl2a	0	0.420343	0.351	0.036	0	565508	FALSE	4_RG
tuba8l	0	0.419476	0.693	0.282	0	337223	TRUE	4_RG
mycbp	8.85612e-255	0.419168	0.635	0.308	2.095e-250	677757	TRUE	4_RG
fndc3bb	0	0.418765	0.45	0.092	0	568274	FALSE	4_RG
elmsan1b	1.3471e-177	0.416929	0.657	0.367	3.18669e-173	560411	TRUE	4_RG
mpp5a	4.89193e-247	0.416279	0.638	0.287	1.15724e-242	252845	TRUE	4_RG
id2b	4.05035e-127	0.407402	0.48	0.256	9.58151e-123	321364	FALSE	4_RG
si:ch211-286o17.1	2.60011e-174	0.407262	0.445	0.196	6.15083e-170	100332904	FALSE	4_RG
cited4a	1.01562e-140	0.405982	0.842	0.664	2.40255e-136	562291	FALSE	4_RG
stox1	4.7493e-231	0.404891	0.583	0.289	1.12349e-226	568146	FALSE	4_RG
luzp1	2.51182e-270	0.402586	0.447	0.139	5.94197e-266	558606	FALSE	4_RG
pprc1	1.41638e-255	0.400452	0.522	0.189	3.35058e-251	100002463	FALSE	4_RG
anxa13	6.28586e-219	0.399969	0.503	0.248	1.48698e-214	81880	FALSE	4_RG
si:ch211-176l24.4	0	0.399673	0.388	0.065	0	100000098	FALSE	4_RG
ctnna1	6.46e-320	0.399406	0.513	0.159	1.52815591e-315	30741	FALSE	4_RG
ehbp1	1.26308e-281	0.397642	0.538	0.224	2.98794e-277	560857	FALSE	4_RG
cecr2	1.22392e-230	0.397284	0.545	0.232	2.8953e-226	799918	FALSE	4_RG
kdelr2b	4.89443e-230	0.397081	0.624	0.346	1.15783e-225	325464	TRUE	4_RG
glulb	6.20507e-162	0.396889	0.643	0.399	1.46787e-157	336473	TRUE	4_RG
schip1	1.72536e-223	0.395154	0.669	0.383	4.08152e-219	550605	TRUE	4_RG
vamp3	2.16491e-268	0.395078	0.628	0.274	5.1213e-264	415163	TRUE	4_RG
nop56	1.97719e-193	0.394654	0.689	0.433	4.67725e-189	394196	FALSE	4_RG
fgfr3	1.05331e-190	0.391448	0.663	0.352	2.49171e-186	58129	TRUE	4_RG
pim1	2.26392e-149	0.390767	0.591	0.347	5.35554e-145	572469	FALSE	4_RG
actb2	5.11796e-220	0.389869	1	0.988	1.2107e-215	57935	FALSE	4_RG
sulf2b	4.00408e-212	0.389761	0.491	0.199	9.47206e-208	322056	FALSE	4_RG
slit1a	1.57012e-304	0.389505	0.443	0.126	3.71428e-300	556123	FALSE	4_RG
sox2	5.02562e-245	0.38378	0.639	0.284	1.18886e-240	378723	TRUE	4_RG
sall1a	6.20834e-183	0.381112	0.745	0.44	1.46865e-178	555721	FALSE	4_RG
ctnnb1	5.37809e-204	0.380897	0.773	0.533	1.27224e-199	30265	FALSE	4_RG
stard13b	1.95986e-252	0.379022	0.388	0.105	4.63624e-248	100005208	FALSE	4_RG
rnf38	7.94155e-196	0.378945	0.608	0.364	1.87865e-191	566820	TRUE	4_RG
ppib	4.99019e-201	0.374106	0.896	0.736	1.18048e-196	406292	FALSE	4_RG
sipa1l1	3.96374e-280	0.373839	0.431	0.125	9.37663e-276	562521	FALSE	4_RG
eif6	2.14309e-282	0.371012	0.512	0.183	5.0697e-278	386850	FALSE	4_RG
pdlim1	0	0.369672	0.36	0.056	0	550568	FALSE	4_RG
nab1b	2.45381e-237	0.368762	0.455	0.155	5.80473e-233	564685	FALSE	4_RG
sema3ga	0	0.366584	0.342	0.049	0	544659	FALSE	4_RG
fmnl2a	0	0.365939	0.345	0.056	0	100006456	FALSE	4_RG
uck2b	4.38554e-291	0.363672	0.448	0.146	1.03744e-286	327057	FALSE	4_RG
igsf11	2.06033e-200	0.362124	0.441	0.167	4.87391e-196	100004469	FALSE	4_RG
cav1	0	0.362038	0.274	0.024	0	323695	FALSE	4_RG
asph	1.61124e-249	0.36007	0.418	0.128	3.81156e-245	323659	FALSE	4_RG
hspa5	5.11902e-94	0.359778	0.779	0.623	1.21096e-89	378848	FALSE	4_RG
hdac4	1.61974e-141	0.359359	0.708	0.472	3.83166e-137	568877	FALSE	4_RG
daw1	0	0.358701	0.429	0.098	0	556760	FALSE	4_RG
lin28a	2.24272e-60	0.358445	0.796	0.682	5.30537e-56	394066	FALSE	4_RG
arhgap29a	1.13226e-304	0.3563	0.385	0.084	2.67848e-300	564805	FALSE	4_RG
ncl	1.88193e-127	0.355976	0.778	0.62	4.45189e-123	767714	FALSE	4_RG
prickle2b	3.66151e-178	0.355381	0.514	0.256	8.66167e-174	368250	FALSE	4_RG
si:ch73-281n10.2	1.89507e-117	0.354614	0.953	0.883	4.48298e-113	561719	FALSE	4_RG
nr4a3	3.40481e-295	0.354205	0.368	0.077	8.05442e-291	548604	FALSE	4_RG
ssr3	8.65811e-179	0.353051	0.802	0.605	2.04816e-174	337190	FALSE	4_RG
eef1da	5.35049e-231	0.352848	0.513	0.198	1.26571e-226	565501	FALSE	4_RG
sdcbp2	1.2708e-224	0.352784	0.601	0.308	3.0062e-220	325004	TRUE	4_RG
uacab	1.52844e-279	0.352062	0.401	0.101	3.61568e-275	564040	FALSE	4_RG
hif1ab	2.11546e-165	0.350576	0.65	0.445	5.00433e-161	393202	FALSE	4_RG
trib1	3.22645e-235	0.350415	0.396	0.113	7.63249e-231	792957	FALSE	4_RG
smad3a	7.24758e-170	0.350258	0.496	0.23	1.71449e-165	58092	FALSE	4_RG
lrp8	6.4971e-220	0.349793	0.387	0.136	1.53695e-215	557734	FALSE	4_RG
foxj3	7.53521e-174	0.349297	0.517	0.282	1.78253e-169	797147	FALSE	4_RG
slc6a11b	0	0.348939	0.268	0.011	0	100150472	FALSE	4_RG
snu13b	2.47923e-190	0.348925	0.528	0.247	5.86486e-186	321114	FALSE	4_RG
etf1b	2.552e-186	0.348345	0.664	0.423	6.03701e-182	266989	FALSE	4_RG
myo1cb	5.14552e-237	0.346419	0.279	0.053	1.21722e-232	566459	FALSE	4_RG
plekha1a	2.32929e-245	0.346277	0.369	0.095	5.51017e-241	406745	FALSE	4_RG
ak7a	2.54874e-300	0.346041	0.39	0.086	6.0293e-296	402854	FALSE	4_RG
egr2a	3.40638e-106	0.344268	0.286	0.111	8.05814e-102	368241	FALSE	4_RG
2021-09-02	3.9806e-263	0.343512	0.463	0.164	9.4165e-259	323457	FALSE	4_RG
dusp19b	1.48794e-53	0.343479	0.375	0.259	3.51987e-49	406252	FALSE	4_RG
itga6a	6.78975e-243	0.342832	0.434	0.147	1.60618e-238	503893	FALSE	4_RG
gpc1b	1.61842e-197	0.342707	0.281	0.063	3.82854e-193	393995	FALSE	4_RG
si:ch211-286b5.5	1.35533e-230	0.342222	0.524	0.21	3.20616e-226	100003596	FALSE	4_RG
crb2a	4.56726e-184	0.341821	0.495	0.206	1.08043e-179	723994	FALSE	4_RG
atf3	4.09121e-93	0.34149	0.805	0.612	9.67816e-89	393939	FALSE	4_RG
iffo2b	3.19009e-240	0.340103	0.378	0.102	7.54647e-236	100534822	FALSE	4_RG
zgc:162944	2.67019e-233	0.337432	0.48	0.187	6.31661e-229	569993	FALSE	4_RG
gng5	5.48351e-182	0.337189	0.697	0.444	1.29718e-177	337838	FALSE	4_RG
rpl7l1	1.01383e-239	0.336365	0.487	0.181	2.39831e-235	322251	FALSE	4_RG
erf	2.26569e-228	0.335769	0.433	0.143	5.35971e-224	560416	FALSE	4_RG
capns1b	2.63184e-197	0.335767	0.501	0.221	6.22589e-193	560033	FALSE	4_RG
hivep2a	2.49159e-99	0.334283	0.682	0.477	5.89411e-95	562048	FALSE	4_RG
si:ch211-248e11.2	0	0.332406	0.345	0.047	0	557793	FALSE	4_RG
sorbs3	3.42787e-290	0.331199	0.334	0.062	8.10896e-286	541478	FALSE	4_RG
pgrmc1	4.20747e-209	0.330407	0.579	0.263	9.95319e-205	492520	FALSE	4_RG
ctnnd2b	2.37e-130	0.33018	0.642	0.446	5.60647e-126	558069	FALSE	4_RG
rac1a	3.29911e-205	0.329645	0.581	0.275	7.80437e-201	327204	FALSE	4_RG
zgc:113162	1.0681580402783e-310	0.329403	0.336	0.058	2.52683e-306	553743	FALSE	4_RG
ppp2r3a	1.59988e-259	0.329347	0.264	0.041	3.78468e-255	565849	FALSE	4_RG
rbp5	5.69569e-166	0.328847	0.275	0.077	1.34737e-161	171477	FALSE	4_RG
xbp1	1.20132e-102	0.328648	0.908	0.833	2.84183e-98	140614	FALSE	4_RG
znrf3	1.26986e-169	0.32844	0.429	0.171	3.00398e-165	556813	FALSE	4_RG
enkur	7.97608e-261	0.325883	0.386	0.097	1.88682e-256	402794	FALSE	4_RG
histh1l	3.01439e-32	0.325537	0.714	0.675	7.13083e-28	550353	FALSE	4_RG
igsf9a	5.545182492296e-312	0.325257	0.369	0.074	1.31177e-307	557459	FALSE	4_RG
perp	0	0.323799	0.414	0.087	0	494479	FALSE	4_RG
her8.2	2.88392e-151	0.32203	0.471	0.215	6.8222e-147	565269	FALSE	4_RG
ssr2	6.63378e-163	0.321642	0.694	0.452	1.56929e-158	83414	FALSE	4_RG
fbl	8.26628e-178	0.321471	0.481	0.215	1.95547e-173	406275	FALSE	4_RG
hsp90b1	7.3633e-102	0.320512	0.522	0.327	1.74186e-97	386590	FALSE	4_RG
tuba8l4	1.12387e-106	0.317282	0.877	0.742	2.65862e-102	393154	FALSE	4_RG
pbx3a	3.35269e-208	0.317084	0.28	0.067	7.93112e-204	387532	FALSE	4_RG
tmcc3	2.80878e-153	0.315009	0.475	0.23	6.64446e-149	556763	FALSE	4_RG
si:ch1073-303k11.2	4.01825e-212	0.313542	0.298	0.069	9.50557e-208	100333296	FALSE	4_RG
elf1	2.46061e-185	0.312867	0.341	0.102	5.82083e-181	30218	FALSE	4_RG
angptl2b	2.2206e-211	0.311868	0.282	0.064	5.25305e-207	503514	FALSE	4_RG
col5a3a	5.47391e-170	0.311536	0.393	0.143	1.29491e-165	100330523	FALSE	4_RG
zfp36l2	4.22135e-282	0.309892	0.331	0.062	9.98603e-278	333941	FALSE	4_RG
sdc2	5.69666e-207	0.308304	0.371	0.112	1.3476e-202	282667	FALSE	4_RG
hsp70l	4.05457e-05	0.308123	0.272	0.234	0.95915	560210	FALSE	4_RG
il6st	6.57365e-114	0.307796	0.627	0.409	1.55506e-109	100006778	FALSE	4_RG
arrdc3a	1.68313e-100	0.307452	0.42	0.28	3.98162e-96	566685	FALSE	4_RG
pdlim7	5.896e-300	0.305945	0.278	0.037	1.39476e-295	393813	FALSE	4_RG
tead1b	1.85938e-161	0.305436	0.42	0.179	4.39855e-157	100006454	FALSE	4_RG
igf2b	1.98998e-188	0.303769	0.311	0.083	4.7075e-184	324215	FALSE	4_RG
adgrv1	3.81018e-122	0.303036	0.509	0.284	9.01336e-118	415105	FALSE	4_RG
smkr1	1.5165e-209	0.30288	0.366	0.105	3.58742e-205	103910385	FALSE	4_RG
psph	9.94414e-215	0.300701	0.415	0.146	2.35239e-210	606663	FALSE	4_RG
zgc:153409	1.87184e-24	0.299906	0.808	0.768	4.42802e-20	767650	FALSE	4_RG
sema5ba	7.76491e-108	0.298802	0.4	0.197	1.83687e-103	556471	FALSE	4_RG
nuak2	2.56783e-158	0.298527	0.428	0.182	6.07446e-154	560275	FALSE	4_RG
TXN	3.27066e-116	0.298142	0.837	0.657	7.73706e-112	336637	FALSE	4_RG
galnt1	1.38201e-88	0.298093	0.535	0.359	3.26929e-84	559073	FALSE	4_RG
gadd45bb	6.09814e-122	0.298041	0.307	0.113	1.44258e-117	497646	FALSE	4_RG
tln1	4.48608e-303	0.297877	0.34	0.06	1.06123e-298	494453	FALSE	4_RG
grb10b	3.80375e-157	0.297265	0.448	0.195	8.99815e-153	562032	FALSE	4_RG
plagl2	1.01615e-184	0.297208	0.383	0.128	2.40381e-180	259255	FALSE	4_RG
mcl1a	1.94941e-69	0.296803	0.792	0.685	4.61152e-65	58122	FALSE	4_RG
ccnd2a	1.03437e-197	0.296046	0.365	0.112	2.44692e-193	799608	FALSE	4_RG
eif4a1a	9.80632e-111	0.295084	0.832	0.698	2.31978e-106	386634	FALSE	4_RG
rsl1d1	8.28271e-182	0.294388	0.428	0.163	1.95936e-177	563247	FALSE	4_RG
cdkn1bb	9.81808e-99	0.293949	0.772	0.643	2.32256e-94	368329	FALSE	4_RG
tead3a	1.7799e-180	0.293567	0.356	0.112	4.21054e-176	386763	FALSE	4_RG
homeza	4.84378e-188	0.293509	0.487	0.198	1.14584e-183	368671	FALSE	4_RG
erfl3	7.69897e-139	0.293384	0.498	0.247	1.82127e-134	565909	FALSE	4_RG
efcab1	0	0.292964	0.317	0.043	0	558421	FALSE	4_RG
ntn1a	2.11075e-109	0.292205	0.613	0.388	4.9932e-105	30227	TRUE	4_RG
cntfr	1.84125e-84	0.292025	0.804	0.621	4.35565e-80	368438	FALSE	4_RG
npas1	8.42896e-157	0.29179	0.428	0.177	1.99395e-152	559419	FALSE	4_RG
foxp4	2.58158e-129	0.290888	0.767	0.515	6.10699e-125	557245	FALSE	4_RG
zgc:92107	1.05575e-137	0.290252	0.547	0.286	2.49748e-133	492329	FALSE	4_RG
myl12.1	8.44749e-115	0.289906	0.77	0.626	1.99834e-110	326719	FALSE	4_RG
btg3	9.41557e-148	0.289759	0.425	0.186	2.22735e-143	492479	FALSE	4_RG
nrarpa	2.49231e-119	0.289372	0.525	0.285	5.8958e-115	353224	FALSE	4_RG
rpl23	5.60806e-143	0.289205	1	0.996	1.32664e-138	336812	FALSE	4_RG
zfand5a	3.10229e-118	0.288972	0.533	0.321	7.33877e-114	406312	FALSE	4_RG
map3k14a	4.14344e-153	0.287825	0.5	0.254	9.80172e-149	100004261	FALSE	4_RG
vim	2.73909e-91	0.28775	0.935	0.863	6.47958e-87	140599	FALSE	4_RG
plxna2	9.69372e-77	0.287589	0.63	0.461	2.29315e-72	561285	FALSE	4_RG
flot1b	8.15988e-238	0.287109	0.385	0.113	1.9303e-233	245697	FALSE	4_RG
msi1	7.56896e-126	0.286819	0.544	0.293	1.79051e-121	541389	FALSE	4_RG
her8a	7.40614e-179	0.285672	0.403	0.143	1.752e-174	323656	FALSE	4_RG
sat1a.2	5.82234e-78	0.285469	0.831	0.723	1.37733e-73	431716	FALSE	4_RG
gnai2a	4.53553e-177	0.284241	0.374	0.133	1.07292e-172	336421	FALSE	4_RG
rrs1	1.65393e-164	0.283698	0.425	0.171	3.91253e-160	337399	FALSE	4_RG
ncalda	2.63403e-110	0.283399	0.624	0.395	6.23106e-106	556178	TRUE	4_RG
phgdh	1.75139e-155	0.283033	0.462	0.204	4.14309e-151	321928	FALSE	4_RG
tspan7	1.1094e-159	0.282781	0.642	0.351	2.6244e-155	406802	TRUE	4_RG
igfbp1a	2.86195e-45	0.282647	0.454	0.309	6.77023e-41	317638	FALSE	4_RG
bcl2l11	3.99442e-142	0.28231	0.344	0.128	9.4492e-138	100190951	FALSE	4_RG
dut	1.54114e-89	0.281432	0.309	0.136	3.64573e-85	449835	FALSE	4_RG
ptp4a2b	1.34125e-107	0.2807	0.645	0.445	3.17286e-103	334483	FALSE	4_RG
nrip1a	2.82704e-90	0.280503	0.489	0.299	6.68766e-86	796407	FALSE	4_RG
2021-09-10	5.98975e-248	0.279917	0.371	0.093	1.41693e-243	550129	FALSE	4_RG
si:dkey-27p23.3	3.28784e-282	0.279705	0.299	0.048	7.77771e-278	566423	FALSE	4_RG
lamc1	4.96686e-148	0.279264	0.377	0.146	1.17496e-143	286832	FALSE	4_RG
cadm1a	7.72426e-59	0.276817	0.726	0.576	1.82725e-54	569931	FALSE	4_RG
ndnf	1.3952e-164	0.276646	0.393	0.145	3.30047e-160	561437	FALSE	4_RG
fkbp9	1.38425e-280	0.276165	0.313	0.053	3.27458e-276	445126	FALSE	4_RG
socs3b	1.90723e-108	0.275729	0.346	0.16	4.51173e-104	406596	FALSE	4_RG
jak1	2.24677e-144	0.275478	0.494	0.239	5.31496e-140	30280	FALSE	4_RG
zhx2a	3.98382e-165	0.27529	0.387	0.146	9.42412e-161	386660	FALSE	4_RG
plekhh1	7.82224e-121	0.274876	0.364	0.152	1.85043e-116	565914	FALSE	4_RG
macf1a	8.17505e-89	0.274841	0.778	0.603	1.93389e-84	562190	FALSE	4_RG
cyb5a	1.12238e-213	0.274351	0.275	0.058	2.65511e-209	406409	FALSE	4_RG
itgb4	1.40184e-188	0.274268	0.346	0.105	3.3162e-184	335269	FALSE	4_RG
podxl	2.81122e-280	0.273137	0.259	0.033	6.65021e-276	563365	FALSE	4_RG
nop2	2.73736e-189	0.273059	0.358	0.111	6.47549e-185	321130	FALSE	4_RG
notch3	2.06761e-299	0.270866	0.718	0.342	4.89114e-295	58066	TRUE	4_RG
cdkl1	1.59038e-239	0.269226	0.312	0.065	3.76221e-235	445316	FALSE	4_RG
si:dkey-40c11.2	3.56695e-222	0.266926	0.285	0.058	8.43797e-218	798260	FALSE	4_RG
tacc1	2.62908e-230	0.266489	0.318	0.073	6.21935e-226	565711	FALSE	4_RG
pard3bb	2.32815e-175	0.266409	0.349	0.112	5.50746e-171	562146	FALSE	4_RG
lamb2l	6.48646e-222	0.26614	0.315	0.075	1.53444e-217	553337	FALSE	4_RG
btbd6a	7.69489e-99	0.265656	0.373	0.177	1.8203e-94	100141360	FALSE	4_RG
cspg5a	2.80148e-109	0.265429	0.475	0.249	6.62718e-105	558206	FALSE	4_RG
twistnb	1.43071e-138	0.264252	0.371	0.151	3.38448e-134	402856	FALSE	4_RG
nop10	1.7465e-104	0.26205	0.585	0.379	4.13152e-100	445391	FALSE	4_RG
ddx18	5.86897e-147	0.262042	0.402	0.169	1.38836e-142	321127	FALSE	4_RG
slc25a24	1.56141e-199	0.261867	0.334	0.095	3.69366e-195	447867	FALSE	4_RG
canx	1.803e-93	0.261344	0.568	0.405	4.26518e-89	406757	FALSE	4_RG
crtap	1.16176e-265	0.261073	0.299	0.052	2.74825e-261	406626	FALSE	4_RG
sipa1l3	7.15197e-127	0.261068	0.437	0.211	1.69187e-122	561005	FALSE	4_RG
s1pr1	1.28026e-129	0.259869	0.413	0.183	3.02859e-125	64617	FALSE	4_RG
ssr4	7.11866e-101	0.259772	0.695	0.525	1.68399e-96	326701	FALSE	4_RG
wls	1.08355e-197	0.25894	0.349	0.101	2.56324e-193	406420	FALSE	4_RG
nhp2	1.22313e-158	0.258631	0.368	0.146	2.89343e-154	100003787	FALSE	4_RG
spry4	1.24992e-78	0.258473	0.764	0.598	2.9568e-74	114437	FALSE	4_RG
hoxc6b	7.19696e-77	0.258462	0.591	0.4	1.70251e-72	58045	FALSE	4_RG
eif5a2	3.79583e-104	0.258054	0.761	0.568	8.9794e-100	406546	FALSE	4_RG
snrpb	1.55384e-82	0.25798	0.744	0.597	3.67575e-78	402966	FALSE	4_RG
mef2aa	3.21252e-128	0.257874	0.446	0.208	7.59954e-124	30564	FALSE	4_RG
rps8a	2.28734e-111	0.256256	1	0.996	5.41092e-107	407690	FALSE	4_RG
ptbp1b	5.28693e-137	0.255752	0.381	0.16	1.25068e-132	321220	FALSE	4_RG
plpp3	1.10715e-146	0.254614	0.289	0.09	2.61907e-142	557680	FALSE	4_RG
rhbdf1a	3.44286e-136	0.25352	0.271	0.092	8.14443e-132	798402	FALSE	4_RG
lrp2a	2.04748e-116	0.253098	0.453	0.224	4.84351e-112	568184	FALSE	4_RG
reep3b	2.51371e-99	0.252975	0.554	0.379	5.94643e-95	393130	FALSE	4_RG
pcna	5.07263e-64	0.25286	0.336	0.181	1.19998e-59	30678	FALSE	4_RG
rpl5a	1.86185e-94	0.252327	0.971	0.932	4.4044e-90	326961	FALSE	4_RG
ildr2	2.03929e-131	0.251792	0.456	0.213	4.82413e-127	564738	FALSE	4_RG
dap1b	1.25735e-62	0.251607	0.569	0.414	2.97439e-58	58094	FALSE	4_RG
si:dkey-151g10.6	6.20809e-118	0.25127	1	1	1.46858e-113	335588	FALSE	4_RG
tp53	1.54336e-123	0.251248	0.41	0.187	3.65098e-119	30590	FALSE	4_RG
zgc:110425	1.26529e-49	0.251092	0.305	0.171	2.99317e-45	553782	FALSE	4_RG
rpl39	2.8229e-116	0.2509	1	0.999	6.67786e-112	415168	FALSE	4_RG
micall2b	1.59041e-152	0.250699	0.274	0.079	3.76227e-148	556298	FALSE	4_RG
si:ch73-364h19.1	7.53124e-116	0.25056	0.377	0.168	1.78159e-111	556746	FALSE	4_RG
arhgap21b	3.82524e-112	0.250318	0.44	0.219	9.04898e-108	326745	FALSE	4_RG
krt4	0	5.37766	0.929	0.075	0	794486	TRUE	5_EVL
cyt1	0	5.19422	0.934	0.036	0	30327	TRUE	5_EVL
cyt1l	0	4.87563	0.863	0.025	0	792062	TRUE	5_EVL
icn	0	4.27866	0.699	0.023	1.20049e-304	336655	TRUE	5_EVL
krtt1c19e	8.37319e-306	4.24224	0.645	0.021	1.98076e-301	553371	TRUE	5_EVL
icn2	2.40025e-212	4.21148	0.607	0.006	5.67802e-208	100005083	TRUE	5_EVL
pfn1	0	3.95865	0.896	0.15	0	799355	TRUE	5_EVL
si:dkey-248g15.3	5.10206e-204	3.83369	0.59	0.005	1.20694e-199	100331162	FALSE	5_EVL
krt91	2.88517e-296	3.76553	0.749	0.014	6.82516e-292	445051	TRUE	5_EVL
tmsb1	0	3.6498	0.951	0.051	0	798430	TRUE	5_EVL
si:ch211-195b11.3	7.70701e-170	3.53713	0.475	0.009	1.82317e-165	100334344	FALSE	5_EVL
cldni	2.73757e-233	3.3688	0.579	0.006	6.47599e-229	569084	FALSE	5_EVL
cfl1l	0	3.36664	0.929	0.01	0	406738	TRUE	5_EVL
im:7150988	2.22832e-115	3.31096	0.317	0.003	5.2713e-111	504039	FALSE	5_EVL
krt5	2.5463e-274	3.21605	0.738	0.009	6.02353e-270	797351	TRUE	5_EVL
rbp4	1.75777e-195	3.19852	0.508	0.009	4.15817e-191	30077	FALSE	5_EVL
lgals1l1	5.26376e-179	3.18391	0.41	0.014	1.24519e-174	326706	FALSE	5_EVL
col1a1a	3.35387e-173	3.15503	0.563	0.02	7.93391e-169	337158	FALSE	5_EVL
s100a10b	0	3.11165	0.902	0.008	0	406276	TRUE	5_EVL
and2	3.88666e-109	3.07252	0.322	0.005	9.19429e-105	566702	FALSE	5_EVL
krt17	1.10652e-124	2.94532	0.372	0.003	2.61758e-120	100034647	FALSE	5_EVL
epcam	0	2.87857	0.847	0.007	0	406454	TRUE	5_EVL
aep1	2.42063e-224	2.77027	0.585	0.005	5.72625e-220	503710	FALSE	5_EVL
and3	2.63242e-94	2.72005	0.262	0.003	6.22726e-90	561047	FALSE	5_EVL
zgc:193505	2.56163e-149	2.59553	0.415	0.003	6.0598e-145	559113	FALSE	5_EVL
anxa1c	7.71427e-145	2.56668	0.399	0.002	1.82489e-140	494158	FALSE	5_EVL
and1	1.94202e-111	2.48019	0.279	0.01	4.59404e-107	794315	FALSE	5_EVL
cldnb	2.35949e-244	2.4581	0.525	0.034	5.58162e-240	81581	FALSE	5_EVL
col1a2	1.34231e-87	2.4362	0.383	0.023	3.17537e-83	336471	FALSE	5_EVL
agr1	1.44188e-108	2.36213	0.301	0.002	3.41092e-104	335309	FALSE	5_EVL
col1a1b	6.03393e-89	2.27036	0.372	0.017	1.42739e-84	325675	FALSE	5_EVL
si:dkey-183i3.5	1.47246e-83	2.26726	0.251	0.003	3.48324e-79	566445	FALSE	5_EVL
cebpb	7.9679e-249	2.17675	0.743	0.063	1.88489e-244	140814	TRUE	5_EVL
tmsb4x	2.41657e-222	2.1657	0.934	0.99	5.71664e-218	793949	FALSE	5_EVL
sparc	9.61407e-133	2.16224	0.607	0.201	2.2743e-128	321357	TRUE	5_EVL
cldne	1.44265e-125	2.16079	0.339	0.002	3.41272e-121	81584	FALSE	5_EVL
postnb	4.81475e-105	2.15518	0.41	0.01	1.13898e-100	337176	FALSE	5_EVL
zgc:136930	3.60849e-99	2.05908	0.301	0.003	8.53624e-95	563946	FALSE	5_EVL
zgc:162730	1.02186e-174	2.03779	0.798	0.174	2.41731e-170	564559	TRUE	5_EVL
anxa1a	7.39215e-251	2.01388	0.71	0.009	1.74869e-246	334724	TRUE	5_EVL
ptgdsb.1	4.66407e-133	1.96436	0.41	0.008	1.10333e-128	336492	FALSE	5_EVL
ubb	1.50125e-222	1.95923	0.699	0.401	3.55136e-218	550134	FALSE	5_EVL
nfkbiaa	6.88514e-220	1.93859	0.623	0.022	1.62875e-215	406463	TRUE	5_EVL
cotl1	0	1.93385	0.628	0.419	0	336381	FALSE	5_EVL
phlda2	7.17112e-149	1.90814	0.683	0.168	1.6964e-144	553622	TRUE	5_EVL
gstp1	1.04491e-211	1.85798	0.694	0.23	2.47185e-207	79381	TRUE	5_EVL
apoeb	2.57998e-118	1.84852	0.383	0.05	6.10321e-114	30314	FALSE	5_EVL
anxa2a	2.77649e-225	1.7373	0.656	0.006	6.56806e-221	325557	TRUE	5_EVL
cdh1	3.03475e-265	1.7014	0.699	0.008	7.17901e-261	114424	TRUE	5_EVL
cxcl18b	2.63169e-34	1.69504	0.301	0.117	6.22553e-30	795785	FALSE	5_EVL
cd9b	8.66675e-246	1.65733	0.732	0.015	2.05021e-241	406737	TRUE	5_EVL
zgc:175088	0	1.64564	0.727	0.133	0	559776	TRUE	5_EVL
zgc:158343	9.05079e-147	1.62772	0.601	0.048	2.14106e-142	568780	TRUE	5_EVL
thy1	7.21231e-180	1.62096	0.492	0.006	1.70614e-175	336617	FALSE	5_EVL
capns1a	6.114474685e-315	1.61938	0.814	0.202	1.44644013144327e-310	550598	TRUE	5_EVL
myh9a	3.10802e-234	1.58019	0.645	0.005	7.35233e-230	333938	TRUE	5_EVL
mmp9	5.07833e-122	1.57527	0.317	0.008	1.20133e-117	406397	FALSE	5_EVL
actb1	8.63445e-151	1.54277	1	0.976	2.04257e-146	57934	FALSE	5_EVL
cldn1	5.90786e-194	1.49476	0.508	0.001	1.39756e-189	81590	FALSE	5_EVL
zgc:153867	1.52682e-289	1.49153	0.836	0.579	3.61185e-285	337226	FALSE	5_EVL
nfkbiab	7.54522e-104	1.47506	0.656	0.352	1.7849e-99	323099	TRUE	5_EVL
col11a1a	1.66108e-61	1.44592	0.443	0.214	3.92946e-57	565402	FALSE	5_EVL
si:ch211-157c3.4	4.01812e-110	1.44534	0.295	0.001	9.50527e-106	561592	FALSE	5_EVL
tuba8l2	2.0952e-235	1.44318	0.71	0.07	4.9564e-231	393664	TRUE	5_EVL
arhgdig	5.12167e-210	1.4411	0.749	0.077	1.21158e-205	394132	TRUE	5_EVL
pnp5a	1.00597e-242	1.43742	0.607	0.051	2.37972e-238	791647	TRUE	5_EVL
myl12.1	7.027e-320	1.43478	0.88	0.637	1.662329754e-315	326719	FALSE	5_EVL
zgc:100868	5.12923e-90	1.41861	0.251	0.001	1.21337e-85	554458	FALSE	5_EVL
ppl	1.84654e-169	1.41617	0.459	0.001	4.36817e-165	449936	FALSE	5_EVL
ywhaz	1.31853e-267	1.39605	0.825	0.444	3.11911e-263	336610	FALSE	5_EVL
zgc:163030	1.8348e-155	1.36891	0.383	0.038	4.34041e-151	566959	FALSE	5_EVL
s100v1	7.17238e-247	1.36699	0.639	0.001	1.6967e-242	100144627	TRUE	5_EVL
krt8	1.0108e-64	1.35728	0.694	0.17	2.39115e-60	797433	TRUE	5_EVL
egfl6	0	1.34966	0.415	0.094	0	436730	FALSE	5_EVL
bzw1b	6.36925e-128	1.33838	0.76	0.336	1.50671e-123	406812	TRUE	5_EVL
pleca	6.05531e-102	1.33713	0.732	0.298	1.43244e-97	567639	TRUE	5_EVL
ahnak	4.64699e-151	1.33694	0.656	0.103	1.09929e-146	559276	TRUE	5_EVL
pycard	7.31188e-264	1.33054	0.689	0.002	1.7297e-259	57923	TRUE	5_EVL
krt97	1.46633e-103	1.32661	0.301	0.001	3.46876e-99	436656	FALSE	5_EVL
col2a1b	3.88219e-103	1.32214	0.415	0.031	9.18372e-99	503730	FALSE	5_EVL
zgc:174938	9.08995e-145	1.32203	0.393	0.001	2.15032e-140	100126020	FALSE	5_EVL
caspb	1.35839e-186	1.32126	0.514	0.001	3.2134e-182	259303	FALSE	5_EVL
si:dkey-16p21.8	3.17728e-107	1.31143	0.656	0.088	7.51618e-103	100536712	TRUE	5_EVL
stard14	6.14616e-112	1.31073	0.339	0.006	1.45394e-107	100001416	FALSE	5_EVL
lgals3b	2.02998e-213	1.30326	0.612	0.014	4.80211e-209	325599	TRUE	5_EVL
perp	1.56323e-288	1.3006	0.672	0.113	3.69797e-284	494479	TRUE	5_EVL
cldn7b	9.78542e-206	1.29651	0.596	0.004	2.31484e-201	60635	FALSE	5_EVL
si:cabz01007794.1	8.01032e-108	1.2705	0.29	0.001	1.89492e-103	100537515	FALSE	5_EVL
dhrs13a.2	8.36776e-104	1.2622	0.295	0.002	1.97948e-99	447903	FALSE	5_EVL
ecrg4b	1.08261e-164	1.25515	0.448	0.003	2.56102e-160	793804	FALSE	5_EVL
mid1ip1a	2.63547e-136	1.24684	0.459	0.013	6.23446e-132	30600	FALSE	5_EVL
cebpd	8.42184e-95	1.23259	0.552	0.05	1.99227e-90	140817	FALSE	5_EVL
si:ch211-39i2.2	1.28043e-130	1.23184	0.661	0.266	3.02898e-126	449866	TRUE	5_EVL
sqstm1	5.7555e-177	1.22815	0.596	0.205	1.36152e-172	406452	FALSE	5_EVL
tmem176l.4	1.66108e-158	1.22712	0.437	0.001	3.92944e-154	100331729	FALSE	5_EVL
lima1a	4.31294e-131	1.21459	0.536	0.275	1.02027e-126	64000	FALSE	5_EVL
evpla	9.50662e-113	1.20578	0.251	0.007	2.24889e-108	373136	FALSE	5_EVL
zgc:92380	4.97796e-179	1.20333	0.525	0.003	1.17759e-174	445086	FALSE	5_EVL
si:ch211-105c13.3	2.56095e-206	1.19742	0.574	0.002	6.05819e-202	325758	FALSE	5_EVL
f11r.1	1.90856e-242	1.19616	0.672	0.004	4.51488e-238	323696	TRUE	5_EVL
cast	8.46763e-231	1.19357	0.617	0.057	2.0031e-226	563084	TRUE	5_EVL
zgc:153284	1.01118e-230	1.18782	0.628	0.004	2.39206e-226	751696	TRUE	5_EVL
dnajb1b	4.34071e-54	1.16968	0.574	0.255	1.02684e-49	327244	FALSE	5_EVL
tuba8l	5.09453e-66	1.16262	0.71	0.318	1.20516e-61	337223	TRUE	5_EVL
zgc:153911	3.89379e-89	1.16149	0.464	0.05	9.21116e-85	768172	FALSE	5_EVL
abracl	0	1.16088	0.705	0.119	0	336650	TRUE	5_EVL
rac2	4.15661e-188	1.15829	0.503	0.002	9.83287e-184	415151	FALSE	5_EVL
s100v2	2.13372e-171	1.15784	0.546	0.009	5.04752e-167	336965	FALSE	5_EVL
eef1da	1.05306e-215	1.14627	0.76	0.224	2.49113e-211	565501	TRUE	5_EVL
spint1a	2.46919e-230	1.14085	0.634	0.004	5.84111e-226	406426	TRUE	5_EVL
aqp3a	8.2132e-167	1.1346	0.464	0.001	1.94292e-162	406777	FALSE	5_EVL
tagln2	6.27386e-111	1.12466	0.574	0.082	1.48414e-106	259183	FALSE	5_EVL
hdlbpa	2.4998e-252	1.1096	0.71	0.214	5.91352e-248	794178	TRUE	5_EVL
prdm1a	1.17097e-100	1.1081	0.355	0.01	2.77006e-96	323473	FALSE	5_EVL
hrc	1.83075e-102	1.10732	0.284	0.004	4.33082e-98	553296	FALSE	5_EVL
jupa	2.25383e-294	1.09949	0.656	0.143	5.33167e-290	30415	TRUE	5_EVL
actb2	2.16571e-80	1.08799	1	0.989	5.12319e-76	57935	FALSE	5_EVL
efna1b	8.08853e-132	1.07175	0.568	0.133	1.91342e-127	494151	FALSE	5_EVL
dnase1l4.1	7.07775e-181	1.06707	0.568	0.007	1.67431e-176	445317	FALSE	5_EVL
gsnb	2.78804e-239	1.0602	0.623	0.001	6.59539e-235	336623	TRUE	5_EVL
cyp1a	1.37702e-42	1.05282	0.257	0.015	3.25747e-38	140634	FALSE	5_EVL
si:dkey-222n6.2	5.02021e-116	1.05074	0.328	0.001	1.18758e-111	386799	FALSE	5_EVL
hbegfa	3.41161e-57	1.04713	0.727	0.189	8.0705e-53	797938	TRUE	5_EVL
capgb	6.32155e-190	1.0401	0.59	0.009	1.49542e-185	336597	FALSE	5_EVL
mgst1.2	3.3089e-63	1.01891	0.262	0.009	7.82752e-59	431762	FALSE	5_EVL
arpc3	6.31717e-205	1.01433	0.749	0.429	1.49439e-200	415204	FALSE	5_EVL
elf3	2.17635e-112	1.01295	0.361	0.003	5.14837e-108	560869	FALSE	5_EVL
cd99	1.00774e-161	1.00785	0.612	0.021	2.38392e-157	559896	TRUE	5_EVL
ptgs2a	1.42044e-162	1.00103	0.552	0.006	3.36019e-158	246227	FALSE	5_EVL
si:dkey-87o1.2	4.2558e-104	0.994902	0.301	0.004	1.00675e-99	796684	FALSE	5_EVL
pak2a	1.55902e-227	0.994569	0.514	0.075	3.68802e-223	266749	FALSE	5_EVL
gstm.3	1.47788e-72	0.99164	0.295	0.012	3.49607e-68	568744	FALSE	5_EVL
pmaip1	4.3659e-81	0.981047	0.536	0.067	1.0328e-76	751765	FALSE	5_EVL
msx1b	4.20403e-89	0.974642	0.486	0.057	9.94506e-85	30511	FALSE	5_EVL
msx2b	2.03663e-69	0.970337	0.268	0.009	4.81786e-65	30531	FALSE	5_EVL
dlx3b	3.99274e-139	0.967446	0.53	0.015	9.44523e-135	30585	FALSE	5_EVL
arpc2	2.8883e-210	0.964758	0.765	0.444	6.83257e-206	327068	FALSE	5_EVL
f3b	4.34572e-52	0.955881	0.497	0.268	1.02802e-47	550423	FALSE	5_EVL
wu:fb18f06	9.78151e-171	0.955841	0.568	0.012	2.31391e-166	572235	FALSE	5_EVL
sult6b1	1.12634e-127	0.953753	0.634	0.028	2.66448e-123	322462	TRUE	5_EVL
si:rp71-77l1.1	1.5291e-148	0.953078	0.437	0.007	3.61724e-144	569583	FALSE	5_EVL
oclna	2.17503e-211	0.946344	0.601	0.003	5.14524e-207	405757	TRUE	5_EVL
znf185	6.26788e-101	0.945974	0.279	0.005	1.48273e-96	553349	FALSE	5_EVL
mcl1b	3.32639e-137	0.944325	0.563	0.14	7.86891e-133	373102	FALSE	5_EVL
tob1b	3.12084e-86	0.932281	0.732	0.609	7.38267e-82	406245	FALSE	5_EVL
si:ch211-125o16.4	8.85433e-98	0.927791	0.262	0	2.09458e-93	566639	FALSE	5_EVL
zgc:110333	1.89409e-104	0.927505	0.284	0.001	4.48066e-100	550497	FALSE	5_EVL
elf1	1.6257e-96	0.926931	0.601	0.121	3.84575e-92	30218	TRUE	5_EVL
mcl1a	2.61573e-52	0.924593	0.858	0.694	6.18778e-48	58122	FALSE	5_EVL
tpm3	2.10815e-120	0.918626	0.809	0.404	4.98703e-116	373076	FALSE	5_EVL
si:dkey-102c8.3	2.44179e-149	0.918543	0.404	0.001	5.7763e-145	556374	FALSE	5_EVL
fn1b	3.75114e-65	0.915474	0.29	0.025	8.8737e-61	334613	FALSE	5_EVL
capns1b	2.33291e-133	0.909323	0.672	0.244	5.51873e-129	560033	TRUE	5_EVL
cst14a.2	1.99925e-215	0.90054	0.639	0.178	4.72942e-211	792225	TRUE	5_EVL
si:ch211-166a6.5	3.25945e-168	0.895797	0.579	0.038	7.71056e-164	100000230	FALSE	5_EVL
s100u	2.25117e-122	0.89411	0.47	0.012	5.32536e-118	563060	FALSE	5_EVL
tinagl1	1.3739e-54	0.888631	0.306	0.085	3.2501e-50	562116	FALSE	5_EVL
bcam	1.61793e-30	0.886321	0.486	0.398	3.82738e-26	767689	FALSE	5_EVL
prr13	1.13628e-179	0.883532	0.585	0.013	2.68798e-175	569894	FALSE	5_EVL
capn9	1.36326e-95	0.876442	0.279	0.005	3.22492e-91	445107	FALSE	5_EVL
elovl1a	3.02113e-100	0.871454	0.366	0.007	7.14678e-96	449816	FALSE	5_EVL
ptgs2b	3.67495e-83	0.869758	0.301	0.012	8.69346e-79	559020	FALSE	5_EVL
hsp70.2	2.92741e-16	0.867616	0.563	0.322	6.92508e-12	100535101	FALSE	5_EVL
zgc:86896	6.519e-192	0.859277	0.421	0.063	1.54214e-187	415190	FALSE	5_EVL
ets2	1.29183e-93	0.857639	0.623	0.23	3.05596e-89	326672	TRUE	5_EVL
epgn	9.41918e-99	0.857416	0.317	0.004	2.2282e-94	100005297	FALSE	5_EVL
plecb	5.06367e-43	0.851931	0.519	0.206	1.19786e-38	567310	FALSE	5_EVL
adipor2	2.52905e-140	0.851779	0.557	0.232	5.98273e-136	560140	FALSE	5_EVL
net1	6.52888e-105	0.851478	0.53	0.067	1.54447e-100	493607	FALSE	5_EVL
hcls1	9.18466e-143	0.840141	0.415	0.005	2.17272e-138	563056	FALSE	5_EVL
anxa11b	4.37511e-145	0.840015	0.645	0.148	1.03498e-140	353365	TRUE	5_EVL
prdx1	2.07113e-50	0.833715	0.53	0.132	4.89947e-46	541344	FALSE	5_EVL
zgc:101810	1.60117e-154	0.832166	0.415	0.001	3.78774e-150	493612	FALSE	5_EVL
col5a3b	3.52236e-83	0.831431	0.251	0.002	8.3325e-79	100463515	FALSE	5_EVL
zgc:158463	2.38307e-27	0.830399	0.934	0.773	5.6374e-23	100037361	FALSE	5_EVL
bambia	5.89802e-32	0.828409	0.273	0.122	1.39524e-27	83496	FALSE	5_EVL
phactr4a	1.88232e-142	0.823717	0.546	0.03	4.45281e-138	569383	FALSE	5_EVL
abcb5	6.09421e-141	0.811019	0.284	0.038	1.44165e-136	798527	FALSE	5_EVL
si:busm1-57f23.1	1.62832e-37	0.800283	0.383	0.071	3.85196e-33	368621	FALSE	5_EVL
capn2a	3.46187e-162	0.796156	0.508	0.005	8.18939e-158	541374	FALSE	5_EVL
arpc4	3.31439e-194	0.792314	0.639	0.251	7.84053e-190	114456	TRUE	5_EVL
cxcl14	1.17537e-52	0.788506	0.421	0.111	2.78046e-48	58151	FALSE	5_EVL
gadd45bb	1.97552e-43	0.788078	0.454	0.129	4.67329e-39	497646	FALSE	5_EVL
serpinh1b	1.42948e-30	0.787938	0.317	0.072	3.38158e-26	30449	FALSE	5_EVL
acsl4b	1.99715e-161	0.786626	0.448	0.141	4.72445e-157	334561	FALSE	5_EVL
itm2bb	1.60896e-163	0.785239	0.546	0.018	3.80616e-159	406248	FALSE	5_EVL
chmp5b	1.25545e-145	0.783577	0.639	0.265	2.96988e-141	393351	TRUE	5_EVL
tjp3	2.00787e-116	0.781614	0.448	0.012	4.74981e-112	373089	FALSE	5_EVL
junba	3.78582e-30	0.780964	0.699	0.472	8.95573e-26	407086	FALSE	5_EVL
pawr	1.81484e-64	0.779131	0.514	0.058	4.29318e-60	449994	FALSE	5_EVL
si:ch1073-406l10.2	2.40916e-130	0.778428	0.388	0.003	5.69911e-126	100536977	FALSE	5_EVL
si:ch73-22o12.1	4.46795e-57	0.777958	0.486	0.273	1.05694e-52	560816	FALSE	5_EVL
scinla	3.26766e-113	0.777324	0.404	0.008	7.72999e-109	323285	FALSE	5_EVL
sult2st1	1.85059e-104	0.770849	0.437	0.021	4.37775e-100	338214	FALSE	5_EVL
zgc:92242	9.13366e-52	0.768238	0.53	0.24	2.16066e-47	436899	FALSE	5_EVL
si:dkey-19b23.12	1.30985e-181	0.766701	0.454	0	3.09857e-177	568864	FALSE	5_EVL
gsta.1	2.59194e-100	0.762846	0.464	0.069	6.1315e-96	406703	FALSE	5_EVL
si:ch211-264f5.6	1.04593e-142	0.762541	0.448	0.004	2.47426e-138	100319064	FALSE	5_EVL
dsc2l	4.50241e-124	0.757733	0.421	0.031	1.06509e-119	560091	FALSE	5_EVL
ak1	5.77519e-76	0.748903	0.443	0.069	1.36618e-71	445486	FALSE	5_EVL
rplp2	3.67064e-61	0.740768	0.995	0.983	8.68327e-57	335629	FALSE	5_EVL
stmn1a	3.75964e-17	0.738336	0.366	0.295	8.89381e-13	678630	FALSE	5_EVL
aldob	5.99341e-35	0.738163	0.377	0.146	1.4178e-30	321664	FALSE	5_EVL
pls3	4.00418e-127	0.737656	0.53	0.059	9.47229e-123	436598	FALSE	5_EVL
her9	6.18756e-21	0.736228	0.508	0.215	1.46373e-16	140613	FALSE	5_EVL
si:ch73-74h11.1	3.81262e-153	0.735117	0.415	0.001	9.01914e-149	100534918	FALSE	5_EVL
cycsb	2.22865e-53	0.733741	0.749	0.669	5.2721e-49	415158	FALSE	5_EVL
prelid3b	1.9473e-85	0.731616	0.645	0.513	4.60653e-81	378855	FALSE	5_EVL
sh3d21	2.3949e-190	0.730823	0.546	0.002	5.66537e-186	641492	FALSE	5_EVL
sri	2.89967e-110	0.730513	0.579	0.137	6.85946e-106	393344	FALSE	5_EVL
nccrp1	1.92415e-127	0.730421	0.514	0.022	4.55178e-123	30078	FALSE	5_EVL
dhrs13l1	1.43055e-104	0.729816	0.377	0.011	3.3841e-100	402945	FALSE	5_EVL
tnk1	3.32954e-110	0.728926	0.355	0.021	7.87636e-106	565029	FALSE	5_EVL
chmp4bb	2.08274e-149	0.726141	0.579	0.209	4.92693e-145	406766	FALSE	5_EVL
fkbp9	5.3809e-68	0.72584	0.377	0.076	1.27291e-63	445126	FALSE	5_EVL
gmds	2.80635e-205	0.725738	0.344	0.116	6.63871e-201	393461	FALSE	5_EVL
foxq1a	1.8069e-88	0.723232	0.322	0.005	4.27439e-84	100537750	FALSE	5_EVL
capza1a	7.28418e-131	0.72061	0.705	0.328	1.72315e-126	327029	TRUE	5_EVL
s100w	8.11145e-98	0.71949	0.273	0.001	1.91884e-93	569958	FALSE	5_EVL
fuca1.1	8.95853e-151	0.714008	0.306	0.094	2.11923e-146	335494	FALSE	5_EVL
ca6	2.2343e-103	0.713825	0.372	0.004	5.28546e-99	100006448	FALSE	5_EVL
cav1	1.11736e-68	0.710903	0.459	0.045	2.64322e-64	323695	FALSE	5_EVL
asph	6.49462e-63	0.709984	0.546	0.152	1.53637e-58	323659	FALSE	5_EVL
apodb	4.39392e-95	0.709398	0.279	0.003	1.03942e-90	567972	FALSE	5_EVL
egr2a	4.83076e-26	0.705586	0.41	0.125	1.14276e-21	368241	FALSE	5_EVL
si:dkey-221j11.3	1.27827e-93	0.70549	0.268	0.001	3.02388e-89	100317168	FALSE	5_EVL
ccng1	5.85864e-37	0.696237	0.77	0.517	1.38592e-32	171473	FALSE	5_EVL
zgc:92313	2.88887e-194	0.694813	0.519	0.001	6.8339e-190	436869	FALSE	5_EVL
arhgdia	1.14184e-97	0.693466	0.617	0.298	2.70115e-93	406770	TRUE	5_EVL
col4a5	1.97657e-19	0.689072	0.361	0.206	4.67577e-15	323561	FALSE	5_EVL
TXN	4.32355e-49	0.686362	0.902	0.672	1.02278e-44	336637	FALSE	5_EVL
itgb4	3.61241e-84	0.685236	0.372	0.126	8.54551e-80	335269	FALSE	5_EVL
bin2b	1.38111e-110	0.682693	0.361	0.005	3.26716e-106	327387	FALSE	5_EVL
klf2b	6.07872e-85	0.680608	0.306	0.008	1.43798e-80	117509	FALSE	5_EVL
gpd1c	4.70211e-178	0.680035	0.508	0.002	1.11233e-173	406615	FALSE	5_EVL
padi2	9.58423e-110	0.679291	0.355	0.005	2.26724e-105	386792	FALSE	5_EVL
tnks1bp1	6.00294e-75	0.678812	0.268	0.013	1.42006e-70	497601	FALSE	5_EVL
elovl1b	1.83949e-69	0.677657	0.421	0.026	4.35151e-65	406725	FALSE	5_EVL
cd63	1.06114e-44	0.676958	0.596	0.297	2.51023e-40	321461	FALSE	5_EVL
spint2	1.45298e-148	0.670189	0.404	0.001	3.43717e-144	562009	FALSE	5_EVL
si:dkey-16l2.20	3.3898e-156	0.662098	0.475	0.003	8.01891e-152	100000168	FALSE	5_EVL
ctnna1	3.27347e-66	0.659925	0.563	0.19	7.74371e-62	30741	FALSE	5_EVL
tln1	1.10309e-92	0.657171	0.393	0.084	2.60948e-88	494453	FALSE	5_EVL
sdr16c5a	3.80835e-113	0.656801	0.393	0.013	9.00904e-109	405814	FALSE	5_EVL
sp9	1.1986e-69	0.65552	0.251	0.019	2.83541e-65	405896	FALSE	5_EVL
si:ch211-202f3.3	1.49094e-87	0.655022	0.273	0.002	3.52697e-83	553353	FALSE	5_EVL
si:ch73-204p21.2	2.97433e-105	0.653842	0.295	0.013	7.03608e-101	100148757	FALSE	5_EVL
st14a	4.33054e-151	0.64856	0.497	0.005	1.02443e-146	678603	FALSE	5_EVL
amotl2b	3.73015e-109	0.648147	0.388	0.011	8.82405e-105	559784	FALSE	5_EVL
tmprss4a	2.39539e-88	0.647426	0.257	0.001	5.66653e-84	777630	FALSE	5_EVL
cdc42l	1.18296e-80	0.646866	0.749	0.488	2.79842e-76	793158	FALSE	5_EVL
wnt9a	3.55053e-104	0.643047	0.377	0.009	8.39913e-100	751644	FALSE	5_EVL
cnn2	3.0211e-46	0.641256	0.617	0.167	7.14672e-42	406658	TRUE	5_EVL
thbs1b	9.93796e-18	0.63965	0.268	0.076	2.35092e-13	561901	FALSE	5_EVL
vaspb	9.5579e-129	0.635572	0.492	0.194	2.26102e-124	550487	FALSE	5_EVL
alas1	1.01472e-91	0.629437	0.503	0.255	2.40042e-87	64608	FALSE	5_EVL
fstl1a	2.66508e-22	0.627742	0.213	0.301	6.30451e-18	325423	FALSE	5_EVL
col12a1b	9.61096e-54	0.625278	0.284	0.021	2.27357e-49	562946	FALSE	5_EVL
glrx	8.72599e-83	0.623647	0.497	0.103	2.06422e-78	449769	FALSE	5_EVL
actn4	6.39888e-55	0.617577	0.536	0.351	1.51372e-50	322221	FALSE	5_EVL
ptgis	1.32245e-120	0.615615	0.339	0.001	3.12839e-116	559148	FALSE	5_EVL
pkp3a	4.831e-148	0.614309	0.443	0.002	1.14282e-143	368397	FALSE	5_EVL
vps4b	3.52712e-109	0.613953	0.519	0.119	8.34375e-105	393880	FALSE	5_EVL
itgb1b.2	1.0755e-96	0.610082	0.317	0.02	2.5442e-92	405864	FALSE	5_EVL
arpc5b	3.80886e-149	0.608202	0.421	0.155	9.01024e-145	399482	FALSE	5_EVL
ctnnd1	9.53677e-77	0.608185	0.557	0.248	2.25602e-72	556726	FALSE	5_EVL
lasp1	2.44433e-77	0.605903	0.65	0.379	5.7823e-73	323216	TRUE	5_EVL
tp63	7.12946e-116	0.60574	0.404	0.01	1.68655e-111	260407	FALSE	5_EVL
itga6b	5.368e-99	0.597288	0.339	0.023	1.26985e-94	541320	FALSE	5_EVL
lama5	1.38598e-53	0.597212	0.344	0.053	3.27867e-49	321243	FALSE	5_EVL
zmp:0000001114	3.47632e-146	0.596411	0.437	0.002	8.22358e-142	557248	FALSE	5_EVL
dspa	3.55084e-102	0.596267	0.415	0.021	8.39987e-98	324023	FALSE	5_EVL
pdlim1	2.73677e-55	0.593388	0.421	0.082	6.47411e-51	550568	FALSE	5_EVL
jdp2b	3.61585e-06	0.592052	0.388	0.255	0.0855366	436766	FALSE	5_EVL
zfand5a	3.01118e-52	0.589803	0.541	0.34	7.12325e-48	406312	FALSE	5_EVL
ppib	7.89348e-36	0.587664	0.836	0.751	1.86728e-31	406292	FALSE	5_EVL
tfap2c	1.03699e-94	0.586173	0.448	0.031	2.4531e-90	494033	FALSE	5_EVL
zgc:110339	1.29678e-57	0.584405	0.536	0.129	3.06766e-53	550490	FALSE	5_EVL
cdc34a	1.56055e-94	0.578253	0.426	0.05	3.69164e-90	393933	FALSE	5_EVL
lum	3.75809e-77	0.574696	0.279	0.003	8.89013e-73	415149	FALSE	5_EVL
tnfaip3	2.27941e-82	0.573694	0.421	0.084	5.39217e-78	564497	FALSE	5_EVL
prdx6	1.4673e-88	0.570575	0.443	0.091	3.47104e-84	393778	FALSE	5_EVL
mvp	3.57151e-23	0.570349	0.585	0.263	8.44876e-19	373081	FALSE	5_EVL
prdx5	1.82313e-45	0.570344	0.546	0.228	4.3128e-41	554105	FALSE	5_EVL
zyx	1.58517e-65	0.56834	0.481	0.069	3.74989e-61	564246	FALSE	5_EVL
si:ch211-15b10.6	1.15851e-76	0.565724	0.388	0.131	2.74057e-72	560548	FALSE	5_EVL
arpc1b	1.76023e-57	0.564498	0.322	0.017	4.16401e-53	335474	FALSE	5_EVL
slc35c2	8.20278e-72	0.562198	0.322	0.01	1.94045e-67	323482	FALSE	5_EVL
tax1bp3	8.63995e-57	0.559546	0.552	0.193	2.04387e-52	406779	FALSE	5_EVL
tmem54a	3.83887e-156	0.558364	0.486	0.003	9.08124e-152	393318	FALSE	5_EVL
myo1cb	2.35914e-40	0.556892	0.41	0.072	5.58079e-36	566459	FALSE	5_EVL
prkcdb	2.53977e-104	0.554578	0.41	0.021	6.00809e-100	100150844	FALSE	5_EVL
actn1	3.61799e-73	0.554367	0.372	0.083	8.55871e-69	560400	FALSE	5_EVL
gipc2	7.43082e-71	0.553986	0.497	0.076	1.75783e-66	393904	FALSE	5_EVL
anxa11a	7.94458e-33	0.553262	0.552	0.165	1.87937e-28	368215	FALSE	5_EVL
atl3	1.0307e-70	0.552142	0.497	0.091	2.43823e-66	449995	FALSE	5_EVL
trim16	2.53602e-118	0.551585	0.393	0.004	5.9992e-114	568734	FALSE	5_EVL
ezrb	4.01799e-22	0.550617	0.525	0.203	9.50496e-18	561589	FALSE	5_EVL
cyp2y3	7.58561e-138	0.54499	0.393	0.001	1.79445e-133	368352	FALSE	5_EVL
cavin2b	8.64584e-25	0.542693	0.574	0.235	2.04526e-20	447845	FALSE	5_EVL
pitpnaa	1.11848e-108	0.541499	0.437	0.014	2.64587e-104	393909	FALSE	5_EVL
cbr1l	7.81231e-76	0.540622	0.47	0.044	1.84808e-71	337696	FALSE	5_EVL
gsto2	1.93649e-113	0.538356	0.388	0.004	4.58095e-109	492500	FALSE	5_EVL
si:ch211-79k12.1	8.55498e-84	0.53652	0.262	0.003	2.02377e-79	568891	FALSE	5_EVL
slc38a5b	2.69231e-62	0.535198	0.459	0.087	6.36894e-58	436921	FALSE	5_EVL
dusp5	2.13812e-14	0.534219	0.486	0.336	5.05794e-10	114436	FALSE	5_EVL
hsd17b12a	1.85571e-81	0.532844	0.29	0.231	4.38988e-77	327417	FALSE	5_EVL
cavin2a	4.41371e-130	0.532638	0.421	0.004	1.04411e-125	402824	FALSE	5_EVL
lsr	7.64699e-158	0.531842	0.454	0.001	1.80897e-153	553218	FALSE	5_EVL
glo1	6.97807e-66	0.530846	0.59	0.188	1.65073e-61	368213	FALSE	5_EVL
cdc42ep5	8.11176e-69	0.530538	0.437	0.07	1.91892e-64	558275	FALSE	5_EVL
rassf6	1.00729e-118	0.530252	0.383	0.003	2.38285e-114	751594	FALSE	5_EVL
ist1	1.59354e-91	0.529721	0.503	0.151	3.76969e-87	321460	FALSE	5_EVL
pof1b	1.77617e-122	0.528818	0.437	0.008	4.2017e-118	564098	FALSE	5_EVL
si:dkey-262k9.2	2.96289e-127	0.524881	0.388	0.002	7.00901e-123	100334151	FALSE	5_EVL
efhd2	1.12566e-102	0.523776	0.361	0.083	2.66286e-98	571114	FALSE	5_EVL
2021-09-10	8.81066e-58	0.523218	0.519	0.116	2.08425e-53	550129	FALSE	5_EVL
igfbp1a	3.66985e-11	0.520197	0.279	0.323	8.68139e-07	317638	FALSE	5_EVL
lonrf1l	3.39677e-63	0.518298	0.41	0.144	8.03539e-59	100317496	FALSE	5_EVL
mapk12a	4.72848e-128	0.517512	0.399	0.003	1.11857e-123	30681	FALSE	5_EVL
gnpnat1	2.58628e-77	0.516802	0.437	0.063	6.1181e-73	554143	FALSE	5_EVL
ppt1	7.48601e-47	0.51486	0.546	0.188	1.77089e-42	406648	FALSE	5_EVL
nfe2l2a	2.90035e-47	0.511804	0.443	0.141	6.86106e-43	360149	FALSE	5_EVL
cavin1b	2.49181e-45	0.510084	0.273	0.054	5.89462e-41	561082	FALSE	5_EVL
arrdc1a	1.45711e-138	0.510008	0.383	0.001	3.44694e-134	100006005	FALSE	5_EVL
anxa5b	6.89501e-61	0.508425	0.311	0.022	1.63108e-56	337132	FALSE	5_EVL
[truncated: 3,114 more rows]
