# Supplementary material for: Expression of myelin transcription factor 1 and lamin B receptor mediate neural progenitor fate transition in the zebrafish spinal cord pMN domain
Source: J Biol Chem. 2022 Sep 5;298(10):102452. doi: 10.1016/j.jbc.2022.102452 (PMC9530849; doi:10.1016/j.jbc.2022.102452)
Supplement: Supplemental Data 2 [file mmc2.xlsx]

## Sheet: 0_MN1
ID	Description	GeneRatio	BgRatio	pvalue	p.adjust	qvalue	geneID	Count	up	down	up_ratio	genename
GO:0030182	neuron differentiation	64/244	859/17036	1.02166e-28	1.76952e-25	1.43355e-25	30151/30157/541396/80354/550548/30737/405399/30147/799734/335625/323919/325938/550240/565373/30156/30602/436836/796461/571943/30194/323487/30313/353246/557991/30608/368890/100003563/405902/30676/692305/407734/100334375/368438/64256/393944/567422/553166/541373/567500/664761/561336/100537884/557430/58152/30711/114447/114549/449651/560653/678586/30230/100000797/30726/321622/100149522/563920/30447/79…	64	64	0	0.984848	isl1/isl2b/tenm4/isl2a/alcama/inab/ephb3a/ncam1a/sox11a/gap43/glra1/snap25b/cntn2/elavl4/scn8aa/efna5a/slit3/cxcr4b/ache/hmgb1a/zc4h2/alcamb/plxna4/adcyap1b/nrp1a/cntfr/auts2a/dscamb/sncb/mnx1/nrp2b/tmem59l/gpm6ab/stmn4l/stmn2a/nbeaa/islr2/chodl/stmn1b/dpysl3/sema6e/atp2b2/thsd7aa/kcnc3a/npr1a/pcdh17/dll4/agrn/nkx6.2/plxna3/ctnna2/lhx4/pacsin1b/id4/rtn4b/ndrg4/camk2g1/nrg1/unc5a/nyap2a/stmn2b/zsw…
GO:0048699	generation of neurons	66/244	934/17036	2.57232e-28	2.22763e-25	1.80468e-25	30151/30157/541396/80354/550548/30737/405399/30147/799734/335625/323919/325938/550240/565373/30156/30602/436836/796461/692351/571943/30194/323487/30313/353246/557991/30608/368890/100003563/405902/30676/692305/407734/100334375/368438/64256/393944/567422/553166/541373/567500/664761/561336/100537884/557430/30732/58152/30711/114447/114549/449651/560653/678586/30230/100000797/30726/321622/100149522/56…	66	66	0	0.985294	isl1/isl2b/tenm4/isl2a/alcama/inab/ephb3a/ncam1a/sox11a/gap43/glra1/snap25b/cntn2/elavl3/elavl4/scn8aa/efna5a/slit3/cxcr4b/ache/hmgb1a/zc4h2/alcamb/plxna4/adcyap1b/nrp1a/cntfr/auts2a/dscamb/sncb/mnx1/nrp2b/tmem59l/gpm6ab/stmn4l/stmn2a/nbeaa/islr2/chodl/stmn1b/dpysl3/sema6e/atp2b2/thsd7aa/kcnc3a/npr1a/pcdh17/dll4/agrn/nkx6.2/plxna3/ctnna2/lhx4/pacsin1b/id4/rtn4b/ndrg4/dab1a/camk2g1/nrg1/unc5a/nyap…
GO:0007399	nervous system development	83/244	1543/17036	9.40039e-28	5.42716e-25	4.39674e-25	30151/30157/541396/80354/556647/550548/30737/405399/30147/30512/449554/799734/335625/323919/325938/550240/565373/30156/30602/436836/796461/692351/553082/571943/30194/559412/324913/323487/30313/353246/557991/30608/368890/100003563/405902/30676/558271/100538330/445092/692305/562702/407734/100334375/368438/64256/393944/567422/553166/541373/567500/664761/561336/569698/100537884/557430/30732/64610/581…	83	83	0	0.988235	isl1/isl2b/tenm4/isl2a/alcama/inab/ephb3a/ncam1a/ret/sox11a/gap43/glra1/snap25b/cntn2/elavl3/elavl4/scn8aa/efna5a/atp1a3a/slit3/cxcr4b/ache/hmgb1a/zc4h2/alcamb/znf503/plxna4/adcyap1b/kidins220b/nrp1a/cntfr/auts2a/dscamb/sncb/mnx1/nrp2b/chn1/rbfox2/tmem59l/gpm6ab/stmn4l/olfm1b/rbfox1/stmn2a/ndrg2/nbeaa/islr2/chodl/stmn1b/klf7b/dpysl3/nlgn2a/gfra3/sema6e/atp2b2/thsd7aa/fscn1a/kcnc3a/rbfox3b/npr1a/p…
GO:0022008	neurogenesis	67/244	1013/17036	4.39481e-27	1.90295e-24	1.54165e-24	30151/30157/541396/80354/550548/30737/405399/30147/30512/799734/335625/323919/325938/550240/565373/30156/30602/436836/796461/692351/571943/30194/323487/30313/353246/557991/30608/368890/100003563/405902/30676/692305/407734/100334375/368438/64256/393944/567422/553166/541373/567500/664761/561336/100537884/557430/30732/58152/30711/114447/114549/449651/560653/678586/30230/100000797/30726/321622/100149…	67	67	0	0.985507	isl1/isl2b/tenm4/isl2a/alcama/inab/ephb3a/ncam1a/ret/sox11a/gap43/glra1/snap25b/cntn2/elavl3/elavl4/scn8aa/efna5a/slit3/cxcr4b/ache/hmgb1a/zc4h2/alcamb/plxna4/adcyap1b/nrp1a/cntfr/auts2a/dscamb/sncb/mnx1/nrp2b/tmem59l/gpm6ab/stmn4l/stmn2a/nbeaa/islr2/chodl/stmn1b/dpysl3/sema6e/atp2b2/thsd7aa/kcnc3a/npr1a/pcdh17/dll4/agrn/nkx6.2/plxna3/ctnna2/lhx4/pacsin1b/id4/rtn4b/ndrg4/dab1a/camk2g1/nrg1/unc5a/…
GO:0048666	neuron development	55/244	681/17036	2.88239e-26	9.9846e-24	8.0889e-24	30151/30157/541396/80354/550548/30737/405399/30147/799734/335625/323919/325938/550240/565373/30156/30602/436836/796461/30194/323487/30313/353246/557991/30608/368890/100003563/405902/692305/407734/368438/64256/567422/553166/541373/567500/561336/100537884/58152/30711/114447/114549/449651/560653/678586/30230/100000797/30726/321622/100149522/30447/619246/559096/386937/556743/406646	55	55	0	0.982456	isl1/isl2b/tenm4/isl2a/alcama/inab/ephb3a/ncam1a/sox11a/gap43/snap25b/cntn2/elavl4/scn8aa/efna5a/slit3/cxcr4b/ache/hmgb1a/zc4h2/alcamb/plxna4/adcyap1b/nrp1a/cntfr/auts2a/dscamb/mnx1/nrp2b/tmem59l/gpm6ab/stmn4l/stmn2a/nbeaa/islr2/chodl/stmn1b/dpysl3/sema6e/thsd7aa/kcnc3a/npr1a/pcdh17/agrn/plxna3/ctnna2/pacsin1b/rtn4b/ndrg4/nrg1/unc5a/nyap2a/stmn2b/zswim5/map4l
GO:0031175	neuron projection development	48/244	532/17036	5.56685e-25	1.60696e-22	1.30186e-22	30151/30157/541396/80354/550548/30737/405399/30147/799734/335625/323919/325938/550240/565373/30156/436836/30194/30313/353246/557991/30608/100003563/405902/407734/368438/64256/567422/553166/541373/567500/561336/100537884/58152/114447/449651/560653/678586/30230/100000797/30726/321622/100149522/30447/619246/559096/386937/556743/406646	48	48	0	0.98	isl1/isl2b/tenm4/isl2a/alcama/inab/ephb3a/ncam1a/gap43/cntn2/elavl4/scn8aa/efna5a/slit3/cxcr4b/hmgb1a/alcamb/plxna4/adcyap1b/nrp1a/cntfr/dscamb/mnx1/nrp2b/tmem59l/gpm6ab/stmn4l/stmn2a/nbeaa/islr2/chodl/stmn1b/dpysl3/sema6e/thsd7aa/kcnc3a/npr1a/pcdh17/agrn/plxna3/ctnna2/pacsin1b/rtn4b/unc5a/nyap2a/stmn2b/zswim5/map4l
GO:0030154	cell differentiation	88/244	2233/17036	4.04112e-20	9.99888e-18	8.10047e-18	30151/30157/541396/80354/322903/30424/550548/30737/405399/30147/30512/30418/393545/799734/335625/323919/30471/325938/550240/565373/30156/30602/436836/796461/100536821/692351/571943/30194/170446/323487/30313/353246/557991/30608/368890/100003563/405902/30676/558271/692305/407734/100334375/368438/64256/393944/553418/567422/553166/541373/567500/664761/561336/100537884/557430/30732/393875/58152/58138/…	88	88	0	0.988889	isl1/isl2b/tenm4/isl2a/alcama/inab/ephb3a/nr2f1a/nr2f2/ncam1a/qkia/ret/sox11a/gap43/glra1/myca/snap25b/cntn2/elavl3/elavl4/pbx1a/scn8aa/slc40a1/efna5a/slit3/cxcr4b/ache/meis1b/onecutl/hmgb1a/nanos1/zc4h2/alcamb/plxna4/adcyap1b/nrp1a/cntfr/auts2a/dscamb/onecut1/sox4b/sncb/mnx1/nrp2b/rbfox2/tmem59l/gpm6ab/stmn4l/stmn2a/jagn1a/ndrg2/nbeaa/islr2/chodl/stmn1b/dpysl3/ppargc1a/sema6e/atp2b2/thsd7aa/fscn…
GO:0048468	cell development	67/244	1360/17036	6.39566e-20	1.38466e-17	1.12176e-17	30151/30157/541396/80354/322903/550548/30737/405399/30147/30512/799734/335625/323919/30471/325938/550240/565373/30156/30602/436836/796461/100536821/30194/170446/323487/30313/353246/557991/30608/368890/100003563/405902/30676/558271/692305/407734/100334375/368438/64256/567422/553166/541373/567500/664761/561336/100537884/30732/58152/30711/114447/406569/58153/114549/449651/560653/678586/30230/1000007…	67	67	0	0.985507	isl1/isl2b/tenm4/isl2a/alcama/inab/ephb3a/ncam1a/qkia/ret/sox11a/gap43/glra1/snap25b/cntn2/elavl3/elavl4/scn8aa/slc40a1/efna5a/slit3/cxcr4b/ache/meis1b/hmgb1a/nanos1/zc4h2/alcamb/plxna4/adcyap1b/nrp1a/cntfr/auts2a/dscamb/mnx1/nrp2b/rbfox2/tmem59l/gpm6ab/stmn4l/stmn2a/nbeaa/islr2/chodl/stmn1b/dpysl3/sema6e/thsd7aa/fscn1a/kcnc3a/npr1a/pcdh17/agrn/plxna3/ctnna2/pacsin1b/id4/rtn4b/ndrg4/nrg1/unc5a/ny…
GO:0048812	neuron projection morphogenesis	38/244	424/17036	9.87981e-20	1.55562e-17	1.26027e-17	30151/30157/541396/80354/30737/405399/30147/799734/323919/325938/550240/565373/30156/30194/30313/353246/557991/30608/405902/64256/567422/553166/567500/561336/58152/114447/560653/678586/30230/100000797/30726/100149522/30447/619246/559096/386937/556743/406646	38	38	0	0.975	isl1/isl2b/tenm4/isl2a/alcama/inab/ephb3a/ncam1a/gap43/cntn2/elavl4/scn8aa/efna5a/slit3/cxcr4b/alcamb/plxna4/nrp1a/dscamb/mnx1/nrp2b/tmem59l/islr2/chodl/dpysl3/sema6e/thsd7aa/kcnc3a/npr1a/pcdh17/agrn/plxna3/ctnna2/pacsin1b/rtn4b/unc5a/nyap2a/zswim5
GO:0048858	cell projection morphogenesis	38/244	424/17036	9.87981e-20	1.55562e-17	1.26027e-17	30151/30157/541396/80354/30737/405399/30147/799734/323919/325938/550240/565373/30156/30194/30313/353246/557991/30608/405902/64256/567422/553166/567500/561336/58152/114447/560653/678586/30230/100000797/30726/100149522/30447/619246/559096/386937/556743/406646	38	38	0	0.975	isl1/isl2b/tenm4/isl2a/alcama/inab/ephb3a/ncam1a/gap43/cntn2/elavl4/scn8aa/efna5a/slit3/cxcr4b/alcamb/plxna4/nrp1a/dscamb/mnx1/nrp2b/tmem59l/islr2/chodl/dpysl3/sema6e/thsd7aa/kcnc3a/npr1a/pcdh17/agrn/plxna3/ctnna2/pacsin1b/rtn4b/unc5a/nyap2a/zswim5
GO:0120039	plasma membrane bounded cell projection morphogenesis	38/244	424/17036	9.87981e-20	1.55562e-17	1.26027e-17	30151/30157/541396/80354/30737/405399/30147/799734/323919/325938/550240/565373/30156/30194/30313/353246/557991/30608/405902/64256/567422/553166/567500/561336/58152/114447/560653/678586/30230/100000797/30726/100149522/30447/619246/559096/386937/556743/406646	38	38	0	0.975	isl1/isl2b/tenm4/isl2a/alcama/inab/ephb3a/ncam1a/gap43/cntn2/elavl4/scn8aa/efna5a/slit3/cxcr4b/alcamb/plxna4/nrp1a/dscamb/mnx1/nrp2b/tmem59l/islr2/chodl/dpysl3/sema6e/thsd7aa/kcnc3a/npr1a/pcdh17/agrn/plxna3/ctnna2/pacsin1b/rtn4b/unc5a/nyap2a/zswim5
GO:0032990	cell part morphogenesis	38/244	430/17036	1.60612e-19	2.31816e-17	1.87803e-17	30151/30157/541396/80354/30737/405399/30147/799734/323919/325938/550240/565373/30156/30194/30313/353246/557991/30608/405902/64256/567422/553166/567500/561336/58152/114447/560653/678586/30230/100000797/30726/100149522/30447/619246/559096/386937/556743/406646	38	38	0	0.975	isl1/isl2b/tenm4/isl2a/alcama/inab/ephb3a/ncam1a/gap43/cntn2/elavl4/scn8aa/efna5a/slit3/cxcr4b/alcamb/plxna4/nrp1a/dscamb/mnx1/nrp2b/tmem59l/islr2/chodl/dpysl3/sema6e/thsd7aa/kcnc3a/npr1a/pcdh17/agrn/plxna3/ctnna2/pacsin1b/rtn4b/unc5a/nyap2a/zswim5
GO:0048869	cellular developmental process	89/244	2338/17036	2.24359e-19	2.98915e-17	2.42162e-17	30151/30157/541396/80354/322903/30424/550548/30737/405399/30147/30512/30418/393545/799734/335625/323919/30471/325938/550240/565373/30156/30602/436836/796461/100536821/692351/571943/30194/170446/323487/30313/353246/557991/30608/368890/100003563/405902/30676/558271/692305/407734/100334375/368438/64256/393944/553418/567422/553166/541373/567500/664761/561336/100537884/557430/30732/393875/58152/58138/…	89	89	0	0.989011	isl1/isl2b/tenm4/isl2a/alcama/inab/ephb3a/nr2f1a/nr2f2/ncam1a/qkia/ret/sox11a/gap43/glra1/myca/snap25b/cntn2/elavl3/elavl4/pbx1a/scn8aa/slc40a1/efna5a/slit3/cxcr4b/ache/meis1b/onecutl/hmgb1a/nanos1/zc4h2/alcamb/plxna4/adcyap1b/nrp1a/cntfr/auts2a/dscamb/onecut1/sox4b/sncb/mnx1/nrp2b/rbfox2/tmem59l/gpm6ab/cdc42ep4a/stmn4l/stmn2a/jagn1a/ndrg2/nbeaa/islr2/chodl/stmn1b/dpysl3/ppargc1a/sema6e/atp2b2/th…
GO:0120036	plasma membrane bounded cell projection organization	51/244	832/17036	5.23671e-19	6.47856e-17	5.24852e-17	30151/30157/541396/80354/550548/30737/405399/30147/799734/335625/323919/325938/550240/565373/30156/436836/30194/30313/353246/557991/30608/100003563/405902/407734/368438/64256/567422/553166/541373/567500/561336/100537884/58152/114447/449651/564555/560653/406529/678586/30230/431730/100000797/30726/321622/100149522/30447/619246/559096/386937/556743/406646	51	51	0	0.981132	isl1/isl2b/tenm4/isl2a/alcama/inab/ephb3a/ncam1a/gap43/cntn2/elavl4/scn8aa/efna5a/slit3/cxcr4b/hmgb1a/alcamb/plxna4/adcyap1b/nrp1a/cntfr/dscamb/mnx1/nrp2b/vdac3/tmem59l/gpm6ab/cdc42ep4a/stmn4l/stmn2a/nbeaa/islr2/chodl/stmn1b/dpysl3/sema6e/thsd7aa/kcnc3a/npr1a/pcdh17/mtss1lb/agrn/plxna3/ctnna2/pacsin1b/rtn4b/unc5a/nyap2a/stmn2b/zswim5/map4l
GO:0061564	axon development	36/244	400/17036	8.7375e-19	1.00889e-16	8.17339e-17	30151/30157/541396/80354/30737/30147/799734/323919/325938/550240/565373/30156/30194/30313/353246/557991/30608/405902/368438/64256/567422/553166/567500/561336/58152/114447/560653/678586/30726/321622/100149522/30447/559096/386937/556743/406646	36	36	0	0.973684	isl1/isl2b/tenm4/isl2a/alcama/ephb3a/ncam1a/gap43/cntn2/elavl4/scn8aa/efna5a/slit3/cxcr4b/hmgb1a/alcamb/plxna4/nrp1a/cntfr/dscamb/nrp2b/tmem59l/islr2/chodl/dpysl3/sema6e/thsd7aa/kcnc3a/npr1a/pcdh17/agrn/plxna3/ctnna2/rtn4b/unc5a/zswim5
GO:0030030	cell projection organization	51/244	855/17036	1.67828e-18	1.81674e-16	1.47181e-16	30151/30157/541396/80354/550548/30737/405399/30147/799734/335625/323919/325938/550240/565373/30156/436836/30194/30313/353246/557991/30608/100003563/405902/407734/368438/64256/567422/553166/541373/567500/561336/100537884/58152/114447/449651/564555/560653/406529/678586/30230/431730/100000797/30726/321622/100149522/30447/619246/559096/386937/556743/406646	51	51	0	0.981132	isl1/isl2b/tenm4/isl2a/alcama/inab/ephb3a/ncam1a/gap43/cntn2/elavl4/scn8aa/efna5a/slit3/cxcr4b/hmgb1a/alcamb/plxna4/adcyap1b/nrp1a/cntfr/dscamb/mnx1/nrp2b/vdac3/tmem59l/gpm6ab/cdc42ep4a/stmn4l/stmn2a/nbeaa/islr2/chodl/stmn1b/dpysl3/sema6e/thsd7aa/kcnc3a/npr1a/pcdh17/mtss1lb/agrn/plxna3/ctnna2/pacsin1b/rtn4b/unc5a/nyap2a/stmn2b/zswim5/map4l
GO:0007409	axonogenesis	34/244	373/17036	5.94793e-18	6.05989e-16	4.90934e-16	30151/30157/541396/80354/30737/30147/799734/323919/325938/550240/565373/30156/30194/30313/353246/557991/30608/405902/64256/567422/553166/567500/561336/58152/114447/560653/678586/30726/100149522/30447/559096/386937/556743/406646	34	34	0	0.972222	isl1/isl2b/tenm4/isl2a/alcama/ephb3a/ncam1a/gap43/cntn2/elavl4/scn8aa/efna5a/slit3/cxcr4b/alcamb/plxna4/nrp1a/dscamb/nrp2b/tmem59l/islr2/chodl/dpysl3/sema6e/thsd7aa/kcnc3a/npr1a/pcdh17/agrn/plxna3/ctnna2/rtn4b/unc5a/zswim5
GO:0048667	cell morphogenesis involved in neuron differentiation	35/244	402/17036	7.97277e-18	7.67158e-16	6.21503e-16	30151/30157/541396/80354/30737/30147/799734/323919/325938/550240/565373/30156/30194/30313/353246/557991/30608/405902/64256/567422/553166/567500/561336/58152/114447/560653/678586/30726/100149522/30447/619246/559096/386937/556743/406646	35	35	0	0.972973	isl1/isl2b/tenm4/isl2a/alcama/ephb3a/ncam1a/gap43/cntn2/elavl4/scn8aa/efna5a/slit3/cxcr4b/alcamb/plxna4/nrp1a/dscamb/nrp2b/tmem59l/islr2/chodl/dpysl3/sema6e/thsd7aa/kcnc3a/npr1a/pcdh17/agrn/plxna3/ctnna2/pacsin1b/rtn4b/unc5a/zswim5
GO:0000904	cell morphogenesis involved in differentiation	35/244	472/17036	1.17457e-15	1.07071e-13	8.67422e-14	30151/30157/541396/80354/30737/30147/799734/323919/325938/550240/565373/30156/30194/30313/353246/557991/30608/405902/64256/567422/553166/567500/561336/58152/114447/560653/678586/30726/100149522/30447/619246/559096/386937/556743/406646	35	35	0	0.972973	isl1/isl2b/tenm4/isl2a/alcama/ephb3a/ncam1a/gap43/cntn2/elavl4/scn8aa/efna5a/slit3/cxcr4b/alcamb/plxna4/nrp1a/dscamb/nrp2b/tmem59l/islr2/chodl/dpysl3/sema6e/thsd7aa/kcnc3a/npr1a/pcdh17/agrn/plxna3/ctnna2/pacsin1b/rtn4b/unc5a/zswim5
GO:0000902	cell morphogenesis	39/244	611/17036	3.44197e-15	2.98075e-13	2.41482e-13	30151/30157/541396/80354/30737/405399/30147/799734/323919/325938/550240/565373/30156/30194/30313/353246/557991/30608/405902/64256/567422/553166/567500/561336/58152/114447/560653/678586/30230/431730/100000797/30726/100149522/30447/619246/559096/386937/556743/406646	39	39	0	0.97561	isl1/isl2b/tenm4/isl2a/alcama/inab/ephb3a/ncam1a/gap43/cntn2/elavl4/scn8aa/efna5a/slit3/cxcr4b/alcamb/plxna4/nrp1a/dscamb/mnx1/nrp2b/tmem59l/cdc42ep4a/islr2/chodl/dpysl3/sema6e/thsd7aa/kcnc3a/npr1a/pcdh17/agrn/plxna3/ctnna2/pacsin1b/rtn4b/unc5a/nyap2a/zswim5
GO:0032989	cellular component morphogenesis	41/244	723/17036	3.41986e-14	2.82057e-12	2.28505e-12	30151/30157/541396/80354/30737/405399/30147/799734/323919/30471/325938/550240/565373/30156/30194/30313/353246/557991/30608/405902/64256/567422/553166/567500/561336/58152/114447/114549/560653/678586/30230/431730/100000797/30726/100149522/30447/619246/559096/386937/556743/406646	41	41	0	0.976744	isl1/isl2b/tenm4/isl2a/alcama/inab/ephb3a/ncam1a/qkia/gap43/cntn2/elavl4/scn8aa/efna5a/slit3/cxcr4b/ache/alcamb/plxna4/nrp1a/dscamb/mnx1/nrp2b/tmem59l/cdc42ep4a/islr2/chodl/dpysl3/sema6e/thsd7aa/kcnc3a/npr1a/pcdh17/agrn/plxna3/ctnna2/pacsin1b/rtn4b/unc5a/nyap2a/zswim5
GO:0007411	axon guidance	24/244	247/17036	1.44456e-13	1.13726e-11	9.21341e-12	30157/541396/80354/799734/323919/325938/550240/30156/30313/353246/30608/405902/64256/567422/553166/561336/58152/114447/560653/678586/100149522/559096/386937/556743	24	24	0	0.961538	tenm4/isl2a/ephb3a/gap43/scn8aa/efna5a/slit3/cxcr4b/alcamb/plxna4/nrp1a/dscamb/nrp2b/islr2/chodl/dpysl3/sema6e/kcnc3a/npr1a/pcdh17/plxna3/rtn4b/unc5a/zswim5
GO:0097485	neuron projection guidance	24/244	248/17036	1.57933e-13	1.18931e-11	9.635e-12	30157/541396/80354/799734/323919/325938/550240/30156/30313/353246/30608/405902/64256/567422/553166/561336/58152/114447/560653/678586/100149522/559096/386937/556743	24	24	0	0.961538	tenm4/isl2a/ephb3a/gap43/scn8aa/efna5a/slit3/cxcr4b/alcamb/plxna4/nrp1a/dscamb/nrp2b/islr2/chodl/dpysl3/sema6e/kcnc3a/npr1a/pcdh17/plxna3/rtn4b/unc5a/zswim5
GO:0009653	anatomical structure morphogenesis	71/244	2073/17036	8.36457e-13	6.03643e-11	4.89034e-11	30151/30157/541396/80354/30424/30737/405399/30147/30512/30418/799734/323919/30471/325938/550240/565373/30156/30602/796461/553082/30194/170446/324913/30313/353246/557991/30608/368890/405902/558271/492787/550256/692305/64256/100002454/447932/30421/567422/553166/567500/561336/393875/58152/58138/114447/30349/553511/30520/114549/337795/555430/560653/678586/30230/431730/569256/449648/100000797/30726/10…	71	71	0	0.986301	isl1/isl2b/tenm4/isl2a/alcama/inab/ephb3a/hoxd3a/nr2f1a/hoxc3a/nr2f2/ncam1a/qkia/ret/irx3a/sox11a/gap43/cntn2/elavl4/pbx1a/scn8aa/efna5a/slit3/cxcr4b/ache/meis1b/flot2a/alcamb/znf503/plxna4/dact2/nrp1a/auts2a/dscamb/sox4b/mnx1/nrp2b/chn1/tmem59l/cdc42ep4a/lypd6/hoxc8a/cadm4/islr2/chodl/gng2/klf7b/dpysl3/tmeff1b/tmie/sema6e/thsd7aa/fscn1a/kcnc3a/npr1a/pcdh17/kdm6bb/dll4/agrn/plxna3/ctnna2/fat3a/pa…
GO:0040011	locomotion	41/244	890/17036	2.79447e-11	1.93601e-09	1.56843e-09	30157/541396/80354/322903/30512/799734/323919/325938/550240/30156/402820/796461/692351/30313/353246/557991/30608/405902/558271/64256/567422/553166/561336/569528/58152/114447/449830/322104/100005846/555430/560653/678586/571904/565771/30726/321622/100149522/563920/559096/386937/556743	41	41	0	0.976744	tenm4/isl2a/ephb3a/ret/gap43/cntn2/scn8aa/efna5a/slit3/cxcr4b/hmgb1a/gnb1a/nanos1/alcamb/plxna4/nrp1a/dscamb/tmsb/nrp2b/jagn1a/islr2/chodl/dpysl3/tmie/sema6e/thsd7aa/fscn1a/kcnc3a/npr1a/pcdh17/dll4/apc2/plxna3/cacna1ab/gpc6a/rtn4b/dab1a/nrg1/unc5a/si:dkey-56f14.7/zswim5
GO:0042330	taxis	26/244	395/17036	1.00431e-10	6.69025e-09	5.42002e-09	30157/541396/80354/799734/323919/325938/550240/30156/30313/353246/30608/405902/64256/567422/553166/561336/569528/58152/114447/560653/678586/321622/100149522/559096/386937/556743	26	26	0	0.964286	tenm4/isl2a/ephb3a/gap43/scn8aa/efna5a/slit3/cxcr4b/hmgb1a/alcamb/plxna4/nrp1a/dscamb/nrp2b/islr2/chodl/dpysl3/sema6e/kcnc3a/npr1a/pcdh17/plxna3/cacna1ab/rtn4b/unc5a/zswim5
GO:0006928	movement of cell or subcellular component	43/244	1024/17036	1.645e-10	1.05524e-08	8.54889e-09	30157/541396/80354/322903/30512/569545/799734/323919/325938/550240/30156/402820/796461/692351/30313/353246/557991/30608/405902/558271/100330443/64256/567422/553166/561336/58152/114447/449830/322104/100333605/100005846/555430/560653/678586/571904/565771/30726/321622/100149522/563920/559096/386937/556743	43	43	0	0.977778	tenm4/isl2a/ephb3a/ret/gap43/cntn2/scn8aa/efna5a/slit3/cxcr4b/hmgb1a/gnb1a/nanos1/alcamb/plxna4/nrp1a/dscamb/tmsb/nrp2b/jagn1a/islr2/chodl/dpysl3/tmie/sema6e/thsd7aa/fscn1a/kcnc3a/npr1a/pcdh17/dll4/apc2/plxna3/kif26ba/gpc6a/rtn4b/dab1a/nrg1/unc5a/si:dkey-56f14.7/zswim5/kif1aa/kif26bb
GO:0006935	chemotaxis	25/244	378/17036	2.12798e-10	1.31631e-08	1.06639e-08	30157/541396/80354/799734/323919/325938/550240/30156/30313/353246/30608/405902/64256/567422/553166/561336/58152/114447/560653/678586/321622/100149522/559096/386937/556743	25	25	0	0.962963	tenm4/isl2a/ephb3a/gap43/scn8aa/efna5a/slit3/cxcr4b/hmgb1a/alcamb/plxna4/nrp1a/dscamb/nrp2b/islr2/chodl/dpysl3/sema6e/kcnc3a/npr1a/pcdh17/plxna3/rtn4b/unc5a/zswim5
GO:0045664	regulation of neuron differentiation	17/244	213/17036	1.1868e-08	7.08804e-07	5.74228e-07	80354/325938/550240/30156/323487/353246/30676/100334375/368438/567422/553166/664761/114447/30726/100149522/619246/556743	17	17	0	0.947368	tenm4/glra1/cntn2/slit3/cxcr4b/zc4h2/plxna4/nrp1a/cntfr/chodl/dpysl3/sema6e/plxna3/pacsin1b/id4/zswim5/brinp1
GO:0051252	regulation of RNA metabolic process	59/244	1944/17036	1.35171e-08	7.80388e-07	6.32221e-07	30151/30157/30424/58140/405399/30147/30418/449554/565910/393545/335625/30471/791191/405890/325372/557055/30602/100536821/567751/553082/571943/559412/170446/767809/100538330/553418/100535576/30421/569047/664761/58047/561025/192121/393875/58138/568052/30349/30520/406569/100000073/246225/30686/555350/558977/436963/30382/497465/561061/449648/321622/560874/565782/30296/558102/562381/101886283/555795/5…	59	59	0	0.983607	isl1/isl2b/isl2a/foxo3b/hoxd3a/hoxa11b/nr2f1a/hoxc3a/nr2f2/qkia/irx3a/sox11a/myca/hoxa9a/pbx1a/pbx3b/meis1b/dacha/onecutl/hmgb1a/scrt2/adcyap1b/onecut1/sox4b/mnx1/esrrga/rbfox2/csdc2a/rbfox1/hoxc8a/camta1b/klf7b/ppargc1a/tbl1xr1a/bach2b/si:ch211-260e23.9/pou2f2a/hp1bp3/atf7ip/rbfox3b/tnrc6c1/hmgb3a/zmiz1a/mlf2/sox12/nkx6.2/creb5b/ebf3a/celf5a/foxp1b/lhx4/id4/runx1t1/dachd/onecut2/hoxc10a/myt1b/rb…
GO:0019219	regulation of nucleobase-containing compound metabolic process	60/244	2024/17036	2.33314e-08	1.30355e-06	1.05605e-06	30151/30157/30424/58140/405399/30147/30418/449554/565910/393545/335625/30471/791191/405890/325372/557055/30602/100536821/567751/553082/571943/559412/170446/767809/100538330/553418/100535576/30421/569047/664761/58047/561025/192121/393875/58138/751761/568052/30349/30520/406569/100000073/246225/30686/555350/558977/436963/30382/497465/561061/449648/321622/560874/565782/30296/558102/562381/101886283/5…	60	60	0	0.983871	isl1/isl2b/isl2a/foxo3b/hoxd3a/hoxa11b/nr2f1a/hoxc3a/nr2f2/qkia/irx3a/sox11a/myca/hoxa9a/pbx1a/pbx3b/meis1b/dacha/onecutl/hmgb1a/scrt2/adcyap1b/onecut1/sox4b/mnx1/esrrga/rbfox2/csdc2a/rbfox1/hoxc8a/camta1b/klf7b/ppargc1a/tbl1xr1a/bach2b/si:ch211-260e23.9/pou2f2a/hp1bp3/atf7ip/rbfox3b/tnrc6c1/hmgb3a/zmiz1a/mlf2/sox12/nkx6.2/creb5b/ebf3a/celf5a/foxp1b/lhx4/id4/fam168a/runx1t1/dachd/onecut2/hoxc10a/…
GO:0120035	regulation of plasma membrane bounded cell projection organization	16/244	200/17036	3.12522e-08	1.69153e-06	1.37037e-06	80354/325938/550240/30156/353246/407734/368438/567422/553166/114447/406529/431730/30726/100149522/619246/556743	16	16	0	0.944444	tenm4/cntn2/slit3/cxcr4b/plxna4/nrp1a/cntfr/vdac3/gpm6ab/cdc42ep4a/chodl/dpysl3/sema6e/plxna3/pacsin1b/zswim5
GO:0031344	regulation of cell projection organization	16/244	202/17036	3.59512e-08	1.8869e-06	1.52864e-06	80354/325938/550240/30156/353246/407734/368438/567422/553166/114447/406529/431730/30726/100149522/619246/556743	16	16	0	0.944444	tenm4/cntn2/slit3/cxcr4b/plxna4/nrp1a/cntfr/vdac3/gpm6ab/cdc42ep4a/chodl/dpysl3/sema6e/plxna3/pacsin1b/zswim5
GO:0010468	regulation of gene expression	63/244	2265/17036	1.01516e-07	5.17135e-06	4.1895e-06	30151/30157/322903/30424/58140/405399/30147/30418/449554/565910/393545/335625/30471/791191/405890/325372/557055/30602/100536821/567751/553082/571943/30194/559412/170446/767809/100538330/553418/100535576/30421/569047/664761/569698/58047/561025/192121/393875/58138/568052/30349/30520/406569/100000073/246225/30686/555350/558977/436963/30382/497465/561061/449648/799566/321622/560874/565782/30296/55810…	63	63	0	0.984615	isl1/isl2b/isl2a/alcama/foxo3b/hoxd3a/hoxa11b/nr2f1a/hoxc3a/nr2f2/qkia/irx3a/sox11a/myca/hoxa9a/pbx1a/pbx3b/meis1b/dacha/onecutl/hmgb1a/nanos1/scrt2/adcyap1b/onecut1/sox4b/mnx1/esrrga/rbfox2/csdc2a/rbfox1/hoxc8a/camta1b/klf7b/ppargc1a/tbl1xr1a/bach2b/si:ch211-260e23.9/pou2f2a/hp1bp3/atf7ip/rbfox3b/tnrc6c1/hmgb3a/zmiz1a/mlf2/sox12/nkx6.2/creb5b/ebf3a/celf5a/foxp1b/mapk10/lhx4/id4/runx1t1/dachd/eif…
GO:0060284	regulation of cell development	19/244	310/17036	1.14981e-07	5.6899e-06	4.6096e-06	80354/325938/550240/30156/30194/323487/353246/30676/100334375/368438/567422/553166/664761/30732/114447/30726/100149522/619246/556743	19	19	0	0.952381	tenm4/alcama/glra1/cntn2/elavl3/slit3/cxcr4b/zc4h2/plxna4/nrp1a/cntfr/chodl/dpysl3/sema6e/plxna3/pacsin1b/id4/zswim5/brinp1
GO:0050767	regulation of neurogenesis	18/244	283/17036	1.44233e-07	6.93923e-06	5.62173e-06	80354/325938/550240/30156/323487/353246/30676/100334375/368438/567422/553166/664761/30732/114447/30726/100149522/619246/556743	18	18	0	0.95	tenm4/glra1/cntn2/elavl3/slit3/cxcr4b/zc4h2/plxna4/nrp1a/cntfr/chodl/dpysl3/sema6e/plxna3/pacsin1b/id4/zswim5/brinp1
GO:0031346	positive regulation of cell projection organization	10/244	79/17036	1.83124e-07	8.50834e-06	6.89293e-06	325938/550240/30156/353246/368438/567422/553166/431730/30726/619246	10	10	0	0.916667	tenm4/cntn2/plxna4/nrp1a/cntfr/cdc42ep4a/chodl/dpysl3/plxna3/pacsin1b
GO:0048589	developmental growth	20/244	353/17036	1.89384e-07	8.50834e-06	6.89293e-06	30157/80354/30147/796461/353246/557991/30608/692305/567422/561336/30259/100331745/386701/114447/560653/406529/30726/563644/556743/406646	20	20	0	0.954545	isl1/isl2a/prph/gap43/cntn2/slit3/cxcr4b/nrp1a/tubb5/vdac3/tmem59l/sema6e/thsd7aa/npr1a/pcdh17/kdm6bb/plxna3/ndrg4/nrg1/npr2
GO:0048675	axon extension	11/244	100/17036	1.91585e-07	8.50834e-06	6.89293e-06	30157/80354/30147/353246/557991/567422/561336/114447/30726/556743/406646	11	11	0	0.923077	isl1/isl2a/cntn2/slit3/cxcr4b/nrp1a/tmem59l/sema6e/thsd7aa/pcdh17/plxna3
GO:1990138	neuron projection extension	11/244	102/17036	2.35004e-07	1.01757e-05	8.2437e-06	30157/80354/30147/353246/557991/567422/561336/114447/30726/556743/406646	11	11	0	0.923077	isl1/isl2a/cntn2/slit3/cxcr4b/nrp1a/tmem59l/sema6e/thsd7aa/pcdh17/plxna3
GO:0010975	regulation of neuron projection development	13/244	155/17036	3.65813e-07	1.54534e-05	1.25194e-05	80354/325938/550240/30156/353246/368438/567422/553166/114447/30726/100149522/619246/556743	13	13	0	0.933333	tenm4/cntn2/slit3/cxcr4b/plxna4/nrp1a/cntfr/chodl/dpysl3/sema6e/plxna3/pacsin1b/zswim5
GO:0051960	regulation of nervous system development	18/244	309/17036	5.28766e-07	2.18053e-05	1.76653e-05	80354/325938/550240/30156/323487/353246/30676/100334375/368438/567422/553166/664761/30732/114447/30726/100149522/619246/556743	18	18	0	0.95	tenm4/glra1/cntn2/elavl3/slit3/cxcr4b/zc4h2/plxna4/nrp1a/cntfr/chodl/dpysl3/sema6e/plxna3/pacsin1b/id4/zswim5/brinp1
GO:0040007	growth	20/244	380/17036	6.10627e-07	2.45955e-05	1.99257e-05	30157/80354/30147/796461/353246/557991/30608/692305/567422/561336/30259/100331745/386701/114447/560653/406529/30726/563644/556743/406646	20	20	0	0.954545	isl1/isl2a/prph/gap43/cntn2/slit3/cxcr4b/nrp1a/tubb5/vdac3/tmem59l/sema6e/thsd7aa/npr1a/pcdh17/kdm6bb/plxna3/ndrg4/nrg1/npr2
GO:0048588	developmental cell growth	11/244	115/17036	7.97071e-07	3.13756e-05	2.54186e-05	30157/80354/30147/353246/557991/567422/561336/114447/30726/556743/406646	11	11	0	0.923077	isl1/isl2a/cntn2/slit3/cxcr4b/nrp1a/tmem59l/sema6e/thsd7aa/pcdh17/plxna3
GO:2000112	regulation of cellular macromolecule biosynthetic process	55/244	1980/17036	8.85675e-07	3.40887e-05	2.76165e-05	30151/30157/322903/30424/58140/405399/30147/30418/565910/393545/335625/30471/791191/405890/325372/557055/30602/100536821/567751/553082/571943/170446/767809/553418/100535576/30421/569047/664761/58047/561025/192121/393875/58138/30349/30520/100000073/246225/30686/555350/558977/30382/497465/561061/449648/799566/321622/560874/565782/30296/558102/562381/101886283/555795/553608/561675	55	55	0	0.982456	isl1/isl2b/isl2a/foxo3b/hoxd3a/hoxa11b/nr2f1a/hoxc3a/nr2f2/qkia/irx3a/sox11a/myca/hoxa9a/pbx1a/pbx3b/meis1b/dacha/onecutl/hmgb1a/nanos1/scrt2/adcyap1b/onecut1/sox4b/mnx1/esrrga/hoxc8a/camta1b/klf7b/ppargc1a/tbl1xr1a/bach2b/si:ch211-260e23.9/pou2f2a/hp1bp3/atf7ip/tnrc6c1/hmgb3a/zmiz1a/mlf2/sox12/nkx6.2/creb5b/ebf3a/foxp1b/lhx4/id4/runx1t1/dachd/eif4ebp1/onecut2/hoxc10a/myt1b/maml3
GO:0010556	regulation of macromolecule biosynthetic process	55/244	1987/17036	9.90009e-07	3.7276e-05	3.01987e-05	30151/30157/322903/30424/58140/405399/30147/30418/565910/393545/335625/30471/791191/405890/325372/557055/30602/100536821/567751/553082/571943/170446/767809/553418/100535576/30421/569047/664761/58047/561025/192121/393875/58138/30349/30520/100000073/246225/30686/555350/558977/30382/497465/561061/449648/799566/321622/560874/565782/30296/558102/562381/101886283/555795/553608/561675	55	55	0	0.982456	isl1/isl2b/isl2a/foxo3b/hoxd3a/hoxa11b/nr2f1a/hoxc3a/nr2f2/qkia/irx3a/sox11a/myca/hoxa9a/pbx1a/pbx3b/meis1b/dacha/onecutl/hmgb1a/nanos1/scrt2/adcyap1b/onecut1/sox4b/mnx1/esrrga/hoxc8a/camta1b/klf7b/ppargc1a/tbl1xr1a/bach2b/si:ch211-260e23.9/pou2f2a/hp1bp3/atf7ip/tnrc6c1/hmgb3a/zmiz1a/mlf2/sox12/nkx6.2/creb5b/ebf3a/foxp1b/lhx4/id4/runx1t1/dachd/eif4ebp1/onecut2/hoxc10a/myt1b/maml3
GO:0045666	positive regulation of neuron differentiation	9/244	74/17036	1.07598e-06	3.96509e-05	3.21226e-05	325938/550240/30156/323487/100334375/368438/567422/30726/619246	9	9	0	0.909091	tenm4/cntn2/zc4h2/plxna4/cntfr/chodl/plxna3/pacsin1b/brinp1
GO:0006355	regulation of transcription, DNA-templated	51/244	1794/17036	1.24796e-06	4.46822e-05	3.61987e-05	30151/30157/30424/58140/405399/30147/30418/565910/393545/335625/791191/405890/325372/557055/30602/100536821/567751/553082/571943/170446/767809/553418/100535576/30421/569047/664761/58047/561025/192121/393875/58138/30349/30520/100000073/246225/30686/555350/558977/30382/497465/561061/449648/321622/565782/30296/558102/562381/101886283/555795/553608/561675	51	51	0	0.981132	isl1/isl2b/isl2a/foxo3b/hoxd3a/hoxa11b/nr2f1a/hoxc3a/nr2f2/irx3a/sox11a/myca/hoxa9a/pbx1a/pbx3b/meis1b/dacha/onecutl/hmgb1a/scrt2/adcyap1b/onecut1/sox4b/mnx1/esrrga/hoxc8a/camta1b/klf7b/ppargc1a/tbl1xr1a/bach2b/si:ch211-260e23.9/pou2f2a/hp1bp3/atf7ip/hmgb3a/zmiz1a/mlf2/sox12/nkx6.2/creb5b/ebf3a/foxp1b/lhx4/id4/runx1t1/dachd/onecut2/hoxc10a/myt1b/maml3
GO:1903506	regulation of nucleic acid-templated transcription	51/244	1795/17036	1.26877e-06	4.46822e-05	3.61987e-05	30151/30157/30424/58140/405399/30147/30418/565910/393545/335625/791191/405890/325372/557055/30602/100536821/567751/553082/571943/170446/767809/553418/100535576/30421/569047/664761/58047/561025/192121/393875/58138/30349/30520/100000073/246225/30686/555350/558977/30382/497465/561061/449648/321622/565782/30296/558102/562381/101886283/555795/553608/561675	51	51	0	0.981132	isl1/isl2b/isl2a/foxo3b/hoxd3a/hoxa11b/nr2f1a/hoxc3a/nr2f2/irx3a/sox11a/myca/hoxa9a/pbx1a/pbx3b/meis1b/dacha/onecutl/hmgb1a/scrt2/adcyap1b/onecut1/sox4b/mnx1/esrrga/hoxc8a/camta1b/klf7b/ppargc1a/tbl1xr1a/bach2b/si:ch211-260e23.9/pou2f2a/hp1bp3/atf7ip/hmgb3a/zmiz1a/mlf2/sox12/nkx6.2/creb5b/ebf3a/foxp1b/lhx4/id4/runx1t1/dachd/onecut2/hoxc10a/myt1b/maml3
GO:2001141	regulation of RNA biosynthetic process	51/244	1796/17036	1.2899e-06	4.46822e-05	3.61987e-05	30151/30157/30424/58140/405399/30147/30418/565910/393545/335625/791191/405890/325372/557055/30602/100536821/567751/553082/571943/170446/767809/553418/100535576/30421/569047/664761/58047/561025/192121/393875/58138/30349/30520/100000073/246225/30686/555350/558977/30382/497465/561061/449648/321622/565782/30296/558102/562381/101886283/555795/553608/561675	51	51	0	0.981132	isl1/isl2b/isl2a/foxo3b/hoxd3a/hoxa11b/nr2f1a/hoxc3a/nr2f2/irx3a/sox11a/myca/hoxa9a/pbx1a/pbx3b/meis1b/dacha/onecutl/hmgb1a/scrt2/adcyap1b/onecut1/sox4b/mnx1/esrrga/hoxc8a/camta1b/klf7b/ppargc1a/tbl1xr1a/bach2b/si:ch211-260e23.9/pou2f2a/hp1bp3/atf7ip/hmgb3a/zmiz1a/mlf2/sox12/nkx6.2/creb5b/ebf3a/foxp1b/lhx4/id4/runx1t1/dachd/onecut2/hoxc10a/myt1b/maml3
GO:0048513	animal organ development	64/244	2491/17036	1.361e-06	4.62206e-05	3.7445e-05	30151/30157/556647/405399/30147/30512/30418/449554/393545/335625/323919/30471/405890/30602/796461/100536821/692351/571943/30194/170446/324913/323487/353246/557991/368890/405902/558271/492787/692305/553418/30421/567422/767747/567500/664761/561336/569698/64610/192121/393875/58138/100331745/114447/30349/553511/30520/406569/58153/449830/30686/555430/560653/678586/569256/449648/321622/563920/563644/79…	64	64	0	0.984848	isl1/isl2b/isl2a/alcama/foxo3b/hoxd3a/nr2f1a/hoxc3a/qkia/ret/irx3a/sox11a/myca/pbx1a/slc40a1/atp1a3a/cxcr4b/meis1b/dacha/hmgb1a/zc4h2/alcamb/znf503/adcyap1b/nrp1a/auts2a/onecut1/sox4b/mnx1/esrrga/nrp2b/rbfox2/rbfox1/hoxc8a/jagn1a/cadm4/sh3pxd2b/ppargc1a/tmeff1b/tmie/gfra3/sema6e/thsd7aa/fscn1a/npr1a/pcdh17/kdm6bb/dll4/nkx6.2/plxna3/ctnna2/fat3a/mapk10/lhx4/pacsin1b/id4/rtn4b/ndrg4/dab1a/rbms3/cam…
GO:0009605	response to external stimulus	32/244	888/17036	1.4425e-06	4.80462e-05	3.8924e-05	30157/541396/80354/799734/323919/325938/550240/568554/30156/402820/100170805/30313/353246/30608/405902/368438/64256/567422/553166/561336/569528/58152/114447/449830/560653/678586/321622/100149522/30296/559096/386937/556743	32	32	0	0.970588	tenm4/isl2a/foxo3b/ephb3a/gap43/scn8aa/efna5a/slit3/cxcr4b/hmgb1a/alcamb/plxna4/nrp1a/cntfr/dscamb/tmsb/nrp2b/jagn1a/islr2/chodl/dpysl3/sema6e/kcnc3a/npr1a/pcdh17/plxna3/kcnma1a/cacna1ab/rtn4b/unc5a/zswim5/xpr1a
GO:0031326	regulation of cellular biosynthetic process	55/244	2013/17036	1.48769e-06	4.86165e-05	3.93861e-05	30151/30157/322903/30424/58140/405399/30147/30418/565910/393545/335625/30471/791191/405890/325372/557055/30602/100536821/567751/553082/571943/170446/767809/553418/100535576/30421/569047/664761/58047/561025/192121/393875/58138/30349/30520/100000073/246225/30686/555350/558977/30382/497465/561061/449648/799566/321622/560874/565782/30296/558102/562381/101886283/555795/553608/561675	55	55	0	0.982456	isl1/isl2b/isl2a/foxo3b/hoxd3a/hoxa11b/nr2f1a/hoxc3a/nr2f2/qkia/irx3a/sox11a/myca/hoxa9a/pbx1a/pbx3b/meis1b/dacha/onecutl/hmgb1a/nanos1/scrt2/adcyap1b/onecut1/sox4b/mnx1/esrrga/hoxc8a/camta1b/klf7b/ppargc1a/tbl1xr1a/bach2b/si:ch211-260e23.9/pou2f2a/hp1bp3/atf7ip/tnrc6c1/hmgb3a/zmiz1a/mlf2/sox12/nkx6.2/creb5b/ebf3a/foxp1b/lhx4/id4/runx1t1/dachd/eif4ebp1/onecut2/hoxc10a/myt1b/maml3
GO:0007268	chemical synaptic transmission	18/244	334/17036	1.62252e-06	5.10947e-05	4.13937e-05	100170938/556701/448841/30676/567877/562702/327160/566514/406769/567230/569528/30711/100538116/393614/799747/556158/562059/100001129	18	18	0	0.95	glra1/snap25b/apba2b/cacng2a/syt11a/grid2/nlgn2a/cplx2/cacna1aa/nlgn3a/gabrb4/ppfia3/syt2a/cacna1ab/kcnq3/cadpsb/chata/gabra3
GO:0098916	anterograde trans-synaptic signaling	18/244	334/17036	1.62252e-06	5.10947e-05	4.13937e-05	100170938/556701/448841/30676/567877/562702/327160/566514/406769/567230/569528/30711/100538116/393614/799747/556158/562059/100001129	18	18	0	0.95	glra1/snap25b/apba2b/cacng2a/syt11a/grid2/nlgn2a/cplx2/cacna1aa/nlgn3a/gabrb4/ppfia3/syt2a/cacna1ab/kcnq3/cadpsb/chata/gabra3
GO:0099537	trans-synaptic signaling	18/244	336/17036	1.76624e-06	5.46274e-05	4.42557e-05	100170938/556701/448841/30676/567877/562702/327160/566514/406769/567230/569528/30711/100538116/393614/799747/556158/562059/100001129	18	18	0	0.95	glra1/snap25b/apba2b/cacng2a/syt11a/grid2/nlgn2a/cplx2/cacna1aa/nlgn3a/gabrb4/ppfia3/syt2a/cacna1ab/kcnq3/cadpsb/chata/gabra3
GO:0099536	synaptic signaling	18/244	337/17036	1.84235e-06	5.59815e-05	4.53527e-05	100170938/556701/448841/30676/567877/562702/327160/566514/406769/567230/569528/30711/100538116/393614/799747/556158/562059/100001129	18	18	0	0.95	glra1/snap25b/apba2b/cacng2a/syt11a/grid2/nlgn2a/cplx2/cacna1aa/nlgn3a/gabrb4/ppfia3/syt2a/cacna1ab/kcnq3/cadpsb/chata/gabra3
GO:0010720	positive regulation of cell development	10/244	103/17036	2.22087e-06	6.59717e-05	5.34461e-05	325938/550240/30156/30194/323487/100334375/368438/567422/30726/619246	10	10	0	0.916667	tenm4/alcama/cntn2/zc4h2/plxna4/cntfr/chodl/plxna3/pacsin1b/brinp1
GO:0009889	regulation of biosynthetic process	55/244	2040/17036	2.2473e-06	6.59717e-05	5.34461e-05	30151/30157/322903/30424/58140/405399/30147/30418/565910/393545/335625/30471/791191/405890/325372/557055/30602/100536821/567751/553082/571943/170446/767809/553418/100535576/30421/569047/664761/58047/561025/192121/393875/58138/30349/30520/100000073/246225/30686/555350/558977/30382/497465/561061/449648/799566/321622/560874/565782/30296/558102/562381/101886283/555795/553608/561675	55	55	0	0.982456	isl1/isl2b/isl2a/foxo3b/hoxd3a/hoxa11b/nr2f1a/hoxc3a/nr2f2/qkia/irx3a/sox11a/myca/hoxa9a/pbx1a/pbx3b/meis1b/dacha/onecutl/hmgb1a/nanos1/scrt2/adcyap1b/onecut1/sox4b/mnx1/esrrga/hoxc8a/camta1b/klf7b/ppargc1a/tbl1xr1a/bach2b/si:ch211-260e23.9/pou2f2a/hp1bp3/atf7ip/tnrc6c1/hmgb3a/zmiz1a/mlf2/sox12/nkx6.2/creb5b/ebf3a/foxp1b/lhx4/id4/runx1t1/dachd/eif4ebp1/onecut2/hoxc10a/myt1b/maml3
GO:0007417	central nervous system development	26/244	659/17036	3.02743e-06	8.73918e-05	7.07993e-05	80354/405399/30147/449554/335625/323919/565373/30156/30602/796461/692351/571943/324913/323487/368890/30676/567500/64610/114447/678586/30726/321622/563920/30447/406273/565782	26	26	0	0.964286	isl1/tenm4/ncam1a/sox11a/glra1/cntn2/atp1a3a/slit3/cxcr4b/hmgb1a/zc4h2/alcamb/znf503/adcyap1b/auts2a/mnx1/chn1/rbfox1/dll4/agrn/nkx6.2/ctnna2/lhx4/rtn4b/dab1a/nrg1
GO:0048665	neuron fate specification	6/244	30/17036	3.61348e-06	0.000100944	8.17787e-05	30151/30157/405399/30147/571943/323487	6	6	0	0.875	isl1/isl2b/isl2a/zc4h2/mnx1/lhx4
GO:0048678	response to axon injury	6/244	30/17036	3.61348e-06	0.000100944	8.17787e-05	30608/368438/553166/678586/30726/321622	6	6	0	0.875	gap43/cntn2/hmgb1a/cntfr/dpysl3/rtn4b
GO:0021953	central nervous system neuron differentiation	10/244	112/17036	4.76101e-06	0.00013089	0.000106039	80354/405399/30147/796461/571943/323487/368890/563920/30447/565782	10	10	0	0.916667	isl1/ncam1a/slit3/zc4h2/auts2a/mnx1/dll4/nkx6.2/lhx4/nrg1
GO:0006351	transcription, DNA-templated	51/244	1885/17036	5.25588e-06	0.000142176	0.000115182	30151/30157/30424/58140/405399/30147/30418/565910/393545/335625/791191/405890/325372/557055/30602/100536821/567751/553082/571943/170446/767809/553418/100535576/30421/569047/664761/58047/561025/192121/393875/58138/30349/30520/100000073/246225/30686/555350/558977/30382/497465/561061/449648/321622/565782/30296/558102/562381/101886283/555795/553608/561675	51	51	0	0.981132	isl1/isl2b/isl2a/foxo3b/hoxd3a/hoxa11b/nr2f1a/hoxc3a/nr2f2/irx3a/sox11a/myca/hoxa9a/pbx1a/pbx3b/meis1b/dacha/onecutl/hmgb1a/scrt2/adcyap1b/onecut1/sox4b/mnx1/esrrga/hoxc8a/camta1b/klf7b/ppargc1a/tbl1xr1a/bach2b/si:ch211-260e23.9/pou2f2a/hp1bp3/atf7ip/hmgb3a/zmiz1a/mlf2/sox12/nkx6.2/creb5b/ebf3a/foxp1b/lhx4/id4/runx1t1/dachd/onecut2/hoxc10a/myt1b/maml3
GO:0097659	nucleic acid-templated transcription	51/244	1886/17036	5.33569e-06	0.000142176	0.000115182	30151/30157/30424/58140/405399/30147/30418/565910/393545/335625/791191/405890/325372/557055/30602/100536821/567751/553082/571943/170446/767809/553418/100535576/30421/569047/664761/58047/561025/192121/393875/58138/30349/30520/100000073/246225/30686/555350/558977/30382/497465/561061/449648/321622/565782/30296/558102/562381/101886283/555795/553608/561675	51	51	0	0.981132	isl1/isl2b/isl2a/foxo3b/hoxd3a/hoxa11b/nr2f1a/hoxc3a/nr2f2/irx3a/sox11a/myca/hoxa9a/pbx1a/pbx3b/meis1b/dacha/onecutl/hmgb1a/scrt2/adcyap1b/onecut1/sox4b/mnx1/esrrga/hoxc8a/camta1b/klf7b/ppargc1a/tbl1xr1a/bach2b/si:ch211-260e23.9/pou2f2a/hp1bp3/atf7ip/hmgb3a/zmiz1a/mlf2/sox12/nkx6.2/creb5b/ebf3a/foxp1b/lhx4/id4/runx1t1/dachd/onecut2/hoxc10a/myt1b/maml3
GO:0032774	RNA biosynthetic process	51/244	1891/17036	5.75202e-06	0.000150947	0.000122288	30151/30157/30424/58140/405399/30147/30418/565910/393545/335625/791191/405890/325372/557055/30602/100536821/567751/553082/571943/170446/767809/553418/100535576/30421/569047/664761/58047/561025/192121/393875/58138/30349/30520/100000073/246225/30686/555350/558977/30382/497465/561061/449648/321622/565782/30296/558102/562381/101886283/555795/553608/561675	51	51	0	0.981132	isl1/isl2b/isl2a/foxo3b/hoxd3a/hoxa11b/nr2f1a/hoxc3a/nr2f2/irx3a/sox11a/myca/hoxa9a/pbx1a/pbx3b/meis1b/dacha/onecutl/hmgb1a/scrt2/adcyap1b/onecut1/sox4b/mnx1/esrrga/hoxc8a/camta1b/klf7b/ppargc1a/tbl1xr1a/bach2b/si:ch211-260e23.9/pou2f2a/hp1bp3/atf7ip/hmgb3a/zmiz1a/mlf2/sox12/nkx6.2/creb5b/ebf3a/foxp1b/lhx4/id4/runx1t1/dachd/onecut2/hoxc10a/myt1b/maml3
GO:0016049	cell growth	11/244	141/17036	5.94283e-06	0.000153627	0.000124459	30157/80354/30147/353246/557991/567422/561336/114447/30726/556743/406646	11	11	0	0.923077	isl1/isl2a/cntn2/slit3/cxcr4b/nrp1a/tmem59l/sema6e/thsd7aa/pcdh17/plxna3
GO:0050769	positive regulation of neurogenesis	9/244	91/17036	6.17761e-06	0.000157347	0.000127473	325938/550240/30156/323487/100334375/368438/567422/30726/619246	9	9	0	0.909091	tenm4/cntn2/zc4h2/plxna4/cntfr/chodl/plxna3/pacsin1b/brinp1
GO:0009888	tissue development	43/244	1485/17036	6.41465e-06	0.000161017	0.000130446	556647/30424/405399/30147/30512/30418/30471/405890/30602/796461/100536821/30194/170446/353246/557991/30608/405902/558271/692305/553418/767747/30259/393875/100331745/386701/114447/553511/406569/58153/322104/337795/555430/560653/406529/678586/569256/245698/563920/563644/791855/565782/619246/556743	43	43	0	0.977778	isl1/alcama/prph/nr2f1a/nr2f2/qkia/ret/sox11a/gap43/slc40a1/cxcr4b/meis1b/flot2a/gnb1a/dact2/nrp1a/tubb5/sox4b/mnx1/esrrga/nrp2b/vdac3/rbfox2/ppargc1a/tmeff1b/tmie/gfra3/sema6e/thsd7aa/fscn1a/npr1a/kdm6bb/dll4/nkx6.2/fat3a/pacsin1b/rtn4b/ndrg4/rbms3/camk2g1/nrg1/npr2/myt1b
GO:0016477	cell migration	25/244	646/17036	6.63345e-06	0.000164131	0.000132968	30157/322903/30512/323919/325938/402820/796461/692351/353246/557991/405902/558271/567422/553166/114447/449830/322104/100005846/555430/571904/565771/30726/321622/563920/556743	25	25	0	0.962963	isl2a/ret/cntn2/cxcr4b/hmgb1a/gnb1a/nanos1/alcamb/plxna4/nrp1a/tmsb/nrp2b/jagn1a/dpysl3/tmie/sema6e/thsd7aa/fscn1a/dll4/apc2/plxna3/gpc6a/dab1a/nrg1/si:dkey-56f14.7
GO:0010769	regulation of cell morphogenesis involved in differentiation	10/244	119/17036	8.20139e-06	0.000200068	0.000162082	80354/325938/550240/30194/353246/567422/114447/30726/100149522/556743	10	10	0	0.916667	alcama/cntn2/slit3/cxcr4b/plxna4/nrp1a/chodl/sema6e/plxna3/zswim5
GO:0031323	regulation of cellular metabolic process	67/244	2798/17036	8.34183e-06	0.000200667	0.000162568	30151/30157/322903/30424/58140/405399/30147/30512/30418/449554/565910/393545/335625/30471/791191/405890/325372/557055/565373/30602/100536821/567751/100000252/553082/571943/559412/170446/767809/100538330/553418/100535576/393783/30421/569047/664761/58047/561025/192121/393875/58138/751761/568052/30349/30520/406569/100000073/246225/30686/564838/555350/558977/436963/30382/497465/561061/449648/799566/3…	67	67	0	0.985507	isl1/isl2b/isl2a/foxo3b/hoxd3a/hoxa11b/nr2f1a/hoxc3a/nr2f2/qkia/ret/irx3a/sox11a/myca/hoxa9a/pbx1a/pbx3b/meis1b/dacha/onecutl/hmgb1a/nanos1/scrt2/adcyap1b/onecut1/ppp1r14ab/sox4b/mnx1/esrrga/rbfox2/csdc2a/rbfox1/hoxc8a/camta1b/klf7b/ppargc1a/tbl1xr1a/bach2b/si:ch211-260e23.9/pou2f2a/hp1bp3/atf7ip/rbfox3b/tnrc6c1/hmgb3a/zmiz1a/mlf2/sox12/ppp1r14ba/agrn/nkx6.2/creb5b/ebf3a/celf5a/foxp1b/lhx4/id4/fa…
GO:0021517	ventral spinal cord development	7/244	52/17036	8.76447e-06	0.000207946	0.000168465	405399/30147/692351/571943/323487/563920/565782	7	7	0	0.888889	isl1/zc4h2/mnx1/dll4/nkx6.2/lhx4/dab1a
GO:0051171	regulation of nitrogen compound metabolic process	65/244	2695/17036	9.49209e-06	0.000219688	0.000177978	30151/30157/322903/30424/58140/405399/30147/30512/30418/449554/565910/393545/335625/30471/791191/405890/325372/557055/565373/30602/100536821/567751/553082/571943/559412/170446/767809/100538330/553418/100535576/30421/569047/664761/58047/561025/192121/393875/58138/751761/568052/30349/30520/406569/100000073/246225/30686/555350/558977/436963/30382/497465/561061/565771/449648/799566/321622/560874/5657…	65	65	0	0.985075	isl1/isl2b/isl2a/foxo3b/hoxd3a/hoxa11b/nr2f1a/hoxc3a/nr2f2/qkia/ret/irx3a/sox11a/myca/hoxa9a/pbx1a/pbx3b/meis1b/dacha/onecutl/hmgb1a/nanos1/scrt2/adcyap1b/onecut1/sox4b/mnx1/esrrga/rbfox2/csdc2a/rbfox1/hoxc8a/camta1b/klf7b/ppargc1a/tbl1xr1a/bach2b/si:ch211-260e23.9/pou2f2a/hp1bp3/atf7ip/rbfox3b/tnrc6c1/hmgb3a/zmiz1a/mlf2/sox12/agrn/apc2/nkx6.2/creb5b/ebf3a/celf5a/foxp1b/lhx4/id4/fam168a/runx1t1/d…
GO:0031018	endocrine pancreas development	8/244	73/17036	9.51307e-06	0.000219688	0.000177978	405399/30147/100536821/558271/393875/30520/449648/565782	8	8	0	0.9	isl1/irx3a/sox4b/mnx1/hoxc8a/fscn1a/nkx6.2/myt1b
GO:0080090	regulation of primary metabolic process	66/244	2754/17036	9.75663e-06	0.000222348	0.000180133	30151/30157/322903/30424/58140/405399/30147/30512/30418/449554/565910/393545/335625/30471/791191/405890/325372/557055/565373/30602/100536821/567751/100000252/553082/571943/559412/170446/767809/100538330/553418/100535576/30421/569047/664761/58047/561025/192121/393875/58138/751761/568052/30349/30520/406569/100000073/246225/30686/555350/558977/436963/30382/497465/561061/565771/449648/799566/321622/5…	66	66	0	0.985294	isl1/isl2b/isl2a/foxo3b/hoxd3a/hoxa11b/nr2f1a/hoxc3a/nr2f2/qkia/ret/irx3a/sox11a/myca/hoxa9a/pbx1a/pbx3b/meis1b/dacha/onecutl/hmgb1a/nanos1/scrt2/adcyap1b/onecut1/sox4b/mnx1/esrrga/rbfox2/csdc2a/rbfox1/hoxc8a/camta1b/klf7b/ppargc1a/tbl1xr1a/bach2b/si:ch211-260e23.9/pou2f2a/hp1bp3/atf7ip/rbfox3b/tnrc6c1/hmgb3a/zmiz1a/mlf2/sox12/agrn/apc2/nkx6.2/creb5b/ebf3a/celf5a/foxp1b/lhx4/id4/fam168a/runx1t1/d…
GO:0010976	positive regulation of neuron projection development	7/244	53/17036	9.97607e-06	0.000224397	0.000181792	325938/550240/30156/368438/567422/30726/619246	7	7	0	0.888889	tenm4/cntn2/plxna4/cntfr/chodl/plxna3/pacsin1b
GO:0051962	positive regulation of nervous system development	9/244	100/17036	1.34093e-05	0.000297754	0.000241222	325938/550240/30156/323487/100334375/368438/567422/30726/619246	9	9	0	0.909091	tenm4/cntn2/zc4h2/plxna4/cntfr/chodl/plxna3/pacsin1b/brinp1
GO:0050770	regulation of axonogenesis	9/244	102/17036	1.57502e-05	0.000341318	0.000276515	80354/325938/550240/353246/567422/114447/30726/100149522/556743	9	9	0	0.909091	cntn2/slit3/cxcr4b/plxna4/nrp1a/chodl/sema6e/plxna3/zswim5
GO:0007019	microtubule depolymerization	5/244	23/17036	1.57653e-05	0.000341318	0.000276515	550548/436836/100003563/449651/565771	5	5	0	0.857143	stmn4l/stmn2a/stmn1b/apc2/stmn2b
GO:0034654	nucleobase-containing compound biosynthetic process	55/244	2189/17036	1.82999e-05	0.000391302	0.000317009	30151/30157/30424/58140/405399/30147/30418/565910/393545/335625/791191/405890/325372/557055/30602/100536821/567751/553082/571943/170446/436922/767809/553418/100535576/30421/569047/664761/58047/561025/192121/393875/58138/100331745/402874/30349/30520/100000073/246225/30686/560653/555350/558977/30382/497465/561061/449648/321622/565782/30296/558102/562381/101886283/555795/553608/561675	55	55	0	0.982456	isl1/isl2b/isl2a/foxo3b/hoxd3a/hoxa11b/nr2f1a/hoxc3a/nr2f2/irx3a/sox11a/myca/hoxa9a/pbx1a/pbx3b/meis1b/dacha/onecutl/hmgb1a/scrt2/adcyap1b/onecut1/sox4b/eno2/mnx1/esrrga/aclya/hoxc8a/camta1b/klf7b/ppargc1a/tbl1xr1a/bach2b/si:ch211-260e23.9/pou2f2a/hp1bp3/atf7ip/npr1a/hmgb3a/zmiz1a/mlf2/sox12/nkx6.2/creb5b/ebf3a/foxp1b/lhx4/id4/runx1t1/dachd/onecut2/npr2/hoxc10a/myt1b/maml3
GO:0007267	cell-cell signaling	24/244	644/17036	1.90294e-05	0.000401938	0.000325625	100170938/556701/448841/30676/567877/562702/327160/566514/447932/406769/567230/664761/569528/30711/100538116/494050/393614/799747/337795/556158/565771/562059/100001129/30296	24	24	0	0.961538	foxo3b/glra1/snap25b/apba2b/dact2/cacng2a/syt11a/lypd6/grid2/ndrg2/nlgn2a/cplx2/cacna1aa/nlgn3a/apc2/gabrb4/ppfia3/syt2a/cacna1ab/id4/kcnq3/cadpsb/chata/gabra3
GO:0018130	heterocycle biosynthetic process	56/244	2253/17036	2.05457e-05	0.000428737	0.000347336	30151/30157/30424/58140/405399/30147/30418/565910/393545/335625/791191/405890/325372/557055/30602/100536821/567751/553082/571943/170446/436922/767809/553418/100535576/30421/569047/664761/58047/561025/192121/393875/58138/100331745/402874/30349/30520/100000073/246225/30686/560653/555350/558977/30382/497465/561061/449648/321622/565782/30296/558102/555470/562381/101886283/555795/553608/561675	56	56	0	0.982759	isl1/isl2b/isl2a/foxo3b/hoxd3a/hoxa11b/nr2f1a/hoxc3a/nr2f2/irx3a/sox11a/myca/hoxa9a/pbx1a/pbx3b/meis1b/dacha/onecutl/hmgb1a/scrt2/adcyap1b/onecut1/sox4b/eno2/mnx1/esrrga/aclya/hoxc8a/camta1b/klf7b/ppargc1a/tbl1xr1a/bach2b/gphna/si:ch211-260e23.9/pou2f2a/hp1bp3/atf7ip/npr1a/hmgb3a/zmiz1a/mlf2/sox12/nkx6.2/creb5b/ebf3a/foxp1b/lhx4/id4/runx1t1/dachd/onecut2/npr2/hoxc10a/myt1b/maml3
GO:0060560	developmental growth involved in morphogenesis	11/244	162/17036	2.21778e-05	0.000445149	0.000360632	30157/80354/30147/353246/557991/567422/561336/114447/30726/556743/406646	11	11	0	0.923077	isl1/isl2a/cntn2/slit3/cxcr4b/nrp1a/tmem59l/sema6e/thsd7aa/pcdh17/plxna3
GO:0045595	regulation of cell differentiation	20/244	483/17036	2.22962e-05	0.000445149	0.000360632	80354/325938/550240/30156/30194/323487/353246/30676/100334375/368438/567422/553166/664761/30732/114447/565771/30726/100149522/619246/556743	20	20	0	0.954545	tenm4/alcama/glra1/cntn2/elavl3/slit3/cxcr4b/zc4h2/plxna4/nrp1a/cntfr/chodl/dpysl3/sema6e/apc2/plxna3/pacsin1b/id4/zswim5/brinp1
GO:0048870	cell motility	25/244	694/17036	2.23602e-05	0.000445149	0.000360632	30157/322903/30512/323919/325938/402820/796461/692351/353246/557991/405902/558271/567422/553166/114447/449830/322104/100005846/555430/571904/565771/30726/321622/563920/556743	25	25	0	0.962963	isl2a/ret/cntn2/cxcr4b/hmgb1a/gnb1a/nanos1/alcamb/plxna4/nrp1a/tmsb/nrp2b/jagn1a/dpysl3/tmie/sema6e/thsd7aa/fscn1a/dll4/apc2/plxna3/gpc6a/dab1a/nrg1/si:dkey-56f14.7
GO:0051674	localization of cell	25/244	694/17036	2.23602e-05	0.000445149	0.000360632	30157/322903/30512/323919/325938/402820/796461/692351/353246/557991/405902/558271/567422/553166/114447/449830/322104/100005846/555430/571904/565771/30726/321622/563920/556743	25	25	0	0.962963	isl2a/ret/cntn2/cxcr4b/hmgb1a/gnb1a/nanos1/alcamb/plxna4/nrp1a/tmsb/nrp2b/jagn1a/dpysl3/tmie/sema6e/thsd7aa/fscn1a/dll4/apc2/plxna3/gpc6a/dab1a/nrg1/si:dkey-56f14.7
GO:0060255	regulation of macromolecule metabolic process	67/244	2899/17036	2.71196e-05	0.000533762	0.000432421	30151/30157/322903/30424/58140/405399/30147/30512/30418/449554/565910/393545/335625/30471/791191/405890/325372/557055/565373/30602/100536821/567751/553082/571943/30194/559412/170446/767809/100538330/553418/100535576/30421/569047/664761/569698/58047/561025/192121/393875/58138/751761/568052/30349/30520/406569/100000073/246225/30686/555350/558977/436963/30382/497465/561061/565771/449648/799566/32162…	67	67	0	0.985507	isl1/isl2b/isl2a/alcama/foxo3b/hoxd3a/hoxa11b/nr2f1a/hoxc3a/nr2f2/qkia/ret/irx3a/sox11a/myca/hoxa9a/pbx1a/pbx3b/meis1b/dacha/onecutl/hmgb1a/nanos1/scrt2/adcyap1b/onecut1/sox4b/mnx1/esrrga/rbfox2/csdc2a/rbfox1/hoxc8a/camta1b/klf7b/ppargc1a/tbl1xr1a/bach2b/si:ch211-260e23.9/pou2f2a/hp1bp3/atf7ip/rbfox3b/tnrc6c1/hmgb3a/zmiz1a/mlf2/sox12/agrn/apc2/nkx6.2/creb5b/ebf3a/celf5a/foxp1b/mapk10/lhx4/id4/fam…
GO:0048663	neuron fate commitment	6/244	42/17036	2.76504e-05	0.000538095	0.000435931	30151/30157/405399/30147/571943/323487	6	6	0	0.875	isl1/isl2b/isl2a/zc4h2/mnx1/lhx4
GO:0009887	animal organ morphogenesis	27/244	801/17036	3.32448e-05	0.000637242	0.000516254	30151/30512/30418/30602/796461/30194/170446/324913/353246/368890/558271/492787/692305/30421/567422/567500/561336/393875/58138/114447/30349/553511/555430/678586/569256/791855/619246	27	27	0	0.965517	isl2b/alcama/hoxd3a/nr2f1a/hoxc3a/ret/sox11a/pbx1a/cxcr4b/meis1b/znf503/nrp1a/auts2a/sox4b/cadm4/tmeff1b/tmie/fscn1a/pcdh17/plxna3/ctnna2/fat3a/pacsin1b/rtn4b/ndrg4/camk2g1/nrg1
GO:2000026	regulation of multicellular organismal development	24/244	667/17036	3.3481e-05	0.000637242	0.000516254	80354/325938/550240/30156/323487/353246/30676/100334375/368438/100002454/447932/567422/553166/767747/664761/30732/114447/30686/30726/100149522/245698/563920/619246/556743	24	24	0	0.961538	tenm4/glra1/myca/cntn2/elavl3/slit3/cxcr4b/flot2a/zc4h2/plxna4/nrp1a/cntfr/lypd6/chodl/dpysl3/sema6e/dll4/plxna3/pacsin1b/id4/rbms3/dab2ipa/zswim5/brinp1
GO:0048010	vascular endothelial growth factor receptor signaling pathway	5/244	27/17036	3.60951e-05	0.00067953	0.000550512	353246/405902/550256/100002454/563920	5	5	0	0.857143	nrp1a/nrp2b/gng2/dll4/dab2ipa
GO:0019438	aromatic compound biosynthetic process	55/244	2248/17036	3.88319e-05	0.000723192	0.000585885	30151/30157/30424/58140/405399/30147/30418/565910/393545/335625/791191/405890/325372/557055/30602/100536821/567751/553082/571943/170446/436922/767809/553418/100535576/30421/569047/664761/58047/561025/192121/393875/58138/100331745/402874/30349/30520/100000073/246225/30686/560653/555350/558977/30382/497465/561061/449648/321622/565782/30296/558102/562381/101886283/555795/553608/561675	55	55	0	0.982456	isl1/isl2b/isl2a/foxo3b/hoxd3a/hoxa11b/nr2f1a/hoxc3a/nr2f2/irx3a/sox11a/myca/hoxa9a/pbx1a/pbx3b/meis1b/dacha/onecutl/hmgb1a/scrt2/adcyap1b/onecut1/sox4b/eno2/mnx1/esrrga/aclya/hoxc8a/camta1b/klf7b/ppargc1a/tbl1xr1a/bach2b/si:ch211-260e23.9/pou2f2a/hp1bp3/atf7ip/npr1a/hmgb3a/zmiz1a/mlf2/sox12/nkx6.2/creb5b/ebf3a/foxp1b/lhx4/id4/runx1t1/dachd/onecut2/npr2/hoxc10a/myt1b/maml3
GO:0048483	autonomic nervous system development	6/244	45/17036	4.14198e-05	0.000763182	0.000618282	30512/796461/558271/569698/678586/406273	6	6	0	0.875	ret/chn1/fscn1a/mapk10/rtn4b/nrg1
GO:0031103	axon regeneration	5/244	28/17036	4.34314e-05	0.000791822	0.000641485	30608/368438/678586/30726/321622	5	5	0	0.857143	gap43/cntn2/hmgb1a/cntfr/rtn4b
GO:0050793	regulation of developmental process	27/244	817/17036	4.66883e-05	0.000842334	0.000682406	80354/325938/550240/30156/30194/323487/353246/30676/100334375/368438/100002454/447932/567422/553166/767747/664761/30732/114447/30686/431730/565771/30726/100149522/245698/563920/619246/556743	27	27	0	0.965517	tenm4/alcama/glra1/myca/cntn2/elavl3/slit3/cxcr4b/flot2a/zc4h2/plxna4/nrp1a/cntfr/cdc42ep4a/lypd6/chodl/dpysl3/sema6e/dll4/apc2/plxna3/pacsin1b/id4/rbms3/dab2ipa/zswim5/brinp1
GO:1901362	organic cyclic compound biosynthetic process	56/244	2325/17036	5.02566e-05	0.000897365	0.000726989	30151/30157/30424/58140/405399/30147/30418/565910/393545/335625/791191/405890/325372/557055/30602/100536821/567751/553082/571943/170446/436922/767809/553418/100535576/30421/569047/664761/58047/561025/192121/393875/58138/100331745/402874/30349/30520/100000073/246225/30686/560653/555350/558977/30382/497465/561061/449648/321622/565782/30296/558102/555470/562381/101886283/555795/553608/561675	56	56	0	0.982759	isl1/isl2b/isl2a/foxo3b/hoxd3a/hoxa11b/nr2f1a/hoxc3a/nr2f2/irx3a/sox11a/myca/hoxa9a/pbx1a/pbx3b/meis1b/dacha/onecutl/hmgb1a/scrt2/adcyap1b/onecut1/sox4b/eno2/mnx1/esrrga/aclya/hoxc8a/camta1b/klf7b/ppargc1a/tbl1xr1a/bach2b/gphna/si:ch211-260e23.9/pou2f2a/hp1bp3/atf7ip/npr1a/hmgb3a/zmiz1a/mlf2/sox12/nkx6.2/creb5b/ebf3a/foxp1b/lhx4/id4/runx1t1/dachd/onecut2/npr2/hoxc10a/myt1b/maml3
GO:0016070	RNA metabolic process	61/244	2624/17036	5.99914e-05	0.00106026	0.000858953	30151/30157/30424/58140/405399/30147/30418/449554/565910/393545/335625/30471/791191/405890/325372/557055/30602/100536821/567751/553082/571943/559412/170446/767809/100538330/553418/100535576/30421/569047/664761/58047/561025/192121/393875/58138/568052/30349/30520/406569/553201/100000073/246225/30686/555350/558977/436963/30382/497465/561061/558759/449648/321622/560874/565782/30296/558102/562381/1018…	61	61	0	0.984127	isl1/isl2b/isl2a/foxo3b/hoxd3a/hoxa11b/nr2f1a/hoxc3a/nr2f2/qkia/irx3a/sox11a/myca/hoxa9a/pbx1a/pbx3b/meis1b/dacha/onecutl/hmgb1a/scrt2/adcyap1b/onecut1/sox4b/mnx1/esrrga/rbfox2/csdc2a/rbfox1/hoxc8a/camta1b/klf7b/nova2/ppargc1a/tbl1xr1a/bach2b/si:ch211-260e23.9/pou2f2a/hp1bp3/adarb1b/atf7ip/rbfox3b/tnrc6c1/hmgb3a/zmiz1a/mlf2/sox12/nkx6.2/creb5b/ebf3a/celf5a/foxp1b/lhx4/id4/runx1t1/dachd/onecut2/ho…
GO:0045597	positive regulation of cell differentiation	10/244	150/17036	6.125e-05	0.00107157	0.000868116	325938/550240/30156/30194/323487/100334375/368438/567422/30726/619246	10	10	0	0.916667	tenm4/alcama/cntn2/zc4h2/plxna4/cntfr/chodl/plxna3/pacsin1b/brinp1
GO:0051128	regulation of cellular component organization	25/244	742/17036	6.65373e-05	0.00114102	0.000924379	80354/550548/325938/550240/30156/402820/436836/30194/353246/100003563/407734/368438/567422/553166/567500/114447/449651/558977/406529/431730/565771/30726/100149522/619246/556743	25	25	0	0.962963	tenm4/alcama/cntn2/slit3/cxcr4b/plxna4/nrp1a/cntfr/tmsb/vdac3/gpm6ab/cdc42ep4a/stmn4l/stmn2a/chodl/stmn1b/dpysl3/sema6e/atf7ip/apc2/plxna3/ctnna2/pacsin1b/stmn2b/zswim5
GO:0045944	positive regulation of transcription by RNA polymerase II	18/244	440/17036	6.75258e-05	0.00114661	0.000928915	30147/30418/393545/335625/567751/571943/553418/30421/561025/30349/100000073/246225/30686/497465/321622/565782/30296/101886283	18	18	0	0.95	isl1/foxo3b/hoxd3a/nr2f1a/hoxc3a/myca/onecutl/hmgb1a/adcyap1b/onecut1/camta1b/ppargc1a/hmgb3a/nkx6.2/ebf3a/lhx4/onecut2/maml3
GO:0009611	response to wounding	13/244	251/17036	7.01059e-05	0.00117887	0.000955045	402820/796461/30608/368438/553166/30259/386701/114447/406529/678586/30726/321622/563644	13	13	0	0.933333	prph/gap43/cntn2/cxcr4b/hmgb1a/cntfr/tubb5/tmsb/vdac3/dpysl3/kdm6bb/rtn4b/nrg1
GO:0031099	regeneration	11/244	185/17036	7.48473e-05	0.0012465	0.00100983	796461/30608/368438/30259/386701/114447/406529/678586/30726/321622/563644	11	11	0	0.923077	prph/gap43/cntn2/cxcr4b/hmgb1a/cntfr/tubb5/vdac3/kdm6bb/rtn4b/nrg1
GO:0045935	positive regulation of nucleobase-containing compound metabolic process	23/244	658/17036	7.62225e-05	0.00125731	0.00101859	30147/30418/393545/335625/567751/571943/553418/30421/561025/751761/30349/100000073/246225/30686/558977/497465/561061/321622/560874/565782/30296/101886283/555795	23	23	0	0.96	isl1/foxo3b/hoxd3a/nr2f1a/hoxc3a/myca/onecutl/hmgb1a/adcyap1b/onecut1/camta1b/ppargc1a/si:ch211-260e23.9/atf7ip/tnrc6c1/hmgb3a/zmiz1a/nkx6.2/ebf3a/lhx4/fam168a/onecut2/maml3
GO:0001505	regulation of neurotransmitter levels	9/244	125/17036	7.90851e-05	0.00129222	0.00104688	100170938/556701/100005589/567877/406769/567230/30711/114549/100001129	9	9	0	0.909091	snap25b/ache/syt11a/cplx2/ppfia3/syt2a/cadpsb/slc5a7a/chata
GO:0008045	motor neuron axon guidance	6/244	51/17036	8.52498e-05	0.00137993	0.00111793	550240/353246/567422/58152/678586/559096	6	6	0	0.875	scn8aa/nrp1a/chodl/kcnc3a/plxna3/rtn4b
GO:0021510	spinal cord development	7/244	74/17036	9.02506e-05	0.00144735	0.00117255	405399/30147/692351/571943/323487/563920/565782	7	7	0	0.888889	isl1/zc4h2/mnx1/dll4/nkx6.2/lhx4/dab1a
GO:0008038	neuron recognition	5/244	33/17036	9.8935e-05	0.00154359	0.00125052	325938/353246/30608/405902/386937	5	5	0	0.857143	gap43/plxna4/nrp1a/dscamb/nrp2b
GO:0010770	positive regulation of cell morphogenesis involved in differentiation	5/244	33/17036	9.8935e-05	0.00154359	0.00125052	325938/550240/30194/567422/30726	5	5	0	0.857143	alcama/cntn2/plxna4/chodl/plxna3
GO:0031102	neuron projection regeneration	5/244	33/17036	9.8935e-05	0.00154359	0.00125052	30608/368438/678586/30726/321622	5	5	0	0.857143	gap43/cntn2/hmgb1a/cntfr/rtn4b
GO:0031016	pancreas development	10/244	159/17036	9.98163e-05	0.00154359	0.00125052	30151/30157/405399/30147/100536821/558271/393875/30520/449648/565782	10	10	0	0.916667	isl1/isl2b/isl2a/irx3a/sox4b/mnx1/hoxc8a/fscn1a/nkx6.2/myt1b
GO:0022604	regulation of cell morphogenesis	11/244	192/17036	0.000104343	0.00159931	0.00129566	80354/325938/550240/30194/353246/567422/114447/431730/30726/100149522/556743	11	11	0	0.923077	alcama/cntn2/slit3/cxcr4b/plxna4/nrp1a/cdc42ep4a/chodl/sema6e/plxna3/zswim5
GO:0042221	response to chemical	40/244	1525/17036	0.000129172	0.0019625	0.00158989	559347/30157/541396/80354/799734/323919/325938/550240/565373/30156/100000252/30313/353246/30608/405902/30676/567877/64256/100002454/406769/567422/553166/767747/561336/569698/565155/58152/114447/58153/449830/114549/560653/678586/321622/100149522/563920/30296/559096/386937/556743	40	40	0	0.97619	tenm4/isl2a/foxo3b/ephb3a/gap43/glra1/scn8aa/slc40a1/efna5a/slit3/cxcr4b/ache/hmgb1a/alcamb/plxna4/nrp1a/dscamb/nrp2b/syt11a/jagn1a/islr2/chodl/dpysl3/sema6e/kcnc3a/slc18a3a/npr1a/pcdh17/dll4/hsp90aa1.2/agrn/plxna3/syt2a/mapk10/rtn4b/rbms3/unc5a/pik3r3b/dab2ipa/zswim5
GO:0031110	regulation of microtubule polymerization or depolymerization	5/244	35/17036	0.000132205	0.00199112	0.00161308	550548/436836/100003563/449651/565771	5	5	0	0.857143	stmn4l/stmn2a/stmn1b/apc2/stmn2b
GO:0022603	regulation of anatomical structure morphogenesis	16/244	383/17036	0.000135156	0.00201802	0.00163488	80354/325938/550240/30156/30194/353246/100002454/447932/567422/114447/431730/30726/100149522/245698/563920/556743	16	16	0	0.944444	tenm4/alcama/cntn2/slit3/cxcr4b/flot2a/plxna4/nrp1a/cdc42ep4a/lypd6/chodl/sema6e/dll4/plxna3/dab2ipa/zswim5
GO:0006836	neurotransmitter transport	8/244	106/17036	0.000142334	0.00210703	0.00170699	559347/556701/100005589/567877/406769/567230/30711/100001129	8	8	0	0.9	snap25b/syt11a/cplx2/slc18a3a/ppfia3/syt2a/cadpsb/slc5a7a
GO:0021515	cell differentiation in spinal cord	6/244	57/17036	0.000159912	0.00234718	0.00190154	405399/30147/571943/323487/563920/565782	6	6	0	0.875	isl1/zc4h2/mnx1/dll4/nkx6.2/lhx4
GO:0001708	cell fate specification	8/244	114/17036	0.000235509	0.00342774	0.00277694	30151/30157/405399/30147/796461/571943/323487/565771	8	8	0	0.9	isl1/isl2b/isl2a/zc4h2/mnx1/apc2/lhx4/nrg1
GO:0051254	positive regulation of RNA metabolic process	21/244	623/17036	0.000257953	0.00372313	0.00301624	30147/30418/393545/335625/567751/571943/553418/30421/561025/30349/100000073/246225/30686/497465/561061/321622/560874/565782/30296/101886283/555795	21	21	0	0.956522	isl1/foxo3b/hoxd3a/nr2f1a/hoxc3a/myca/onecutl/hmgb1a/adcyap1b/onecut1/camta1b/ppargc1a/si:ch211-260e23.9/tnrc6c1/hmgb3a/zmiz1a/nkx6.2/ebf3a/lhx4/onecut2/maml3
GO:0010628	positive regulation of gene expression	22/244	670/17036	0.000264789	0.0037902	0.00307059	30147/30418/393545/335625/30471/567751/571943/30194/553418/30421/561025/30349/100000073/246225/30686/497465/561061/321622/565782/30296/101886283/555795	22	22	0	0.958333	isl1/alcama/foxo3b/hoxd3a/nr2f1a/hoxc3a/qkia/myca/onecutl/hmgb1a/adcyap1b/onecut1/camta1b/ppargc1a/si:ch211-260e23.9/hmgb3a/zmiz1a/nkx6.2/ebf3a/lhx4/onecut2/maml3
GO:0051261	protein depolymerization	6/244	63/17036	0.000278768	0.00395759	0.00320619	550548/436836/100003563/402881/449651/565771	6	6	0	0.875	mical3a/stmn4l/stmn2a/stmn1b/apc2/stmn2b
GO:0034645	cellular macromolecule biosynthetic process	61/244	2773/17036	0.000287615	0.00404999	0.00328105	30151/30157/322903/30424/58140/405399/30147/30418/565910/393545/550228/335625/30471/791191/405890/325372/557055/30602/100536821/567751/431727/553082/571943/170446/767809/553418/100535576/30421/569047/445060/664761/559073/58047/561025/192121/393875/58138/553754/30349/30520/58153/100000073/246225/30686/555350/558977/30382/497465/561061/449648/799566/321622/560874/565782/30296/558102/562381/10188628…	61	61	0	0.984127	isl1/isl2b/isl2a/foxo3b/hoxd3a/hoxa11b/nr2f1a/hoxc3a/nr2f2/qkia/irx3a/sox11a/myca/hoxa9a/pbx1a/pbx3b/slc40a1/meis1b/dacha/onecutl/hmgb1a/nanos1/scrt2/adcyap1b/onecut1/sox4b/mnx1/esrrga/mgat4b/b3gat2/hoxc8a/camta1b/golga7ba/klf7b/ppargc1a/tbl1xr1a/st8sia5/bach2b/si:ch211-260e23.9/pou2f2a/hp1bp3/atf7ip/galnt1/tnrc6c1/hmgb3a/zmiz1a/mlf2/sox12/nkx6.2/creb5b/ebf3a/foxp1b/lhx4/id4/runx1t1/dachd/eif4ebp…
GO:0045893	positive regulation of transcription, DNA-templated	20/244	584/17036	0.00029523	0.00412369	0.00334076	30147/30418/393545/335625/567751/571943/553418/30421/561025/30349/100000073/246225/30686/497465/561061/321622/565782/30296/101886283/555795	20	20	0	0.954545	isl1/foxo3b/hoxd3a/nr2f1a/hoxc3a/myca/onecutl/hmgb1a/adcyap1b/onecut1/camta1b/ppargc1a/si:ch211-260e23.9/hmgb3a/zmiz1a/nkx6.2/ebf3a/lhx4/onecut2/maml3
GO:1902680	positive regulation of RNA biosynthetic process	20/244	585/17036	0.000301819	0.00414881	0.00336111	30147/30418/393545/335625/567751/571943/553418/30421/561025/30349/100000073/246225/30686/497465/561061/321622/565782/30296/101886283/555795	20	20	0	0.954545	isl1/foxo3b/hoxd3a/nr2f1a/hoxc3a/myca/onecutl/hmgb1a/adcyap1b/onecut1/camta1b/ppargc1a/si:ch211-260e23.9/hmgb3a/zmiz1a/nkx6.2/ebf3a/lhx4/onecut2/maml3
GO:1903508	positive regulation of nucleic acid-templated transcription	20/244	585/17036	0.000301819	0.00414881	0.00336111	30147/30418/393545/335625/567751/571943/553418/30421/561025/30349/100000073/246225/30686/497465/561061/321622/565782/30296/101886283/555795	20	20	0	0.954545	isl1/foxo3b/hoxd3a/nr2f1a/hoxc3a/myca/onecutl/hmgb1a/adcyap1b/onecut1/camta1b/ppargc1a/si:ch211-260e23.9/hmgb3a/zmiz1a/nkx6.2/ebf3a/lhx4/onecut2/maml3
GO:0051130	positive regulation of cellular component organization	12/244	254/17036	0.000310906	0.00424008	0.00343505	325938/550240/30156/30194/353246/368438/567422/553166/558977/431730/30726/619246	12	12	0	0.928571	tenm4/alcama/cntn2/plxna4/nrp1a/cntfr/cdc42ep4a/chodl/dpysl3/atf7ip/plxna3/pacsin1b
GO:0009059	macromolecule biosynthetic process	61/244	2783/17036	0.000317238	0.00429263	0.00347762	30151/30157/322903/30424/58140/405399/30147/30418/565910/393545/550228/335625/30471/791191/405890/325372/557055/30602/100536821/567751/431727/553082/571943/170446/767809/553418/100535576/30421/569047/445060/664761/559073/58047/561025/192121/393875/58138/553754/30349/30520/58153/100000073/246225/30686/555350/558977/30382/497465/561061/449648/799566/321622/560874/565782/30296/558102/562381/10188628…	61	61	0	0.984127	isl1/isl2b/isl2a/foxo3b/hoxd3a/hoxa11b/nr2f1a/hoxc3a/nr2f2/qkia/irx3a/sox11a/myca/hoxa9a/pbx1a/pbx3b/slc40a1/meis1b/dacha/onecutl/hmgb1a/nanos1/scrt2/adcyap1b/onecut1/sox4b/mnx1/esrrga/mgat4b/b3gat2/hoxc8a/camta1b/golga7ba/klf7b/ppargc1a/tbl1xr1a/st8sia5/bach2b/si:ch211-260e23.9/pou2f2a/hp1bp3/atf7ip/galnt1/tnrc6c1/hmgb3a/zmiz1a/mlf2/sox12/nkx6.2/creb5b/ebf3a/foxp1b/lhx4/id4/runx1t1/dachd/eif4ebp…
GO:0099003	vesicle-mediated transport in synapse	7/244	91/17036	0.000330435	0.00440241	0.00356656	556701/567877/562702/406769/30711/556158/100001129	7	7	0	0.888889	snap25b/syt11a/nlgn2a/cplx2/nlgn3a/syt2a/cadpsb
GO:0051094	positive regulation of developmental process	11/244	222/17036	0.000368718	0.00487495	0.00394938	325938/550240/30156/30194/323487/353246/100334375/368438/567422/30726/619246	11	11	0	0.923077	tenm4/alcama/cntn2/zc4h2/plxna4/nrp1a/cntfr/chodl/plxna3/pacsin1b/brinp1
GO:0051239	regulation of multicellular organismal process	26/244	880/17036	0.00038213	0.00498816	0.0040411	80354/30147/325938/550240/30156/323487/353246/30676/100334375/368438/100002454/447932/567422/553166/767747/664761/30732/114447/30686/30726/321622/100149522/245698/563920/619246/556743	26	26	0	0.964286	isl1/tenm4/glra1/myca/cntn2/elavl3/slit3/cxcr4b/flot2a/hmgb1a/zc4h2/plxna4/nrp1a/cntfr/lypd6/chodl/dpysl3/sema6e/dll4/plxna3/pacsin1b/id4/rbms3/dab2ipa/zswim5/brinp1
GO:0014706	striated muscle tissue development	11/244	223/17036	0.00038304	0.00498816	0.0040411	556647/30147/30512/30418/30471/796461/692305/553418/100331745/406569/560653	11	11	0	0.923077	isl1/nr2f1a/qkia/ret/rbfox2/ppargc1a/gfra3/npr1a/ndrg4/nrg1/npr2
GO:0099504	synaptic vesicle cycle	7/244	94/17036	0.000403004	0.00520897	0.00421998	556701/567877/562702/406769/30711/556158/100001129	7	7	0	0.888889	snap25b/syt11a/nlgn2a/cplx2/nlgn3a/syt2a/cadpsb
GO:0007626	locomotory behavior	7/244	96/17036	0.000458082	0.00583381	0.00472619	100170938/393944/569528/641327/64610/58152/30711	7	7	0	0.888889	snap25b/scn8aa/atp1a3a/sncb/cacna1ab/ca10a/chata
GO:0044271	cellular nitrogen compound biosynthetic process	59/244	2704/17036	0.000462448	0.00584642	0.0047364	30151/30157/322903/30424/58140/405399/30147/30418/565910/393545/335625/30471/791191/405890/325372/557055/30602/100536821/567751/553082/571943/170446/436922/767809/553418/100535576/30421/569047/664761/58047/561025/192121/393875/58138/100331745/402874/30349/30520/100000073/246225/30686/560653/555350/558977/30382/497465/561061/449648/799566/321622/560874/565782/30296/558102/562381/101886283/555795/5…	59	59	0	0.983607	isl1/isl2b/isl2a/foxo3b/hoxd3a/hoxa11b/nr2f1a/hoxc3a/nr2f2/qkia/irx3a/sox11a/myca/hoxa9a/pbx1a/pbx3b/meis1b/dacha/onecutl/hmgb1a/nanos1/scrt2/adcyap1b/onecut1/sox4b/eno2/mnx1/esrrga/aclya/hoxc8a/camta1b/klf7b/ppargc1a/tbl1xr1a/bach2b/si:ch211-260e23.9/pou2f2a/hp1bp3/atf7ip/npr1a/tnrc6c1/hmgb3a/zmiz1a/mlf2/sox12/nkx6.2/creb5b/ebf3a/foxp1b/lhx4/id4/runx1t1/dachd/eif4ebp1/onecut2/npr2/hoxc10a/myt1b/…
GO:0048522	positive regulation of cellular process	43/244	1790/17036	0.000477489	0.00599283	0.00485502	30147/30512/30418/393545/335625/325938/550240/30156/567751/571943/30194/323487/353246/100334375/368438/100002454/447932/553418/30421/567422/553166/561025/751761/30349/393614/100000073/322104/246225/30686/558977/431730/497465/561061/30726/321622/560874/100001129/565782/30296/619246/101886283/555795/556743	43	43	0	0.977778	isl1/tenm4/alcama/foxo3b/hoxd3a/nr2f1a/hoxc3a/ret/myca/cntn2/onecutl/hmgb1a/gnb1a/zc4h2/plxna4/adcyap1b/nrp1a/cntfr/onecut1/cacng2a/cdc42ep4a/lypd6/camta1b/chodl/dpysl3/ppargc1a/si:ch211-260e23.9/sema6e/atf7ip/tnrc6c1/hmgb3a/zmiz1a/nkx6.2/plxna3/ebf3a/lhx4/pacsin1b/fam168a/onecut2/cadpsb/dab2ipa/brinp1/maml3
GO:0035270	endocrine system development	8/244	127/17036	0.000489314	0.00609707	0.00493946	405399/30147/100536821/558271/393875/30520/449648/565782	8	8	0	0.9	isl1/irx3a/sox4b/mnx1/hoxc8a/fscn1a/nkx6.2/myt1b
GO:0060537	muscle tissue development	11/244	231/17036	0.000515372	0.00637589	0.00516535	556647/30147/30512/30418/30471/796461/692305/553418/100331745/406569/560653	11	11	0	0.923077	isl1/nr2f1a/qkia/ret/rbfox2/ppargc1a/gfra3/npr1a/ndrg4/nrg1/npr2
GO:0120032	regulation of plasma membrane bounded cell projection assembly	5/244	49/17036	0.000659869	0.00802142	0.00649845	353246/407734/553166/406529/431730	5	5	0	0.857143	nrp1a/vdac3/gpm6ab/cdc42ep4a/dpysl3
GO:0050808	synapse organization	7/244	102/17036	0.000660166	0.00802142	0.00649845	323487/562702/541373/567500/114549/556158/555470	7	7	0	0.888889	ache/zc4h2/nbeaa/gphna/nlgn2a/nlgn3a/ctnna2
GO:0007269	neurotransmitter secretion	6/244	74/17036	0.000666908	0.00802142	0.00649845	556701/567877/406769/567230/30711/100001129	6	6	0	0.875	snap25b/syt11a/cplx2/ppfia3/syt2a/cadpsb
GO:0099643	signal release from synapse	6/244	74/17036	0.000666908	0.00802142	0.00649845	556701/567877/406769/567230/30711/100001129	6	6	0	0.875	snap25b/syt11a/cplx2/ppfia3/syt2a/cadpsb
GO:1903311	regulation of mRNA metabolic process	8/244	134/17036	0.000698391	0.00834216	0.0067583	449554/30471/559412/100538330/568052/406569/436963/560874	8	8	0	0.9	qkia/rbfox2/csdc2a/rbfox1/rbfox3b/tnrc6c1/celf5a/rbfox3a
GO:0010557	positive regulation of macromolecule biosynthetic process	20/244	627/17036	0.000724124	0.00853899	0.00691775	30147/30418/393545/335625/567751/571943/553418/30421/561025/30349/100000073/246225/30686/497465/561061/321622/565782/30296/101886283/555795	20	20	0	0.954545	isl1/foxo3b/hoxd3a/nr2f1a/hoxc3a/myca/onecutl/hmgb1a/adcyap1b/onecut1/camta1b/ppargc1a/si:ch211-260e23.9/hmgb3a/zmiz1a/nkx6.2/ebf3a/lhx4/onecut2/maml3
GO:0060491	regulation of cell projection assembly	5/244	50/17036	0.000724729	0.00853899	0.00691775	353246/407734/553166/406529/431730	5	5	0	0.857143	nrp1a/vdac3/gpm6ab/cdc42ep4a/dpysl3
GO:0048562	embryonic organ morphogenesis	15/244	408/17036	0.000830203	0.00965041	0.00781816	30602/30194/170446/324913/368890/558271/692305/30421/567422/393875/30349/555430/678586/791855/619246	15	15	0	0.941176	alcama/hoxd3a/hoxc3a/sox11a/meis1b/znf503/auts2a/sox4b/tmie/fscn1a/plxna3/pacsin1b/rtn4b/ndrg4/camk2g1
GO:0072359	circulatory system development	27/244	979/17036	0.000845357	0.00976105	0.00790779	30151/30157/30424/30147/30418/100002220/796461/30194/170446/353246/557991/405902/492787/550256/692305/100002454/567230/664761/58138/100331745/406569/30686/560653/563920/563644/791855/553242	27	27	0	0.965517	isl1/isl2b/isl2a/alcama/nr2f1a/nr2f2/myca/pbx1a/meis1b/nrp1a/nrp2b/rbfox2/cadm4/gng2/sh3pxd2b/thsd7aa/npr1a/kdm6bb/dll4/ppfia3/id4/ndrg4/camk2g1/nrg1/enox1/dab2ipa/npr2
GO:0032879	regulation of localization	22/244	732/17036	0.00086875	0.00996474	0.00807281	335625/325938/556701/402820/353246/567877/406769/567422/553166/569528/58152/114447/393614/322104/571904/321622/100149522/563920/562059/100001129/559096/556743	22	22	0	0.958333	scn8aa/cxcr4b/hmgb1a/gnb1a/plxna4/adcyap1b/nrp1a/cacng2a/tmsb/syt11a/dpysl3/cplx2/sema6e/kcnc3a/cacna1aa/dll4/plxna3/syt2a/cacna1ab/gpc6a/cadpsb/zswim5
GO:0045165	cell fate commitment	9/244	174/17036	0.000922724	0.0105142	0.00851794	30151/30157/30424/405399/30147/796461/571943/323487/565771	9	9	0	0.909091	isl1/isl2b/isl2a/nr2f2/zc4h2/mnx1/apc2/lhx4/nrg1
GO:0031328	positive regulation of cellular biosynthetic process	20/244	641/17036	0.000949085	0.0106507	0.00862853	30147/30418/393545/335625/567751/571943/553418/30421/561025/30349/100000073/246225/30686/497465/561061/321622/565782/30296/101886283/555795	20	20	0	0.954545	isl1/foxo3b/hoxd3a/nr2f1a/hoxc3a/myca/onecutl/hmgb1a/adcyap1b/onecut1/camta1b/ppargc1a/si:ch211-260e23.9/hmgb3a/zmiz1a/nkx6.2/ebf3a/lhx4/onecut2/maml3
GO:0031109	microtubule polymerization or depolymerization	5/244	54/17036	0.00103273	0.0114659	0.00928898	550548/436836/100003563/449651/565771	5	5	0	0.857143	stmn4l/stmn2a/stmn1b/apc2/stmn2b
GO:0090304	nucleic acid metabolic process	62/244	2982/17036	0.0011326	0.0124946	0.0101224	30151/30157/30424/58140/405399/30147/30418/449554/565910/393545/335625/30471/791191/405890/325372/557055/30602/100536821/567751/553082/571943/559412/170446/767809/100538330/553418/100535576/30421/569047/664761/58047/561025/192121/393875/58138/751761/568052/30349/30520/406569/553201/100000073/246225/30686/555350/558977/436963/30382/497465/561061/558759/449648/321622/560874/565782/30296/558102/5623…	62	62	0	0.984375	isl1/isl2b/isl2a/foxo3b/hoxd3a/hoxa11b/nr2f1a/hoxc3a/nr2f2/qkia/irx3a/sox11a/myca/hoxa9a/pbx1a/pbx3b/meis1b/dacha/onecutl/hmgb1a/scrt2/adcyap1b/onecut1/sox4b/mnx1/esrrga/rbfox2/csdc2a/rbfox1/hoxc8a/camta1b/klf7b/nova2/ppargc1a/tbl1xr1a/bach2b/si:ch211-260e23.9/pou2f2a/hp1bp3/adarb1b/atf7ip/rbfox3b/tnrc6c1/hmgb3a/zmiz1a/mlf2/sox12/nkx6.2/creb5b/ebf3a/celf5a/foxp1b/lhx4/id4/fam168a/runx1t1/dachd/on…
GO:0009891	positive regulation of biosynthetic process	20/244	652/17036	0.0011658	0.0126198	0.0102238	30147/30418/393545/335625/567751/571943/553418/30421/561025/30349/100000073/246225/30686/497465/561061/321622/565782/30296/101886283/555795	20	20	0	0.954545	isl1/foxo3b/hoxd3a/nr2f1a/hoxc3a/myca/onecutl/hmgb1a/adcyap1b/onecut1/camta1b/ppargc1a/si:ch211-260e23.9/hmgb3a/zmiz1a/nkx6.2/ebf3a/lhx4/onecut2/maml3
GO:0043624	cellular protein complex disassembly	6/244	83/17036	0.00122131	0.0130575	0.0105783	550548/436836/100003563/402881/449651/565771	6	6	0	0.875	mical3a/stmn4l/stmn2a/stmn1b/apc2/stmn2b
GO:0048518	positive regulation of biological process	46/244	2055/17036	0.00133834	0.0142208	0.0115208	30147/30512/30418/393545/335625/30471/325938/550240/30156/567751/571943/30194/323487/353246/100334375/368438/100002454/447932/553418/30421/567422/553166/561025/751761/114447/30349/393614/100000073/322104/246225/30686/558977/431730/497465/561061/565771/30726/321622/560874/100001129/565782/30296/619246/101886283/555795/556743	46	46	0	0.979167	isl1/tenm4/alcama/foxo3b/hoxd3a/nr2f1a/hoxc3a/qkia/ret/myca/cntn2/cxcr4b/onecutl/hmgb1a/gnb1a/zc4h2/plxna4/adcyap1b/nrp1a/cntfr/onecut1/cacng2a/cdc42ep4a/lypd6/camta1b/chodl/dpysl3/ppargc1a/si:ch211-260e23.9/sema6e/atf7ip/tnrc6c1/hmgb3a/zmiz1a/apc2/nkx6.2/plxna3/ebf3a/lhx4/pacsin1b/fam168a/onecut2/cadpsb/dab2ipa/brinp1/maml3
GO:0048738	cardiac muscle tissue development	7/244	116/17036	0.00140828	0.0147281	0.0119318	30147/30418/796461/692305/100331745/406569/560653	7	7	0	0.888889	isl1/nr2f1a/rbfox2/npr1a/ndrg4/nrg1/npr2
GO:0016079	synaptic vesicle exocytosis	5/244	58/17036	0.00142859	0.0147281	0.0119318	556701/567877/406769/30711/100001129	5	5	0	0.857143	snap25b/syt11a/cplx2/syt2a/cadpsb
GO:0051668	localization within membrane	5/244	58/17036	0.00142859	0.0147281	0.0119318	565373/393614/565408/571904/555470	5	5	0	0.857143	cacng2a/gphna/agrn/anks1b/gpc6a
GO:0000381	regulation of alternative mRNA splicing, via spliceosome	5/244	59/17036	0.00154292	0.0155434	0.0125923	449554/559412/100538330/568052/406569	5	5	0	0.857143	rbfox2/rbfox1/rbfox3b/celf5a/rbfox3a
GO:0098609	cell-cell adhesion	12/244	305/17036	0.00154357	0.0155434	0.0125923	30512/30156/562702/100034498/567500/561336/100333121/100005846/556158/569256/245698/386937	12	12	0	0.928571	tenm4/ret/flot2a/dscamb/nlgn2a/pcdh17/nlgn3a/ctnna2/fat3a/si:dkey-56f14.7/pag1/pcdh11
GO:0048568	embryonic organ development	18/244	573/17036	0.00157431	0.0157613	0.0127688	30602/30194/170446/324913/368890/558271/692305/30421/567422/393875/30349/58153/555430/678586/563644/791855/30296/619246	18	18	0	0.95	alcama/foxo3b/hoxd3a/hoxc3a/sox11a/slc40a1/meis1b/znf503/auts2a/sox4b/tmie/fscn1a/kdm6bb/plxna3/pacsin1b/rtn4b/ndrg4/camk2g1
GO:0051240	positive regulation of multicellular organismal process	11/244	266/17036	0.00162508	0.0161761	0.0131049	325938/550240/30156/323487/353246/100334375/368438/567422/30726/321622/619246	11	11	0	0.923077	tenm4/cntn2/hmgb1a/zc4h2/plxna4/nrp1a/cntfr/chodl/plxna3/pacsin1b/brinp1
GO:0042246	tissue regeneration	7/244	123/17036	0.00197212	0.0192978	0.0156339	796461/30608/30259/386701/114447/406529/563644	7	7	0	0.888889	prph/gap43/cxcr4b/tubb5/vdac3/kdm6bb/nrg1
GO:0000380	alternative mRNA splicing, via spliceosome	5/244	63/17036	0.00206835	0.0197922	0.0160344	449554/559412/100538330/568052/406569	5	5	0	0.857143	rbfox2/rbfox1/rbfox3b/celf5a/rbfox3a
GO:0002065	columnar/cuboidal epithelial cell differentiation	5/244	63/17036	0.00206835	0.0197922	0.0160344	405399/30147/100536821/565782/619246	5	5	0	0.857143	isl1/mnx1/nkx6.2/pacsin1b/myt1b
GO:0001755	neural crest cell migration	6/244	94/17036	0.00231325	0.022014	0.0178344	30512/796461/353246/405902/558271/556743	6	6	0	0.875	ret/nrp1a/nrp2b/sema6e/fscn1a/nrg1
GO:0007155	cell adhesion	17/244	549/17036	0.00245167	0.0230777	0.0186961	30512/325938/30156/30194/562702/100034498/114441/567422/567500/561336/100333121/100005846/556158/569256/245698/30447/386937	17	17	0	0.947368	tenm4/alcama/ncam1a/ret/ncam2/flot2a/plxna4/dscamb/nlgn2a/pcdh17/nlgn3a/plxna3/ctnna2/fat3a/si:dkey-56f14.7/pag1/pcdh11
GO:0022610	biological adhesion	17/244	549/17036	0.00245167	0.0230777	0.0186961	30512/325938/30156/30194/562702/100034498/114441/567422/567500/561336/100333121/100005846/556158/569256/245698/30447/386937	17	17	0	0.947368	tenm4/alcama/ncam1a/ret/ncam2/flot2a/plxna4/dscamb/nlgn2a/pcdh17/nlgn3a/plxna3/ctnna2/fat3a/si:dkey-56f14.7/pag1/pcdh11
GO:0051270	regulation of cellular component movement	10/244	242/17036	0.00263209	0.0246421	0.0199634	325938/402820/353246/567422/553166/114447/322104/100149522/563920/556743	10	10	0	0.916667	cxcr4b/gnb1a/plxna4/nrp1a/tmsb/dpysl3/sema6e/dll4/plxna3/zswim5
GO:0007422	peripheral nervous system development	5/244	67/17036	0.0027137	0.0252695	0.0204717	30147/565373/796461/553166/678586	5	5	0	0.857143	isl1/dpysl3/agrn/rtn4b/nrg1
GO:0030334	regulation of cell migration	9/244	204/17036	0.0027578	0.0255428	0.0206932	325938/402820/353246/567422/553166/114447/322104/563920/556743	9	9	0	0.909091	cxcr4b/gnb1a/plxna4/nrp1a/tmsb/dpysl3/sema6e/dll4/plxna3
GO:0040012	regulation of locomotion	10/244	245/17036	0.00287577	0.0264938	0.0214636	325938/402820/353246/567422/553166/114447/322104/100149522/563920/556743	10	10	0	0.916667	cxcr4b/gnb1a/plxna4/nrp1a/tmsb/dpysl3/sema6e/dll4/plxna3/zswim5
GO:0065008	regulation of biological quality	38/244	1680/17036	0.00308457	0.0278254	0.0225424	80354/100170938/30471/325938/556701/402820/100005589/415102/170446/368890/30676/567877/566514/406769/567230/567422/567500/557430/64610/565155/58152/30711/555634/114447/100538116/58153/393614/114549/558977/436963/431730/571904/30726/563644/100001129/30296/555470/556743	38	38	0	0.975	foxo3b/qkia/glra1/snap25b/cntn2/scn8aa/slc40a1/atp1a3a/slit3/cxcr4b/ache/meis1b/plxna4/auts2a/cacng2a/tmsb/syt11a/crabp1b/cdc42ep4a/csdc2a/gphna/tac1/cplx2/sema6e/atp2b2/atf7ip/kdm6bb/hsp90aa1.2/gabrb4/ppfia3/plxna3/ctnna2/syt2a/gpc6a/cadpsb/slc5a7a/chata/gabra3
GO:0048704	embryonic skeletal system morphogenesis	8/244	175/17036	0.00377661	0.033717	0.0273154	30194/170446/368890/558271/30421/567422/30349/678586	8	8	0	0.9	alcama/hoxd3a/hoxc3a/meis1b/auts2a/fscn1a/plxna3/rtn4b
GO:0048583	regulation of response to stimulus	33/244	1419/17036	0.00384643	0.0341641	0.0276777	30512/335625/30471/325372/402820/30602/100149630/353246/557991/405902/567877/558271/368438/100002454/447932/406769/100006305/767747/664761/561025/393875/751761/114447/393614/337795/571904/565771/321622/100149522/563920/406273/30296/556743	33	33	0	0.971429	foxo3b/qkia/ret/sox11a/cxcr4b/hmgb1a/scrt2/adcyap1b/dact2/nrp1a/cntfr/cacng2a/sox4b/tmsb/nrp2b/chn1/syt11a/lypd6/sema6e/thsd7aa/fscn1a/hmgb3a/dll4/apc2/syt2a/gpc6a/id4/fam168a/rbms3/dab2ipa/gpc5c/zswim5/mcf2l2
GO:0048024	regulation of mRNA splicing, via spliceosome	5/244	73/17036	0.00393865	0.0348048	0.0281967	449554/559412/100538330/568052/406569	5	5	0	0.857143	rbfox2/rbfox1/rbfox3b/celf5a/rbfox3a
GO:0014033	neural crest cell differentiation	7/244	140/17036	0.00406745	0.0357606	0.028971	30512/796461/30194/353246/405902/558271/556743	7	7	0	0.888889	alcama/ret/nrp1a/nrp2b/sema6e/fscn1a/nrg1
GO:0007166	cell surface receptor signaling pathway	31/244	1314/17036	0.00412312	0.0360669	0.0292192	30512/799734/30471/325938/30602/562531/448841/100000252/30313/353246/557991/405902/558271/550256/64256/100002454/447932/567422/767747/664761/393875/494050/393614/449830/337795/560653/565771/563920/30296/101886283/556743	31	31	0	0.969697	foxo3b/ephb3a/qkia/ret/sox11a/efna5a/plxna4/dact2/nrp1a/cacng2a/sox4b/nrp2b/lypd6/grid2/jagn1a/ndrg2/gng2/sema6e/thsd7aa/fscn1a/npr1a/adgrl1a/dll4/apc2/plxna3/id4/rbms3/unc5a/pik3r3b/dab2ipa/maml3
GO:0007507	heart development	16/244	533/17036	0.00439658	0.0379225	0.0307225	30151/30147/30418/796461/30194/170446/353246/492787/692305/664761/100331745/406569/560653/563644/791855/553242	16	16	0	0.944444	isl1/isl2b/alcama/nr2f1a/meis1b/nrp1a/rbfox2/cadm4/sh3pxd2b/npr1a/kdm6bb/id4/ndrg4/camk2g1/nrg1/npr2
GO:0017156	calcium ion regulated exocytosis	5/244	75/17036	0.00442283	0.0379225	0.0307225	556701/567877/406769/30711/100001129	5	5	0	0.857143	snap25b/syt11a/cplx2/syt2a/cadpsb
GO:0061387	regulation of extent of cell growth	5/244	75/17036	0.00442283	0.0379225	0.0307225	80354/567422/114447/30726/556743	5	5	0	0.857143	cntn2/slit3/cxcr4b/sema6e/plxna3
GO:2000145	regulation of cell motility	9/244	220/17036	0.00453355	0.038303	0.0310307	325938/402820/353246/567422/553166/114447/322104/563920/556743	9	9	0	0.909091	cxcr4b/gnb1a/plxna4/nrp1a/tmsb/dpysl3/sema6e/dll4/plxna3
GO:0032101	regulation of response to external stimulus	7/244	143/17036	0.00456676	0.0383962	0.0311062	402820/353246/368438/114447/100149522/30296/556743	7	7	0	0.888889	foxo3b/cxcr4b/nrp1a/cntfr/tmsb/sema6e/zswim5
GO:0032984	protein-containing complex disassembly	6/244	110/17036	0.00503977	0.0419658	0.033998	550548/436836/100003563/402881/449651/565771	6	6	0	0.875	mical3a/stmn4l/stmn2a/stmn1b/apc2/stmn2b
GO:0098660	inorganic ion transmembrane transport	13/244	400/17036	0.00520514	0.0426013	0.0345129	30676/563352/569528/557430/64610/58152/570401/100538116/58153/393614/799747/562059/559096	13	13	0	0.933333	glra1/scn8aa/slc40a1/atp1a3a/cacng2a/atp2b2/kcnc3a/cacna1aa/kcnn1a/cacna1ab/kcnn1b/kcnq3/gabra3
GO:0048489	synaptic vesicle transport	5/244	78/17036	0.00522649	0.0426013	0.0345129	556701/567877/406769/30711/100001129	5	5	0	0.857143	snap25b/syt11a/cplx2/syt2a/cadpsb
GO:0097479	synaptic vesicle localization	5/244	78/17036	0.00522649	0.0426013	0.0345129	556701/567877/406769/30711/100001129	5	5	0	0.857143	snap25b/syt11a/cplx2/syt2a/cadpsb
GO:0097480	establishment of synaptic vesicle localization	5/244	78/17036	0.00522649	0.0426013	0.0345129	556701/567877/406769/30711/100001129	5	5	0	0.857143	snap25b/syt11a/cplx2/syt2a/cadpsb
GO:0010604	positive regulation of macromolecule metabolic process	27/244	1117/17036	0.00536403	0.0429349	0.0347831	30147/30512/30418/393545/335625/30471/567751/571943/30194/553418/30421/561025/751761/30349/100000073/246225/30686/558977/497465/561061/565771/321622/560874/565782/30296/101886283/555795	27	27	0	0.965517	isl1/alcama/foxo3b/hoxd3a/nr2f1a/hoxc3a/qkia/ret/myca/onecutl/hmgb1a/adcyap1b/onecut1/camta1b/ppargc1a/si:ch211-260e23.9/atf7ip/tnrc6c1/hmgb3a/zmiz1a/apc2/nkx6.2/ebf3a/lhx4/fam168a/onecut2/maml3
GO:0023061	signal release	6/244	112/17036	0.00549856	0.0434864	0.0352299	556701/567877/406769/567230/30711/100001129	6	6	0	0.875	snap25b/syt11a/cplx2/ppfia3/syt2a/cadpsb
GO:0070507	regulation of microtubule cytoskeleton organization	5/244	80/17036	0.00581647	0.0457915	0.0370974	550548/436836/100003563/449651/565771	5	5	0	0.857143	stmn4l/stmn2a/stmn1b/apc2/stmn2b
GO:0048598	embryonic morphogenesis	19/244	700/17036	0.00586355	0.0459532	0.0372284	30156/30602/30194/170446/324913/368890/558271/692305/30421/567422/393875/30349/30520/555430/678586/449648/245698/791855/619246	19	19	0	0.952381	tenm4/alcama/hoxd3a/hoxc3a/irx3a/sox11a/meis1b/flot2a/znf503/auts2a/sox4b/hoxc8a/tmie/fscn1a/plxna3/pacsin1b/rtn4b/ndrg4/camk2g1
GO:0007010	cytoskeleton organization	22/244	859/17036	0.00612205	0.0476913	0.0386365	550548/30471/402820/436836/569390/557991/100003563/558271/559643/553166/100005195/402881/406303/100537884/386701/114549/100005846/449651/573122/431730/565771/619246	22	22	0	0.958333	qkia/ache/tubb5/tmsb/mical3a/tuba2/cdc42ep4a/stmn4l/stmn2a/stmn1b/dpysl3/thsd7aa/fscn1a/epb41a/apc2/si:dkey-178k16.1/tuba1c/pacsin1b/stmn2b/map7d2a/si:dkey-56f14.7/map4l
GO:0001501	skeletal system development	12/244	362/17036	0.0061404	0.0476913	0.0386365	30194/170446/353246/368890/558271/30421/567422/767747/30349/678586/569256/553242	12	12	0	0.928571	alcama/hoxd3a/hoxc3a/meis1b/nrp1a/auts2a/sh3pxd2b/fscn1a/plxna3/fat3a/rtn4b/rbms3
GO:0045055	regulated exocytosis	5/244	82/17036	0.00645189	0.049887	0.0404153	556701/567877/406769/30711/100001129	5	5	0	0.857143	snap25b/syt11a/cplx2/syt2a/cadpsb
GO:0001667	ameboidal-type cell migration	9/244	233/17036	0.00654645	0.0503931	0.0408253	30512/796461/353246/557991/405902/558271/114447/563920/556743	9	9	0	0.909091	ret/cxcr4b/nrp1a/nrp2b/sema6e/thsd7aa/fscn1a/dll4/nrg1
GO:0048706	embryonic skeletal system development	8/244	194/17036	0.00695709	0.0519383	0.0420771	30194/170446/368890/558271/30421/567422/30349/678586	8	8	0	0.9	alcama/hoxd3a/hoxc3a/meis1b/auts2a/fscn1a/plxna3/rtn4b
GO:0008037	cell recognition	5/244	85/17036	0.00749402	0.0552325	0.0447459	325938/353246/30608/405902/386937	5	5	0	0.857143	gap43/plxna4/nrp1a/dscamb/nrp2b
GO:0032886	regulation of microtubule-based process	5/244	87/17036	0.00825059	0.0597909	0.0484388	550548/436836/100003563/449651/565771	5	5	0	0.857143	stmn4l/stmn2a/stmn1b/apc2/stmn2b
GO:0050684	regulation of mRNA processing	5/244	87/17036	0.00825059	0.0597909	0.0484388	449554/559412/100538330/568052/406569	5	5	0	0.857143	rbfox2/rbfox1/rbfox3b/celf5a/rbfox3a
GO:0048762	mesenchymal cell differentiation	7/244	160/17036	0.00831728	0.0600231	0.0486269	30512/796461/30194/353246/405902/558271/556743	7	7	0	0.888889	alcama/ret/nrp1a/nrp2b/sema6e/fscn1a/nrg1
GO:0007169	transmembrane receptor protein tyrosine kinase signaling pathway	10/244	291/17036	0.00940369	0.0662081	0.0536377	30512/100000252/30313/353246/405902/550256/64256/100002454/563920/30296	10	10	0	0.916667	foxo3b/ephb3a/ret/efna5a/nrp1a/nrp2b/gng2/dll4/pik3r3b/dab2ipa
GO:0010646	regulation of cell communication	28/244	1224/17036	0.00947921	0.0664696	0.0538495	30512/335625/30471/325372/556701/30602/448841/100149630/353246/557991/405902/558271/562702/100002454/447932/100006305/767747/664761/393875/393614/337795/556158/571904/565771/321622/563920/406273/30296	28	28	0	0.966667	foxo3b/qkia/ret/sox11a/hmgb1a/scrt2/adcyap1b/dact2/nrp1a/cacng2a/sox4b/nrp2b/chn1/lypd6/grid2/nlgn2a/cplx2/thsd7aa/fscn1a/nlgn3a/dll4/apc2/gpc6a/id4/rbms3/dab2ipa/gpc5c/mcf2l2
GO:0009893	positive regulation of metabolic process	27/244	1169/17036	0.00958294	0.066926	0.0542193	30147/30512/30418/393545/335625/30471/567751/571943/30194/553418/30421/561025/751761/30349/100000073/246225/30686/558977/497465/561061/565771/321622/560874/565782/30296/101886283/555795	27	27	0	0.965517	isl1/alcama/foxo3b/hoxd3a/nr2f1a/hoxc3a/qkia/ret/myca/onecutl/hmgb1a/adcyap1b/onecut1/camta1b/ppargc1a/si:ch211-260e23.9/atf7ip/tnrc6c1/hmgb3a/zmiz1a/apc2/nkx6.2/ebf3a/lhx4/fam168a/onecut2/maml3
GO:0031347	regulation of defense response	5/244	91/17036	0.00991955	0.0682203	0.0552679	402820/561025/114447/321622/30296	5	5	0	0.857143	foxo3b/cxcr4b/hmgb1a/tmsb/hmgb3a
GO:0043484	regulation of RNA splicing	5/244	91/17036	0.00991955	0.0682203	0.0552679	449554/559412/100538330/568052/406569	5	5	0	0.857143	rbfox2/rbfox1/rbfox3b/celf5a/rbfox3a
GO:0014031	mesenchymal cell development	6/244	127/17036	0.00996521	0.0682203	0.0552679	30512/796461/353246/405902/558271/556743	6	6	0	0.875	ret/nrp1a/nrp2b/sema6e/fscn1a/nrg1
GO:0014032	neural crest cell development	6/244	127/17036	0.00996521	0.0682203	0.0552679	30512/796461/353246/405902/558271/556743	6	6	0	0.875	ret/nrp1a/nrp2b/sema6e/fscn1a/nrg1
GO:0048864	stem cell development	6/244	127/17036	0.00996521	0.0682203	0.0552679	30512/796461/353246/405902/558271/556743	6	6	0	0.875	ret/nrp1a/nrp2b/sema6e/fscn1a/nrg1
GO:0097435	supramolecular fiber organization	13/244	435/17036	0.010173	0.0692714	0.0561193	550548/30471/402820/436836/100003563/558271/553166/402881/114549/449651/431730/565771/619246	13	13	0	0.933333	qkia/ache/tmsb/mical3a/cdc42ep4a/stmn4l/stmn2a/stmn1b/dpysl3/fscn1a/apc2/pacsin1b/stmn2b
GO:0007167	enzyme linked receptor protein signaling pathway	14/244	484/17036	0.0102018	0.0692714	0.0561193	30512/100000252/30313/353246/405902/558271/550256/64256/100002454/767747/337795/560653/563920/30296	14	14	0	0.9375	foxo3b/ephb3a/ret/efna5a/dact2/nrp1a/nrp2b/gng2/fscn1a/npr1a/dll4/rbms3/pik3r3b/dab2ipa
GO:0023051	regulation of signaling	28/244	1236/17036	0.010723	0.0706168	0.0572093	30512/335625/30471/325372/556701/30602/448841/100149630/353246/557991/405902/558271/562702/100002454/447932/100006305/767747/664761/393875/393614/337795/556158/571904/565771/321622/563920/406273/30296	28	28	0	0.966667	foxo3b/qkia/ret/sox11a/hmgb1a/scrt2/adcyap1b/dact2/nrp1a/cacng2a/sox4b/nrp2b/chn1/lypd6/grid2/nlgn2a/cplx2/thsd7aa/fscn1a/nlgn3a/dll4/apc2/gpc6a/id4/rbms3/dab2ipa/gpc5c/mcf2l2
GO:0040008	regulation of growth	6/244	130/17036	0.0110997	0.0728206	0.0589947	80354/30608/567422/114447/30726/556743	6	6	0	0.875	gap43/cntn2/slit3/cxcr4b/sema6e/plxna3
GO:0002064	epithelial cell development	5/244	94/17036	0.0113139	0.073946	0.0599064	30147/100536821/170446/557991/619246	5	5	0	0.857143	isl1/meis1b/thsd7aa/pacsin1b/myt1b
GO:0008361	regulation of cell size	5/244	95/17036	0.0118069	0.076878	0.0622817	80354/567422/114447/30726/556743	5	5	0	0.857143	cntn2/slit3/cxcr4b/sema6e/plxna3
GO:0001558	regulation of cell growth	5/244	96/17036	0.0123143	0.0798814	0.0647149	80354/567422/114447/30726/556743	5	5	0	0.857143	cntn2/slit3/cxcr4b/sema6e/plxna3
GO:0051173	positive regulation of nitrogen compound metabolic process	25/244	1083/17036	0.0125914	0.0813741	0.0659242	30147/30512/30418/393545/335625/567751/571943/553418/30421/561025/751761/30349/100000073/246225/30686/558977/497465/561061/565771/321622/560874/565782/30296/101886283/555795	25	25	0	0.962963	isl1/foxo3b/hoxd3a/nr2f1a/hoxc3a/ret/myca/onecutl/hmgb1a/adcyap1b/onecut1/camta1b/ppargc1a/si:ch211-260e23.9/atf7ip/tnrc6c1/hmgb3a/zmiz1a/apc2/nkx6.2/ebf3a/lhx4/fam168a/onecut2/maml3
GO:0007610	behavior	7/244	176/17036	0.0135663	0.0863857	0.0699843	100170938/393944/569528/641327/64610/58152/30711	7	7	0	0.888889	snap25b/scn8aa/atp1a3a/sncb/cacna1ab/ca10a/chata
GO:0048638	regulation of developmental growth	5/244	99/17036	0.0139247	0.0883429	0.0715699	80354/567422/114447/30726/556743	5	5	0	0.857143	cntn2/slit3/cxcr4b/sema6e/plxna3
GO:0048705	skeletal system morphogenesis	8/244	221/17036	0.0145155	0.0897885	0.072741	30194/170446/368890/558271/30421/567422/30349/678586	8	8	0	0.9	alcama/hoxd3a/hoxc3a/meis1b/auts2a/fscn1a/plxna3/rtn4b
GO:0034220	ion transmembrane transport	15/244	562/17036	0.0157013	0.0960939	0.0778492	30676/566514/563352/569528/557430/64610/58152/570401/100538116/58153/393614/799747/406529/562059/559096	15	15	0	0.941176	glra1/scn8aa/slc40a1/atp1a3a/cacng2a/vdac3/atp2b2/kcnc3a/cacna1aa/kcnn1a/gabrb4/cacna1ab/kcnn1b/kcnq3/gabra3
GO:0030900	forebrain development	6/244	141/17036	0.0160416	0.0978314	0.0792569	449554/323919/368890/114447/678586/321622	6	6	0	0.875	cxcr4b/hmgb1a/alcamb/auts2a/rbfox1/rtn4b
GO:0048703	embryonic viscerocranium morphogenesis	5/244	106/17036	0.018219	0.106001	0.0858753	30194/170446/368890/558271/678586	5	5	0	0.857143	alcama/meis1b/auts2a/fscn1a/rtn4b
GO:0001944	vasculature development	14/244	521/17036	0.0182807	0.106001	0.0858753	30157/30424/30418/100002220/170446/353246/557991/405902/550256/100002454/567230/58138/30686/563920	14	14	0	0.9375	isl2a/nr2f1a/nr2f2/myca/pbx1a/meis1b/nrp1a/nrp2b/gng2/thsd7aa/dll4/ppfia3/enox1/dab2ipa
GO:0098662	inorganic cation transmembrane transport	11/244	372/17036	0.0186377	0.106001	0.0858753	563352/569528/557430/64610/58152/570401/58153/393614/799747/562059/559096	11	11	0	0.923077	scn8aa/slc40a1/atp1a3a/cacng2a/atp2b2/kcnc3a/cacna1aa/kcnn1a/cacna1ab/kcnn1b/kcnq3
GO:0000226	microtubule cytoskeleton organization	10/244	324/17036	0.0186867	0.106001	0.0858753	550548/436836/100003563/100005195/406303/100537884/386701/449651/573122/565771	10	10	0	0.916667	tubb5/tuba2/stmn4l/stmn2a/stmn1b/apc2/tuba1c/stmn2b/map7d2a/map4l
GO:0048863	stem cell differentiation	8/244	232/17036	0.0188787	0.106001	0.0858753	30512/796461/30194/353246/405902/558271/30686/556743	8	8	0	0.9	alcama/ret/myca/nrp1a/nrp2b/sema6e/fscn1a/nrg1
GO:0080134	regulation of response to stress	8/244	232/17036	0.0188787	0.106001	0.0858753	325372/402820/368438/561025/751761/114447/321622/30296	8	8	0	0.9	foxo3b/cxcr4b/hmgb1a/scrt2/cntfr/tmsb/hmgb3a/fam168a
GO:0030855	epithelial cell differentiation	8/244	233/17036	0.0193172	0.10758	0.0871546	30424/405399/30147/100536821/170446/557991/565782/619246	8	8	0	0.9	isl1/nr2f2/meis1b/mnx1/thsd7aa/nkx6.2/pacsin1b/myt1b
GO:0007017	microtubule-based process	13/244	475/17036	0.0197207	0.109475	0.0886898	550548/569545/436836/100003563/100330443/100005195/406303/100537884/386701/100333605/449651/573122/565771	13	13	0	0.933333	tubb5/tuba2/stmn4l/stmn2a/stmn1b/apc2/kif26ba/tuba1c/stmn2b/map7d2a/kif1aa/kif26bb/map4l
GO:0072358	cardiovascular system development	14/244	530/17036	0.0208336	0.115284	0.0933958	30157/30424/30418/100002220/170446/353246/557991/405902/550256/100002454/567230/58138/30686/563920	14	14	0	0.9375	isl2a/nr2f1a/nr2f2/myca/pbx1a/meis1b/nrp1a/nrp2b/gng2/thsd7aa/dll4/ppfia3/enox1/dab2ipa
GO:0022411	cellular component disassembly	6/244	150/17036	0.0210798	0.116275	0.0941984	550548/436836/100003563/402881/449651/565771	6	6	0	0.875	mical3a/stmn4l/stmn2a/stmn1b/apc2/stmn2b
GO:0048593	camera-type eye morphogenesis	6/244	152/17036	0.0223296	0.120483	0.0976075	30602/30194/170446/324913/561336/393875	6	6	0	0.875	alcama/sox11a/meis1b/znf503/sox4b/pcdh17
GO:0009966	regulation of signal transduction	24/244	1097/17036	0.0255299	0.13481	0.109215	30512/335625/30471/325372/30602/100149630/353246/557991/405902/558271/100002454/447932/100006305/767747/664761/393875/393614/337795/571904/565771/321622/563920/406273/30296	24	24	0	0.961538	foxo3b/qkia/ret/sox11a/hmgb1a/scrt2/adcyap1b/dact2/nrp1a/cacng2a/sox4b/nrp2b/chn1/lypd6/thsd7aa/fscn1a/dll4/apc2/gpc6a/id4/rbms3/dab2ipa/gpc5c/mcf2l2
GO:0050804	modulation of chemical synaptic transmission	5/244	116/17036	0.025743	0.135112	0.109459	556701/448841/562702/393614/556158	5	5	0	0.857143	cacng2a/grid2/nlgn2a/cplx2/nlgn3a
GO:0099177	regulation of trans-synaptic signaling	5/244	116/17036	0.025743	0.135112	0.109459	556701/448841/562702/393614/556158	5	5	0	0.857143	cacng2a/grid2/nlgn2a/cplx2/nlgn3a
GO:0003007	heart morphogenesis	8/244	249/17036	0.0273553	0.141279	0.114456	30151/30418/796461/30194/170446/492787/692305/791855	8	8	0	0.9	isl2b/alcama/nr2f1a/meis1b/cadm4/ndrg4/camk2g1/nrg1
GO:0006812	cation transport	15/244	603/17036	0.0274075	0.141279	0.114456	568554/100005589/567877/406769/563352/569528/557430/64610/58152/570401/58153/393614/799747/562059/559096	15	15	0	0.941176	scn8aa/slc40a1/atp1a3a/cacng2a/syt11a/atp2b2/kcnc3a/cacna1aa/kcnn1a/syt2a/kcnma1a/cacna1ab/kcnn1b/kcnq3/slc5a7a
GO:0031325	positive regulation of cellular metabolic process	24/244	1105/17036	0.0275102	0.141388	0.114543	30147/30512/30418/393545/335625/567751/571943/553418/30421/561025/751761/30349/100000073/246225/30686/558977/497465/561061/321622/560874/565782/30296/101886283/555795	24	24	0	0.961538	isl1/foxo3b/hoxd3a/nr2f1a/hoxc3a/ret/myca/onecutl/hmgb1a/adcyap1b/onecut1/camta1b/ppargc1a/si:ch211-260e23.9/atf7ip/tnrc6c1/hmgb3a/zmiz1a/nkx6.2/ebf3a/lhx4/fam168a/onecut2/maml3
GO:0042060	wound healing	7/244	204/17036	0.0278505	0.142713	0.115617	796461/30608/30259/386701/114447/406529/563644	7	7	0	0.888889	prph/gap43/cxcr4b/tubb5/vdac3/kdm6bb/nrg1
GO:0007156	homophilic cell adhesion via plasma membrane adhesion molecules	6/244	161/17036	0.0285713	0.145546	0.117912	30512/30156/561336/100333121/569256/386937	6	6	0	0.875	tenm4/ret/dscamb/pcdh17/fat3a/pcdh11
GO:0007519	skeletal muscle tissue development	5/244	120/17036	0.0292354	0.148492	0.120299	556647/30512/30471/553418/406569	5	5	0	0.857143	qkia/ret/rbfox2/ppargc1a/gfra3
GO:0048732	gland development	8/244	254/17036	0.0302829	0.151153	0.122454	30151/30157/30147/393545/353246/558271/569698/449648	8	8	0	0.9	isl1/isl2b/isl2a/nrp1a/onecut1/hoxc8a/fscn1a/mapk10
GO:0032535	regulation of cellular component size	7/244	208/17036	0.0304998	0.151798	0.122977	80354/402820/567422/114447/431730/30726/556743	7	7	0	0.888889	cntn2/slit3/cxcr4b/tmsb/cdc42ep4a/sema6e/plxna3
GO:0048646	anatomical structure formation involved in morphogenesis	19/244	832/17036	0.0306752	0.152233	0.12333	30151/30424/30471/30156/30602/796461/553082/170446/353246/557991/405902/492787/550256/100002454/447932/393875/114549/563920/406273	19	19	0	0.952381	isl2b/tenm4/nr2f2/qkia/sox11a/ache/meis1b/nrp1a/sox4b/nrp2b/chn1/lypd6/cadm4/gng2/klf7b/thsd7aa/dll4/nrg1/dab2ipa
GO:0006887	exocytosis	6/244	166/17036	0.0324909	0.15987	0.129517	556701/567877/406769/402881/30711/100001129	6	6	0	0.875	snap25b/mical3a/syt11a/cplx2/syt2a/cadpsb
GO:0030001	metal ion transport	12/244	458/17036	0.0327756	0.160814	0.130282	568554/563352/569528/557430/64610/58152/570401/58153/393614/799747/562059/559096	12	12	0	0.928571	scn8aa/slc40a1/atp1a3a/cacng2a/atp2b2/kcnc3a/cacna1aa/kcnn1a/kcnma1a/cacna1ab/kcnn1b/kcnq3
GO:0032940	secretion by cell	8/244	259/17036	0.0334193	0.163509	0.132465	556701/567877/406769/567230/402881/30711/321622/100001129	8	8	0	0.9	snap25b/hmgb1a/mical3a/syt11a/cplx2/ppfia3/syt2a/cadpsb
GO:0060485	mesenchyme development	7/244	216/17036	0.0362962	0.17366	0.140689	30512/796461/30194/353246/405902/558271/556743	7	7	0	0.888889	alcama/ret/nrp1a/nrp2b/sema6e/fscn1a/nrg1
GO:0098655	cation transmembrane transport	11/244	414/17036	0.0367022	0.175119	0.14187	563352/569528/557430/64610/58152/570401/58153/393614/799747/562059/559096	11	11	0	0.923077	scn8aa/slc40a1/atp1a3a/cacng2a/atp2b2/kcnc3a/cacna1aa/kcnn1a/cacna1ab/kcnn1b/kcnq3
GO:0007420	brain development	12/244	467/17036	0.037168	0.176854	0.143276	449554/335625/323919/30602/796461/324913/368890/567500/64610/114447/678586/321622	12	12	0	0.928571	sox11a/atp1a3a/cxcr4b/hmgb1a/alcamb/znf503/adcyap1b/auts2a/rbfox1/ctnna2/rtn4b/nrg1
GO:0006357	regulation of transcription by RNA polymerase II	22/244	1032/17036	0.0405079	0.187092	0.151571	30424/30147/30418/393545/335625/567751/553082/571943/553418/30421/561025/30349/100000073/246225/30686/497465/561061/321622/565782/30296/101886283/553608	22	22	0	0.958333	isl1/foxo3b/hoxd3a/nr2f1a/hoxc3a/nr2f2/myca/onecutl/hmgb1a/adcyap1b/onecut1/camta1b/klf7b/ppargc1a/tbl1xr1a/hmgb3a/zmiz1a/nkx6.2/ebf3a/lhx4/onecut2/maml3
GO:0006813	potassium ion transport	6/244	176/17036	0.0413409	0.190432	0.154276	568554/563352/64610/570401/799747/559096	6	6	0	0.875	atp1a3a/kcnc3a/kcnn1a/kcnma1a/kcnn1b/kcnq3
GO:0055123	digestive system development	5/244	133/17036	0.0425856	0.192079	0.15561	30151/30157/30147/558271/449648	5	5	0	0.857143	isl1/isl2b/isl2a/hoxc8a/fscn1a
GO:0060538	skeletal muscle organ development	5/244	133/17036	0.0425856	0.192079	0.15561	556647/30512/30471/553418/406569	5	5	0	0.857143	qkia/ret/rbfox2/ppargc1a/gfra3
GO:0043269	regulation of ion transport	7/244	226/17036	0.0445088	0.199197	0.161377	567877/406769/569528/58152/393614/562059/559096	7	7	0	0.888889	scn8aa/cacng2a/syt11a/kcnc3a/cacna1aa/syt2a/cacna1ab
GO:0090596	sensory organ morphogenesis	8/244	275/17036	0.0449223	0.200529	0.162456	30602/30194/170446/324913/561336/393875/555430/619246	8	8	0	0.9	alcama/sox11a/meis1b/znf503/sox4b/tmie/pcdh17/pacsin1b
GO:0046903	secretion	8/244	278/17036	0.0473364	0.207037	0.167728	556701/567877/406769/567230/402881/30711/321622/100001129	8	8	0	0.9	snap25b/hmgb1a/mical3a/syt11a/cplx2/ppfia3/syt2a/cadpsb
GO:0009790	embryo development	23/244	1115/17036	0.0499039	0.216625	0.175496	30156/30602/30194/170446/324913/368890/558271/692305/447932/30421/567422/393875/30349/30520/58153/555430/678586/449648/245698/563644/791855/30296/619246	23	23	0	0.96	tenm4/alcama/foxo3b/hoxd3a/hoxc3a/irx3a/sox11a/slc40a1/meis1b/flot2a/znf503/auts2a/sox4b/lypd6/hoxc8a/tmie/fscn1a/kdm6bb/plxna3/pacsin1b/rtn4b/ndrg4/camk2g1

## Sheet: 1_pMN1
	ID	Description	GeneRatio	BgRatio	pvalue	p.adjust	qvalue	geneID	Count	up	down	up_ratio	genename
1	GO:0006412	translation	68/212	432/17036	2.05734e-56	2.90496e-53	2.11148e-53	394066/558312/336719/337007/735250/415229/327089/323305/394027/337240/336812/445053/393725/407690/335588/449547/336687/415168/393686/322571/336764/378961/415196/114420/795398/325618/436759/335539/336568/436760/192297/445038/445028/336702/406565/326961/336713/58101/336641/406307/394194/337810/406686/767765/393723/560828/335370/415169/100000341/393715/445040/641289/336712/337148/336550/405889/33666…	68	68	0	0.985714	gnb2l1/rplp0/rps9/rps5/rpl35/rpl36a/rpl3/rpl10a/zfp36l1b/rpl27/eef2b/rpl5a/rpl12/eef1b2/rpl23a/si:dkey-151g10.6/rps3/rpl21/rpl17/rps26/rps14/rpl9/rpl10/rpl30/rplp1/rps15a/rpl23/rps12/rpl4/rps15/rps3a/rps27a/rpl13/rpl8/rps26l/rps19/rps7/rps17/rpsa/rpl18a/lin28a/rps21/rps24/rps29/rps28/rps2/rps11/rps8a/rpl39/rps13/rpl5b/rpl11/rpl38/rpl35a/rps6/rpl18/rpl29/rpl15/rps4x/rps27.1/rplp2l/rpl13a/zgc:17177…
2	GO:0043043	peptide biosynthetic process	68/212	437/17036	4.6111e-56	3.25544e-53	2.36622e-53	394066/558312/336719/337007/735250/415229/327089/323305/394027/337240/336812/445053/393725/407690/335588/449547/336687/415168/393686/322571/336764/378961/415196/114420/795398/325618/436759/335539/336568/436760/192297/445038/445028/336702/406565/326961/336713/58101/336641/406307/394194/337810/406686/767765/393723/560828/335370/415169/100000341/393715/445040/641289/336712/337148/336550/405889/33666…	68	68	0	0.985714	gnb2l1/rplp0/rps9/rps5/rpl35/rpl36a/rpl3/rpl10a/zfp36l1b/rpl27/eef2b/rpl5a/rpl12/eef1b2/rpl23a/si:dkey-151g10.6/rps3/rpl21/rpl17/rps26/rps14/rpl9/rpl10/rpl30/rplp1/rps15a/rpl23/rps12/rpl4/rps15/rps3a/rps27a/rpl13/rpl8/rps26l/rps19/rps7/rps17/rpsa/rpl18a/lin28a/rps21/rps24/rps29/rps28/rps2/rps11/rps8a/rpl39/rps13/rpl5b/rpl11/rpl38/rpl35a/rps6/rpl18/rpl29/rpl15/rps4x/rps27.1/rplp2l/rpl13a/zgc:17177…
3	GO:0043604	amide biosynthetic process	68/212	503/17036	7.9527e-52	3.74307e-49	2.72066e-49	394066/558312/336719/337007/735250/415229/327089/323305/394027/337240/336812/445053/393725/407690/335588/449547/336687/415168/393686/322571/336764/378961/415196/114420/795398/325618/436759/335539/336568/436760/192297/445038/445028/336702/406565/326961/336713/58101/336641/406307/394194/337810/406686/767765/393723/560828/335370/415169/100000341/393715/445040/641289/336712/337148/336550/405889/33666…	68	68	0	0.985714	gnb2l1/rplp0/rps9/rps5/rpl35/rpl36a/rpl3/rpl10a/zfp36l1b/rpl27/eef2b/rpl5a/rpl12/eef1b2/rpl23a/si:dkey-151g10.6/rps3/rpl21/rpl17/rps26/rps14/rpl9/rpl10/rpl30/rplp1/rps15a/rpl23/rps12/rpl4/rps15/rps3a/rps27a/rpl13/rpl8/rps26l/rps19/rps7/rps17/rpsa/rpl18a/lin28a/rps21/rps24/rps29/rps28/rps2/rps11/rps8a/rpl39/rps13/rpl5b/rpl11/rpl38/rpl35a/rps6/rpl18/rpl29/rpl15/rps4x/rps27.1/rplp2l/rpl13a/zgc:17177…
4	GO:0006518	peptide metabolic process	68/212	514/17036	3.50326e-51	1.23665e-48	8.98863e-49	394066/558312/336719/337007/735250/415229/327089/323305/394027/337240/336812/445053/393725/407690/335588/449547/336687/415168/393686/322571/336764/378961/415196/114420/795398/325618/436759/335539/336568/436760/192297/445038/445028/336702/406565/326961/336713/58101/336641/406307/394194/337810/406686/767765/393723/560828/335370/415169/100000341/393715/445040/641289/336712/337148/336550/405889/33666…	68	68	0	0.985714	gnb2l1/rplp0/rps9/rps5/rpl35/rpl36a/rpl3/rpl10a/zfp36l1b/rpl27/eef2b/rpl5a/rpl12/eef1b2/rpl23a/si:dkey-151g10.6/rps3/rpl21/rpl17/rps26/rps14/rpl9/rpl10/rpl30/rplp1/rps15a/rpl23/rps12/rpl4/rps15/rps3a/rps27a/rpl13/rpl8/rps26l/rps19/rps7/rps17/rpsa/rpl18a/lin28a/rps21/rps24/rps29/rps28/rps2/rps11/rps8a/rpl39/rps13/rpl5b/rpl11/rpl38/rpl35a/rps6/rpl18/rpl29/rpl15/rps4x/rps27.1/rplp2l/rpl13a/zgc:17177…
5	GO:0034645	cellular macromolecule biosynthetic process	126/212	2773/17036	1.60991e-46	4.54639e-44	3.30455e-44	30301/325288/402914/30493/100149066/30158/30529/58066/30300/321756/394198/30288/436766/558456/564241/447936/378723/30718/562291/393939/406522/794892/394066/140613/336038/558312/30523/641484/336719/560951/572527/325423/407086/337007/406447/118437/246093/735250/415229/327089/323305/30567/30239/394027/569773/337240/393141/336812/445053/393725/560341/407690/335588/449547/336687/415168/368671/393686/3…	126	126	0	0.992188	skib/lfng/neurog1/her6/her2/her4.2/pou3f1/id1/tcf7l1a/sox3/pax6a/sox11b/notch1a/gnb2l1/notch3/rplp0/sox9a/rps9/gpc4/her9/rps5/rpl35/rpl36a/id3/neurod4/klf6a/tgif1/rpl3/rpl10a/her8a/zfp36l1b/hmga2/olig2/fstl1a/rpl27/eef2b/rpl5a/rpl12/eef1b2/rpl23a/si:dkey-151g10.6/junbb/rps3/rpl21/rpl17/rps26/rps14/rpl9/rpl10/rpl30/rplp1/rps15a/rpl23/rps12/rpl4/rps15/rps3a/rps27a/tfdp2/homeza/hes6/sox2/rpl13/mycb/…
6	GO:0009059	macromolecule biosynthetic process	126/212	2783/17036	2.4119e-46	5.676e-44	4.12561e-44	30301/325288/402914/30493/100149066/30158/30529/58066/30300/321756/394198/30288/436766/558456/564241/447936/378723/30718/562291/393939/406522/794892/394066/140613/336038/558312/30523/641484/336719/560951/572527/325423/407086/337007/406447/118437/246093/735250/415229/327089/323305/30567/30239/394027/569773/337240/393141/336812/445053/393725/560341/407690/335588/449547/336687/415168/368671/393686/3…	126	126	0	0.992188	skib/lfng/neurog1/her6/her2/her4.2/pou3f1/id1/tcf7l1a/sox3/pax6a/sox11b/notch1a/gnb2l1/notch3/rplp0/sox9a/rps9/gpc4/her9/rps5/rpl35/rpl36a/id3/neurod4/klf6a/tgif1/rpl3/rpl10a/her8a/zfp36l1b/hmga2/olig2/fstl1a/rpl27/eef2b/rpl5a/rpl12/eef1b2/rpl23a/si:dkey-151g10.6/junbb/rps3/rpl21/rpl17/rps26/rps14/rpl9/rpl10/rpl30/rplp1/rps15a/rpl23/rps12/rpl4/rps15/rps3a/rps27a/tfdp2/homeza/hes6/sox2/rpl13/mycb/…
7	GO:0044271	cellular nitrogen compound biosynthetic process	123/212	2704/17036	4.58687e-45	9.25236e-43	6.7251e-43	30301/325288/402914/30493/100149066/30529/58066/30300/321756/394198/30288/436766/558456/564241/447936/378723/30718/562291/393939/406522/794892/394066/140613/336038/558312/30523/641484/336719/572527/325423/407086/337007/406447/246093/735250/415229/327089/323305/30567/30239/394027/569773/337240/393141/336812/445053/393725/560341/407690/335588/449547/336687/415168/368671/393686/322571/336764/378961/…	123	123	0	0.992	skib/neurog1/her6/her2/her4.2/pou3f1/id1/tcf7l1a/sox3/pax6a/sox11b/notch1a/gnb2l1/notch3/rplp0/sox9a/rps9/her9/rps5/rpl35/rpl36a/id3/neurod4/klf6a/tgif1/rpl3/rpl10a/her8a/zfp36l1b/hmga2/olig2/fstl1a/rpl27/eef2b/rpl5a/rpl12/eef1b2/rpl23a/si:dkey-151g10.6/junbb/rps3/rpl21/rpl17/rps26/rps14/rpl9/rpl10/rpl30/rplp1/rps15a/rpl23/rps12/rpl4/rps15/rps3a/rps27a/tfdp2/homeza/hes6/sox2/rpl13/mycb/rpl8/rps26…
8	GO:0043603	cellular amide metabolic process	68/212	652/17036	3.10325e-44	5.47723e-42	3.98114e-42	394066/558312/336719/337007/735250/415229/327089/323305/394027/337240/336812/445053/393725/407690/335588/449547/336687/415168/393686/322571/336764/378961/415196/114420/795398/325618/436759/335539/336568/436760/192297/445038/445028/336702/406565/326961/336713/58101/336641/406307/394194/337810/406686/767765/393723/560828/335370/415169/100000341/393715/445040/641289/336712/337148/336550/405889/33666…	68	68	0	0.985714	gnb2l1/rplp0/rps9/rps5/rpl35/rpl36a/rpl3/rpl10a/zfp36l1b/rpl27/eef2b/rpl5a/rpl12/eef1b2/rpl23a/si:dkey-151g10.6/rps3/rpl21/rpl17/rps26/rps14/rpl9/rpl10/rpl30/rplp1/rps15a/rpl23/rps12/rpl4/rps15/rps3a/rps27a/rpl13/rpl8/rps26l/rps19/rps7/rps17/rpsa/rpl18a/lin28a/rps21/rps24/rps29/rps28/rps2/rps11/rps8a/rpl39/rps13/rpl5b/rpl11/rpl38/rpl35a/rps6/rpl18/rpl29/rpl15/rps4x/rps27.1/rplp2l/rpl13a/zgc:17177…
9	GO:1901566	organonitrogen compound biosynthetic process	72/212	1166/17036	9.71771e-32	1.5246e-29	1.10816e-29	30158/394066/558312/336719/560951/337007/118437/735250/415229/327089/323305/394027/337240/336812/445053/393725/407690/335588/449547/336687/415168/393686/322571/336764/378961/415196/114420/795398/325618/436759/335539/336568/436760/192297/445038/445028/336702/406565/326961/336713/58101/327512/336641/406307/394194/337810/406686/767765/393723/560828/335370/415169/100000341/393715/445040/641289/336712…	72	72	0	0.986486	lfng/gnb2l1/rplp0/rps9/gpc4/rps5/rpl35/rpl36a/rpl3/rpl10a/zfp36l1b/rpl27/eef2b/rpl5a/rpl12/psat1/eef1b2/rpl23a/si:dkey-151g10.6/rps3/rpl21/rpl17/rps26/rps14/rpl9/rpl10/rpl30/rplp1/rps15a/rpl23/rps12/rpl4/rps15/rps3a/rps27a/rpl13/rpl8/rps26l/rps19/rps7/rps17/rpsa/rpl18a/lin28a/rps21/rps24/rps29/rps28/rps2/rps11/rps8a/rpl39/rps13/rpl5b/rpl11/rpl38/rpl35a/rps6/rpl18/rpl29/rpl15/rps4x/rps27.1/rplp2l/…
10	GO:0009790	embryo development	57/212	1115/17036	1.08685e-20	1.53464e-18	1.11546e-18	30277/402914/30158/30529/30138/30131/58066/568527/568593/30288/30718/394066/723994/30154/100150939/558312/30523/80959/560951/572527/325423/58122/252845/118437/415229/337240/100003889/393725/407690/30291/449547/336687/336764/436759/436760/326961/266958/58101/394194/373116/393723/30113/767737/751108/555721/64271/336712/337148/60641/336550/405889/195819/30722/192299/30603/561411/326929	57	57	0	0.983051	skib/dla/dld/gli2a/lfng/mdka/her6/cdh2/tcf7l1a/sox3/sox11b/notch1a/gnb2l1/notch3/rplp0/mcl1a/sox9a/epha4a/pard6gb/gpc4/rpl35/rpl36a/mpp5a/neurod4/fstl1a/eef2b/rpl5a/rps3/rps14/rpl10/rps15a/rps15/rps3a/hes6/rps19/rps7/lin28a/rps24/her12/rps29/rps8a/rpl11/rpl38/rpl35a/rps4x/sall1a/rplp2l/xylt1/yap1/lrrn1/sdc4/sall4/crb2a/nkd1/foxj1a/zeb2a/nes
11	GO:0042255	ribosome assembly	16/212	45/17036	8.78769e-20	1.12802e-17	8.19904e-18	415229/327089/394027/336687/322571/415196/335539/192297/326961/58101/406307/393723/394121/336712/337148/554155	16	16	0	0.944444	rplp0/rps5/rpl3/rpl5a/rpl12/rpl23a/rps14/rpl10/rps15/rps19/rpsa/rps10/rps28/rpl5b/rpl11/rps27.1
12	GO:0043009	chordate embryonic development	38/212	510/17036	3.7068e-19	4.36167e-17	3.17029e-17	30277/402914/30138/30131/58066/30288/30718/394066/30154/558312/30523/80959/560951/58122/252845/415229/337240/100003889/393725/407690/30291/449547/336687/336764/436759/436760/326961/266958/58101/373116/393723/751108/337148/336550/405889/195819/192299/326929	38	38	0	0.975	dla/dld/gli2a/mdka/her6/cdh2/tcf7l1a/notch1a/notch3/rplp0/mcl1a/pard6gb/rpl35/rpl36a/mpp5a/neurod4/eef2b/rpl5a/rps3/rps14/rps15a/rps15/rps3a/hes6/rps19/rps7/lin28a/her12/rps29/rps8a/rpl11/rpl38/rpl35a/rps4x/rplp2l/xylt1/nkd1/zeb2a
13	GO:0009792	embryo development ending in birth or egg hatching	38/212	512/17036	4.23773e-19	4.60283e-17	3.34558e-17	30277/402914/30138/30131/58066/30288/30718/394066/30154/558312/30523/80959/560951/58122/252845/415229/337240/100003889/393725/407690/30291/449547/336687/336764/436759/436760/326961/266958/58101/373116/393723/751108/337148/336550/405889/195819/192299/326929	38	38	0	0.975	dla/dld/gli2a/mdka/her6/cdh2/tcf7l1a/notch1a/notch3/rplp0/mcl1a/pard6gb/rpl35/rpl36a/mpp5a/neurod4/eef2b/rpl5a/rps3/rps14/rps15a/rps15/rps3a/hes6/rps19/rps7/lin28a/her12/rps29/rps8a/rpl11/rpl38/rpl35a/rps4x/rplp2l/xylt1/nkd1/zeb2a
14	GO:0030154	cell differentiation	78/212	2233/17036	1.42839e-18	1.44063e-16	1.04713e-16	30301/325288/402914/30493/100149066/30158/30529/30138/30131/58066/30300/100007346/406559/394198/30288/558456/563066/378723/30718/567365/406522/503756/794892/30689/58129/140613/336038/30154/30523/353224/336719/80959/325423/407086/252845/118437/317741/246093/415229/30567/30239/100003889/393141/560341/30291/336687/336764/280650/325618/436760/550600/558921/266958/100150664/286829/407985/323269/799867…	78	78	0	0.9875	skib/dla/dld/gli2a/lfng/neurog1/her6/cdh2/her2/her4.2/pou3f1/id1/tcf7l1a/sox3/pax6a/sox11b/epha2a/notch1a/notch3/fgfr3/sox9a/plp1a/epha4a/pard6gb/efnb3b/ncam1b/gpc4/her9/rpl35/id3/mpp5a/neurod4/klf6a/dag1/coro1ca/zbtb16a/her8a/olig2/fstl1a/rpl27/junbb/rps3/rps14/rplp1/rps15a/nrarpa/hes6/sox2/mycb/rps19/fosab/cdkn1ca/her12/rps29/nr2f6b/cldn5a/junba/tcf12/rpl11/rpl35a/gpm6bb/her13/rps27.1/jarid2b/f…
15	GO:0048869	cellular developmental process	79/212	2338/17036	5.58892e-18	5.26104e-16	3.824e-16	30301/325288/402914/30493/100149066/30158/30529/30138/30131/58066/30300/100007346/406559/394198/30288/558456/563066/378723/30718/567365/406522/503756/794892/30689/58129/140613/336038/30154/30523/353224/336719/80959/325423/407086/252845/118437/317741/246093/415229/30567/30239/100003889/393141/560341/30291/336687/336764/280650/325618/436760/550600/558921/266958/100150664/286829/407985/323269/799867…	79	79	0	0.987654	skib/dla/dld/gli2a/lfng/neurog1/her6/cdh2/her2/her4.2/pou3f1/id1/tcf7l1a/sox3/pax6a/sox11b/epha2a/notch1a/notch3/fgfr3/sox9a/plp1a/epha4a/pard6gb/efnb3b/ncam1b/gpc4/her9/rpl35/id3/mpp5a/neurod4/klf6a/dag1/coro1ca/zbtb16a/her8a/olig2/fstl1a/rpl27/junbb/rps3/rps14/rplp1/rps15a/nrarpa/hes6/sox2/mycb/rps19/fosab/cdkn1ca/her12/rps29/nr2f6b/cldn5a/junba/tcf12/rpl11/rpl35a/gpm6bb/her13/rps27.1/jarid2b/f…
16	GO:0042254	ribosome biogenesis	25/212	209/17036	1.13133e-17	9.98398e-16	7.25688e-16	415229/327089/323305/394027/393725/407690/336687/322571/415196/336710/335539/436760/337010/192297/326961/58101/406307/767765/393723/394121/336712/337148/394166/192299/554155	25	25	0	0.962963	rplp0/rps5/rpl35/rpl3/rpl10a/rpl5a/rpl12/rpl23a/rps14/rpl7/rpl10/rpl7a/rps15/rps19/rps7/rpsa/rps10/rps21/rps28/rps8a/rpl5b/rpl11/rpl35a/rps27.1/rps16
17	GO:0007399	nervous system development	59/212	1543/17036	1.84012e-15	1.52838e-13	1.11091e-13	30301/325288/30277/402914/30493/100149066/30158/30529/30138/30131/58066/568527/30300/567905/321756/30288/378723/30718/503756/794892/30689/140613/723994/30154/100150939/30523/80959/541389/252845/118437/246093/30567/30239/30291/449547/336764/280650/550600/266958/100150664/407985/323269/799867/64264/373116/393723/323656/30113/30398/565269/562031/399483/64271/336712/60641/114442/30603/561411/114378	59	59	0	0.983607	skib/dla/dld/gli2a/lfng/neurog1/mdka/her6/cdh2/her2/her4.2/pou3f1/id1/tcf7l1a/sox3/pax6a/sox11b/epha2a/notch1a/notch3/sox9a/plp1a/epha4a/pard6gb/efnb3b/ncam1b/gpc4/her9/id3/mpp5a/neurod4/klf6a/tgif1/zbtb16a/her8a/olig2/rpl10/rps15a/hes6/sox2/rps19/cdkn1ca/her12/tcf12/rps4x/gpm6bb/msi1/her13/yap1/pcdh18b/her8.2/fgfr1b/lrrn1/crb2a/notch1b/ptprfb/her4.4/met/nes
18	GO:0022613	ribonucleoprotein complex biogenesis	25/212	314/17036	1.6114e-13	1.26405e-11	9.18778e-12	415229/327089/323305/394027/393725/407690/336687/322571/415196/336710/335539/436760/337010/192297/326961/58101/406307/767765/393723/394121/336712/337148/394166/192299/554155	25	25	0	0.962963	rplp0/rps5/rpl35/rpl3/rpl10a/rpl5a/rpl12/rpl23a/rps14/rpl7/rpl10/rpl7a/rps15/rps19/rps7/rpsa/rps10/rps21/rps28/rps8a/rpl5b/rpl11/rpl35a/rps27.1/rps16
19	GO:0022008	neurogenesis	44/212	1013/17036	2.15231e-13	1.59951e-11	1.1626e-11	30301/325288/402914/30493/100149066/30158/30529/30138/30131/58066/30300/30288/378723/30718/503756/794892/30689/140613/30154/30523/80959/252845/246093/30567/30239/30291/550600/266958/100150664/407985/323269/799867/64264/373116/323656/30113/565269/562031/399483/64271/60641/114442/30603/114378	44	44	0	0.978261	skib/dla/dld/gli2a/lfng/neurog1/her6/cdh2/her2/her4.2/id1/tcf7l1a/sox3/pax6a/sox11b/epha2a/notch1a/notch3/sox9a/plp1a/epha4a/pard6gb/efnb3b/ncam1b/her9/id3/mpp5a/neurod4/zbtb16a/her8a/olig2/hes6/sox2/cdkn1ca/her12/tcf12/gpm6bb/her13/pcdh18b/her8.2/notch1b/ptprfb/her4.4/met
20	GO:0042273	ribosomal large subunit biogenesis	13/212	58/17036	2.28739e-13	1.6149e-11	1.17379e-11	415229/327089/323305/322571/415196/336710/335539/436760/337010/326961/58101/336712/192299	13	13	0	0.933333	rplp0/rpl35/rpl3/rpl10a/rpl5a/rpl12/rpl23a/rpl7/rpl10/rpl7a/rpl5b/rpl11/rpl35a
21	GO:0048699	generation of neurons	42/212	934/17036	2.66626e-13	1.79274e-11	1.30306e-11	30301/325288/402914/30493/100149066/30158/30529/30138/30131/58066/30300/30288/378723/30718/503756/794892/30689/140613/30154/30523/80959/252845/246093/30567/30239/30291/550600/266958/100150664/407985/323269/799867/64264/373116/323656/30113/565269/562031/64271/114442/30603/114378	42	42	0	0.977273	skib/dla/dld/gli2a/lfng/neurog1/her6/cdh2/her2/her4.2/id1/tcf7l1a/sox3/pax6a/sox11b/epha2a/notch1a/notch3/plp1a/epha4a/pard6gb/efnb3b/ncam1b/her9/id3/mpp5a/neurod4/zbtb16a/her8a/olig2/hes6/sox2/her12/tcf12/gpm6bb/her13/pcdh18b/her8.2/notch1b/ptprfb/her4.4/met
22	GO:0045595	regulation of cell differentiation	30/212	483/17036	3.5538e-13	2.28089e-11	1.65787e-11	325288/402914/30493/100149066/30158/30138/58066/30300/30288/30718/58129/140613/336038/30154/80959/407086/246093/30239/30291/550600/558921/266958/407985/323269/373116/393723/323656/30113/565269/64271	30	30	0	0.96875	skib/dld/gli2a/lfng/neurog1/her6/cdh2/her2/id1/notch1a/notch3/fgfr3/epha4a/pard6gb/her9/id3/neurod4/zbtb16a/her8a/olig2/junbb/hes6/rps19/her12/junba/tcf12/her13/fosl2/her8.2/her4.4
23	GO:0051960	regulation of nervous system development	24/212	309/17036	8.70185e-13	5.34218e-11	3.88298e-11	325288/402914/30493/100149066/30158/58066/30300/30288/30718/140613/30154/80959/118437/246093/30239/30291/550600/266958/407985/323269/373116/323656/565269/64271	24	24	0	0.961538	gli2a/lfng/neurog1/her6/cdh2/her2/id1/notch1a/notch3/epha4a/pard6gb/gpc4/her9/id3/neurod4/zbtb16a/her8a/olig2/hes6/her12/tcf12/her13/her8.2/her4.4
24	GO:0050767	regulation of neurogenesis	23/212	283/17036	1.04325e-12	6.13776e-11	4.46125e-11	325288/402914/30493/100149066/30158/58066/30300/30288/30718/140613/30154/80959/246093/30239/30291/550600/266958/407985/323269/373116/323656/565269/64271	23	23	0	0.96	gli2a/lfng/neurog1/her6/cdh2/her2/id1/notch1a/notch3/epha4a/pard6gb/her9/id3/neurod4/zbtb16a/her8a/olig2/hes6/her12/tcf12/her13/her8.2/her4.4
25	GO:0050793	regulation of developmental process	38/212	817/17036	1.58853e-12	8.751e-11	6.36069e-11	325288/402914/30493/100149066/30158/30138/58066/30300/30288/30718/794892/58129/140613/336038/30154/30523/80959/407086/118437/246093/30239/30291/280650/550600/558921/266958/407985/323269/373116/393723/323656/30113/565269/64271/30722/777623/30603/561411	38	38	0	0.975	skib/dld/gli2a/lfng/neurog1/her6/cdh2/her2/id1/tcf7l1a/sox11b/notch1a/gnb2l1/notch3/fgfr3/epha4a/pard6gb/gpc4/her9/id3/neurod4/klf6a/zbtb16a/her8a/olig2/junbb/hes6/rps19/her12/junba/tcf12/her13/fosl2/yap1/her8.2/zgc:154093/notch1b/her4.4
26	GO:0007417	central nervous system development	34/212	659/17036	1.61137e-12	8.751e-11	6.36069e-11	325288/402914/30529/30138/30131/58066/30300/321756/30288/378723/30718/794892/723994/30154/100150939/30523/80959/541389/252845/30567/30239/30291/449547/336764/266958/100150664/393723/30398/64271/336712/60641/30603/561411/114378	34	34	0	0.972222	dla/dld/gli2a/neurog1/her6/cdh2/her2/pou3f1/tcf7l1a/sox3/pax6a/sox11b/notch1a/notch3/sox9a/epha4a/pard6gb/efnb3b/mpp5a/neurod4/tgif1/olig2/rpl10/rps15a/sox2/rps19/her12/rps4x/msi1/yap1/crb2a/notch1b/met/nes
27	GO:2000112	regulation of cellular macromolecule biosynthetic process	62/212	1980/17036	2.55361e-12	1.33544e-10	9.70671e-11	30301/325288/402914/30493/100149066/30529/58066/30300/321756/394198/30288/436766/558456/564241/447936/378723/30718/562291/393939/406522/794892/394066/140613/336038/30523/641484/572527/325423/407086/406447/246093/30567/30239/569773/393141/560341/368671/114420/795398/280650/550600/558921/266958/407985/373116/560828/323656/30113/767737/30398/565269/324428/555721/405773/336712/60641/338204/323671/307…	62	62	0	0.984375	skib/neurog1/her6/her2/her4.2/pou3f1/id1/tcf7l1a/sox3/pax6a/sox11b/notch1a/gnb2l1/notch3/sox9a/rps9/her9/id3/neurod4/klf6a/tgif1/her8a/zfp36l1b/hmga2/olig2/fstl1a/junbb/rpl10/tfdp2/homeza/hes6/sox2/mycb/atf3/lin28a/fosab/her12/tead1a/hmga1a/nr2f6b/junba/tcf12/jdp2b/hmgb2b/her13/sall1a/jarid2b/fosl2/mych/rpl13a/yap1/cited4a/fosl1a/her8.2/zbtb16b/sall4/hmgb2a/foxj1a/notch1b/ybx1/pprc1/her4.4
28	GO:0042274	ribosomal small subunit biogenesis	12/212	55/17036	2.76829e-12	1.39601e-10	1.01469e-10	394027/393725/407690/336687/192297/406307/767765/393723/394121/337148/394166/554155	12	12	0	0.928571	rps5/rps14/rps15/rps19/rps7/rpsa/rps10/rps21/rps28/rps8a/rps27.1/rps16
29	GO:0010556	regulation of macromolecule biosynthetic process	62/212	1987/17036	2.9785e-12	1.45022e-10	1.0541e-10	30301/325288/402914/30493/100149066/30529/58066/30300/321756/394198/30288/436766/558456/564241/447936/378723/30718/562291/393939/406522/794892/394066/140613/336038/30523/641484/572527/325423/407086/406447/246093/30567/30239/569773/393141/560341/368671/114420/795398/280650/550600/558921/266958/407985/373116/560828/323656/30113/767737/30398/565269/324428/555721/405773/336712/60641/338204/323671/307…	62	62	0	0.984375	skib/neurog1/her6/her2/her4.2/pou3f1/id1/tcf7l1a/sox3/pax6a/sox11b/notch1a/gnb2l1/notch3/sox9a/rps9/her9/id3/neurod4/klf6a/tgif1/her8a/zfp36l1b/hmga2/olig2/fstl1a/junbb/rpl10/tfdp2/homeza/hes6/sox2/mycb/atf3/lin28a/fosab/her12/tead1a/hmga1a/nr2f6b/junba/tcf12/jdp2b/hmgb2b/her13/sall1a/jarid2b/fosl2/mych/rpl13a/yap1/cited4a/fosl1a/her8.2/zbtb16b/sall4/hmgb2a/foxj1a/notch1b/ybx1/pprc1/her4.4
30	GO:0031326	regulation of cellular biosynthetic process	62/212	2013/17036	5.23796e-12	2.46533e-10	1.79193e-10	30301/325288/402914/30493/100149066/30529/58066/30300/321756/394198/30288/436766/558456/564241/447936/378723/30718/562291/393939/406522/794892/394066/140613/336038/30523/641484/572527/325423/407086/406447/246093/30567/30239/569773/393141/560341/368671/114420/795398/280650/550600/558921/266958/407985/373116/560828/323656/30113/767737/30398/565269/324428/555721/405773/336712/60641/338204/323671/307…	62	62	0	0.984375	skib/neurog1/her6/her2/her4.2/pou3f1/id1/tcf7l1a/sox3/pax6a/sox11b/notch1a/gnb2l1/notch3/sox9a/rps9/her9/id3/neurod4/klf6a/tgif1/her8a/zfp36l1b/hmga2/olig2/fstl1a/junbb/rpl10/tfdp2/homeza/hes6/sox2/mycb/atf3/lin28a/fosab/her12/tead1a/hmga1a/nr2f6b/junba/tcf12/jdp2b/hmgb2b/her13/sall1a/jarid2b/fosl2/mych/rpl13a/yap1/cited4a/fosl1a/her8.2/zbtb16b/sall4/hmgb2a/foxj1a/notch1b/ybx1/pprc1/her4.4
31	GO:0007420	brain development	28/212	467/17036	5.44119e-12	2.47837e-10	1.80141e-10	325288/402914/30131/58066/321756/30288/378723/30718/794892/723994/30154/100150939/30523/252845/30567/30239/30291/449547/336764/266958/100150664/393723/30398/64271/336712/30603/561411/114378	28	28	0	0.966667	dla/gli2a/neurog1/her6/cdh2/pou3f1/tcf7l1a/pax6a/sox11b/notch1a/notch3/epha4a/efnb3b/mpp5a/neurod4/tgif1/olig2/rpl10/rps15a/sox2/rps19/her12/rps4x/yap1/crb2a/notch1b/met/nes
32	GO:0000028	ribosomal small subunit assembly	8/212	16/17036	5.95393e-12	2.62717e-10	1.90957e-10	394027/336687/192297/406307/393723/394121/337148/554155	8	8	0	0.9	rps5/rps14/rps15/rps19/rpsa/rps10/rps28/rps27.1
33	GO:0060284	regulation of cell development	23/212	310/17036	6.87903e-12	2.94339e-10	2.13941e-10	325288/402914/30493/100149066/30158/58066/30300/30288/30718/140613/30154/80959/246093/30239/30291/550600/266958/407985/323269/373116/323656/565269/64271	23	23	0	0.96	gli2a/lfng/neurog1/her6/cdh2/her2/id1/notch1a/notch3/epha4a/pard6gb/her9/id3/neurod4/zbtb16a/her8a/olig2/hes6/her12/tcf12/her13/her8.2/her4.4
34	GO:0009889	regulation of biosynthetic process	62/212	2040/17036	9.30413e-12	3.86395e-10	2.80852e-10	30301/325288/402914/30493/100149066/30529/58066/30300/321756/394198/30288/436766/558456/564241/447936/378723/30718/562291/393939/406522/794892/394066/140613/336038/30523/641484/572527/325423/407086/406447/246093/30567/30239/569773/393141/560341/368671/114420/795398/280650/550600/558921/266958/407985/373116/560828/323656/30113/767737/30398/565269/324428/555721/405773/336712/60641/338204/323671/307…	62	62	0	0.984375	skib/neurog1/her6/her2/her4.2/pou3f1/id1/tcf7l1a/sox3/pax6a/sox11b/notch1a/gnb2l1/notch3/sox9a/rps9/her9/id3/neurod4/klf6a/tgif1/her8a/zfp36l1b/hmga2/olig2/fstl1a/junbb/rpl10/tfdp2/homeza/hes6/sox2/mycb/atf3/lin28a/fosab/her12/tead1a/hmga1a/nr2f6b/junba/tcf12/jdp2b/hmgb2b/her13/sall1a/jarid2b/fosl2/mych/rpl13a/yap1/cited4a/fosl1a/her8.2/zbtb16b/sall4/hmgb2a/foxj1a/notch1b/ybx1/pprc1/her4.4
35	GO:0060322	head development	28/212	493/17036	1.96321e-11	7.92016e-10	5.75679e-10	325288/402914/30131/58066/321756/30288/378723/30718/794892/723994/30154/100150939/30523/252845/30567/30239/30291/449547/336764/266958/100150664/393723/30398/64271/336712/30603/561411/114378	28	28	0	0.966667	dla/gli2a/neurog1/her6/cdh2/pou3f1/tcf7l1a/pax6a/sox11b/notch1a/notch3/epha4a/efnb3b/mpp5a/neurod4/tgif1/olig2/rpl10/rps15a/sox2/rps19/her12/rps4x/yap1/crb2a/notch1b/met/nes
36	GO:0048468	cell development	48/212	1360/17036	2.64385e-11	1.03698e-09	7.53729e-10	30301/325288/402914/30493/100149066/30158/30131/58066/30300/406559/30288/378723/30718/567365/503756/794892/30689/140613/30154/353224/80959/118437/317741/246093/415229/30239/560341/30291/336687/280650/550600/266958/286829/407985/323269/799867/64264/373116/393723/323656/30113/565269/562031/64271/405889/114442/30603/114378	48	48	0	0.98	skib/dla/gli2a/lfng/neurog1/her6/cdh2/her2/her4.2/id1/sox11b/epha2a/notch1a/notch3/plp1a/epha4a/pard6gb/efnb3b/ncam1b/gpc4/her9/id3/neurod4/klf6a/dag1/coro1ca/zbtb16a/her8a/olig2/rps14/nrarpa/hes6/sox2/rps19/her12/rps29/cldn5a/tcf12/rpl11/gpm6bb/her13/mych/pcdh18b/her8.2/akap12b/notch1b/ptprfb/her4.4
37	GO:0048513	animal organ development	69/212	2491/17036	2.88259e-11	1.10006e-09	7.99581e-10	325288/402914/30158/30529/30138/30131/58066/406559/321756/394198/30288/378723/30718/567365/266985/794892/58129/723994/30154/100150939/30523/353224/336719/80959/560951/325423/252845/118437/317741/735250/415229/30567/30239/100003889/393141/393725/560341/30291/449547/336687/322571/336764/280650/325618/335539/436760/558921/266958/100150664/286829/394194/799918/30572/393723/30113/767737/30398/751108/6…	69	69	0	0.985915	skib/dla/dld/gli2a/lfng/neurog1/her6/cdh2/pou3f1/tcf7l1a/sox3/pax6a/ran/sox11b/notch1a/notch3/fgfr3/sox9a/epha4a/pard6gb/efnb3b/gpc4/rpl35/mpp5a/neurod4/npm1a/klf6a/dag1/coro1ca/tgif1/rpl3/olig2/fstl1a/rpl27/rpl23a/rps3/rps14/rpl10/rplp1/rps15a/nrarpa/sox2/mycb/rps19/rps7/rps24/fosab/her12/rps29/cldn5a/rpl11/rpl35a/rps4x/rps27.1/fosl2/mych/xylt1/yap1/akap12b/crb2a/rpl22l1/nkd1/foxj1a/notch1b/cecr…
38	GO:0002181	cytoplasmic translation	12/212	67/17036	3.32015e-11	1.2337e-09	8.96716e-10	394066/336719/394027/445053/393686/436760/336702/58101/336641/406307/445040/394166	12	12	0	0.928571	rplp0/rpl17/rpl9/rplp1/rpl8/rpsa/lin28a/rps21/rps28/rpl35a/rpl29/rpl15
39	GO:0016070	RNA metabolic process	71/212	2624/17036	3.86991e-11	1.40111e-09	1.0184e-09	30301/325288/402914/30493/100149066/30529/58066/30300/321756/394198/30288/436766/558456/564241/447936/378723/30718/562291/393939/406522/794892/321129/394066/140613/336038/30154/30523/641484/572527/325423/407086/406447/246093/323305/30567/30239/569773/393141/393725/560341/407690/336687/368671/795398/280650/336710/337010/550600/558921/266958/406307/407985/373116/767765/323656/30113/767737/30398/565…	71	71	0	0.986301	skib/gli2a/neurog1/her6/her2/her4.2/pou3f1/id1/tcf7l1a/sox3/pax6a/sox11b/notch1a/notch3/sox9a/her9/rpl35/id3/neurod4/klf6a/rtca/tgif1/rpl10a/her8a/zfp36l1b/hmga2/olig2/fstl1a/junbb/rps14/rpl7/rpl7a/tfdp2/homeza/hes6/sox2/mycb/rps7/atf3/lin28a/rps21/fosab/her12/snrpb/tead1a/rps28/hmga1a/nr2f6b/junba/rps8a/tcf12/jdp2b/hmgb2b/her13/sall1a/jarid2b/fosl2/mych/yap1/cited4a/fosl1a/her8.2/zbtb16b/sall4/h…
40	GO:2000026	regulation of multicellular organismal development	32/212	667/17036	5.21124e-11	1.83957e-09	1.33709e-09	325288/402914/30493/100149066/30158/30138/58066/30300/30288/30718/58129/140613/30154/30523/80959/118437/246093/30239/30291/280650/550600/558921/266958/407985/323269/373116/393723/323656/565269/64271/30722/30603	32	32	0	0.970588	dld/gli2a/lfng/neurog1/her6/cdh2/her2/id1/tcf7l1a/sox11b/notch1a/gnb2l1/notch3/fgfr3/epha4a/pard6gb/gpc4/her9/id3/neurod4/klf6a/zbtb16a/her8a/olig2/hes6/rps19/her12/tcf12/her13/fosl2/her8.2/her4.4
41	GO:0000027	ribosomal large subunit assembly	8/212	21/17036	8.92358e-11	3.07319e-09	2.23376e-09	415229/327089/322571/415196/335539/326961/58101/336712	8	8	0	0.9	rplp0/rpl3/rpl5a/rpl12/rpl23a/rpl10/rpl5b/rpl11
42	GO:0022618	ribonucleoprotein complex assembly	16/212	156/17036	1.07367e-10	3.60956e-09	2.62362e-09	415229/327089/394027/336687/322571/415196/335539/192297/326961/58101/406307/393723/394121/336712/337148/554155	16	16	0	0.944444	rplp0/rps5/rpl3/rpl5a/rpl12/rpl23a/rps14/rpl10/rps15/rps19/rpsa/rps10/rps28/rpl5b/rpl11/rps27.1
43	GO:0051252	regulation of RNA metabolic process	58/212	1944/17036	1.16469e-10	3.8245e-09	2.77985e-09	30301/325288/402914/30493/100149066/30529/58066/30300/321756/394198/30288/436766/558456/564241/447936/378723/30718/562291/393939/406522/794892/140613/336038/30154/30523/641484/572527/325423/407086/406447/246093/30567/30239/569773/393141/560341/368671/795398/280650/550600/558921/266958/407985/373116/323656/30113/767737/30398/565269/324428/555721/405773/60641/338204/323671/30603/561411/100002463	58	58	0	0.983333	skib/gli2a/neurog1/her6/her2/her4.2/pou3f1/id1/tcf7l1a/sox3/pax6a/sox11b/notch1a/notch3/sox9a/her9/id3/neurod4/klf6a/tgif1/her8a/zfp36l1b/hmga2/olig2/fstl1a/junbb/tfdp2/homeza/hes6/sox2/mycb/atf3/fosab/her12/tead1a/hmga1a/nr2f6b/junba/tcf12/jdp2b/hmgb2b/her13/sall1a/jarid2b/fosl2/mych/yap1/cited4a/fosl1a/her8.2/zbtb16b/sall4/hmgb2a/foxj1a/notch1b/ybx1/pprc1/her4.4
44	GO:0051171	regulation of nitrogen compound metabolic process	71/212	2695/17036	1.33536e-10	4.28528e-09	3.11477e-09	30301/325288/402914/30493/100149066/30529/58066/30300/321756/394198/30288/436766/558456/564241/406507/570772/447936/378723/30718/562291/393939/406522/794892/394066/58129/140613/336038/30154/30523/641484/572527/325423/407086/58122/406447/246093/30567/30239/569773/393141/560341/368671/114420/795398/280650/550600/558921/266958/407985/373116/171473/560828/323656/30113/767737/30398/565269/399483/32442…	71	71	0	0.986301	skib/gli2a/neurog1/her6/her2/her4.2/pou3f1/id1/tcf7l1a/sox3/pax6a/sox11b/notch1a/gnb2l1/notch3/mcl1a/fgfr3/sox9a/rps9/her9/ccng1/id3/neurod4/klf6a/tgif1/her8a/zfp36l1b/hmga2/olig2/fstl1a/junbb/rps3/rpl10/tfdp2/homeza/hes6/sox2/mycb/atf3/lin28a/fosab/cdkn1ca/her12/tead1a/dusp1/hmga1a/gadd45gb.1/nr2f6b/junba/tcf12/jdp2b/hmgb2b/her13/sall1a/jarid2b/fosl2/mych/rpl13a/yap1/cited4a/fosl1a/her8.2/zbtb16…
45	GO:0006355	regulation of transcription, DNA-templated	55/212	1794/17036	1.50166e-10	4.7054e-09	3.42013e-09	30301/325288/402914/30493/100149066/30529/58066/30300/321756/394198/30288/436766/558456/564241/447936/378723/30718/562291/393939/406522/794892/140613/336038/30523/641484/572527/325423/407086/406447/246093/30567/30239/569773/393141/560341/368671/280650/550600/558921/266958/407985/373116/323656/30113/767737/30398/565269/324428/555721/405773/60641/338204/30603/561411/100002463	55	55	0	0.982456	skib/neurog1/her6/her2/her4.2/pou3f1/id1/tcf7l1a/sox3/pax6a/sox11b/notch1a/notch3/sox9a/her9/id3/neurod4/klf6a/tgif1/her8a/hmga2/olig2/fstl1a/junbb/tfdp2/homeza/hes6/sox2/mycb/atf3/fosab/her12/tead1a/hmga1a/nr2f6b/junba/tcf12/jdp2b/hmgb2b/her13/sall1a/jarid2b/fosl2/mych/yap1/cited4a/fosl1a/her8.2/zbtb16b/sall4/hmgb2a/foxj1a/notch1b/pprc1/her4.4
46	GO:1903506	regulation of nucleic acid-templated transcription	55/212	1795/17036	1.53363e-10	4.7054e-09	3.42013e-09	30301/325288/402914/30493/100149066/30529/58066/30300/321756/394198/30288/436766/558456/564241/447936/378723/30718/562291/393939/406522/794892/140613/336038/30523/641484/572527/325423/407086/406447/246093/30567/30239/569773/393141/560341/368671/280650/550600/558921/266958/407985/373116/323656/30113/767737/30398/565269/324428/555721/405773/60641/338204/30603/561411/100002463	55	55	0	0.982456	skib/neurog1/her6/her2/her4.2/pou3f1/id1/tcf7l1a/sox3/pax6a/sox11b/notch1a/notch3/sox9a/her9/id3/neurod4/klf6a/tgif1/her8a/hmga2/olig2/fstl1a/junbb/tfdp2/homeza/hes6/sox2/mycb/atf3/fosab/her12/tead1a/hmga1a/nr2f6b/junba/tcf12/jdp2b/hmgb2b/her13/sall1a/jarid2b/fosl2/mych/yap1/cited4a/fosl1a/her8.2/zbtb16b/sall4/hmgb2a/foxj1a/notch1b/pprc1/her4.4
47	GO:2001141	regulation of RNA biosynthetic process	55/212	1796/17036	1.56624e-10	4.7054e-09	3.42013e-09	30301/325288/402914/30493/100149066/30529/58066/30300/321756/394198/30288/436766/558456/564241/447936/378723/30718/562291/393939/406522/794892/140613/336038/30523/641484/572527/325423/407086/406447/246093/30567/30239/569773/393141/560341/368671/280650/550600/558921/266958/407985/373116/323656/30113/767737/30398/565269/324428/555721/405773/60641/338204/30603/561411/100002463	55	55	0	0.982456	skib/neurog1/her6/her2/her4.2/pou3f1/id1/tcf7l1a/sox3/pax6a/sox11b/notch1a/notch3/sox9a/her9/id3/neurod4/klf6a/tgif1/her8a/hmga2/olig2/fstl1a/junbb/tfdp2/homeza/hes6/sox2/mycb/atf3/fosab/her12/tead1a/hmga1a/nr2f6b/junba/tcf12/jdp2b/hmgb2b/her13/sall1a/jarid2b/fosl2/mych/yap1/cited4a/fosl1a/her8.2/zbtb16b/sall4/hmgb2a/foxj1a/notch1b/pprc1/her4.4
48	GO:0050768	negative regulation of neurogenesis	12/212	77/17036	1.82457e-10	5.36727e-09	3.90122e-09	402914/30493/30158/58066/30300/30288/30718/140613/246093/30239/323656/64271	12	12	0	0.928571	lfng/neurog1/her6/her2/id1/notch1a/notch3/epha4a/her9/id3/her8a/her12
49	GO:0019219	regulation of nucleobase-containing compound metabolic process	59/212	2024/17036	1.91758e-10	5.52577e-09	4.01642e-09	30301/325288/402914/30493/100149066/30529/58066/30300/321756/394198/30288/436766/558456/564241/447936/378723/30718/562291/393939/406522/794892/140613/336038/30154/30523/641484/572527/325423/407086/406447/246093/30567/30239/569773/393141/560341/368671/795398/280650/550600/558921/266958/407985/373116/323656/30113/767737/30398/565269/324428/555721/405773/60641/336550/338204/323671/30603/561411/10000…	59	59	0	0.983607	skib/gli2a/neurog1/her6/her2/her4.2/pou3f1/id1/tcf7l1a/sox3/pax6a/sox11b/notch1a/notch3/sox9a/her9/id3/neurod4/klf6a/tgif1/her8a/zfp36l1b/hmga2/olig2/fstl1a/junbb/rps3/tfdp2/homeza/hes6/sox2/mycb/atf3/fosab/her12/tead1a/hmga1a/nr2f6b/junba/tcf12/jdp2b/hmgb2b/her13/sall1a/jarid2b/fosl2/mych/yap1/cited4a/fosl1a/her8.2/zbtb16b/sall4/hmgb2a/foxj1a/notch1b/ybx1/pprc1/her4.4
50	GO:0010468	regulation of gene expression	63/212	2265/17036	2.58627e-10	7.30363e-09	5.30866e-09	30301/325288/402914/30493/100149066/30529/58066/30300/321756/394198/30288/436766/558456/564241/447936/378723/30718/562291/393939/406522/794892/394066/140613/336038/30154/30523/641484/572527/325423/407086/406447/246093/30567/30239/569773/393141/560341/368671/114420/795398/280650/550600/558921/266958/407985/373116/560828/323656/30113/767737/30398/565269/324428/555721/405773/336712/60641/338204/3236…	63	63	0	0.984615	skib/gli2a/neurog1/her6/her2/her4.2/pou3f1/id1/tcf7l1a/sox3/pax6a/sox11b/notch1a/gnb2l1/notch3/sox9a/rps9/her9/id3/neurod4/klf6a/tgif1/her8a/zfp36l1b/hmga2/olig2/fstl1a/junbb/rpl10/tfdp2/homeza/hes6/sox2/mycb/atf3/lin28a/fosab/her12/tead1a/hmga1a/nr2f6b/junba/tcf12/jdp2b/hmgb2b/her13/sall1a/jarid2b/fosl2/mych/rpl13a/yap1/cited4a/fosl1a/her8.2/zbtb16b/sall4/hmgb2a/foxj1a/notch1b/ybx1/pprc1/her4.4
51	GO:0051726	regulation of cell cycle	25/212	442/17036	2.79608e-10	7.74131e-09	5.62679e-09	30277/30493/30079/563066/406507/336038/492503/407086/58122/246093/393725/407690/336764/378961/336710/335539/777760/171473/431737/100538016/399483/405889/338204/195819/192299	25	25	0	0.962963	btg2/mdka/id1/mcl1a/ccng1/rpl35/rpl36a/id3/rpl23a/junbb/rpl7/rps15a/tfdp2/rpl13/rps7/cdkn1ca/rps29/gadd45gb.1/junba/rps8a/rgcc/si:dkey-42i9.4/cep131/gas1b/si:dkey-79d12.5
52	GO:0071826	ribonucleoprotein complex subunit organization	16/212	167/17036	2.99019e-10	8.11952e-09	5.90169e-09	415229/327089/394027/336687/322571/415196/335539/192297/326961/58101/406307/393723/394121/336712/337148/554155	16	16	0	0.944444	rplp0/rps5/rpl3/rpl5a/rpl12/rpl23a/rps14/rpl10/rps15/rps19/rpsa/rps10/rps28/rpl5b/rpl11/rps27.1
53	GO:0080090	regulation of primary metabolic process	71/212	2754/17036	3.58763e-10	9.55799e-09	6.94725e-09	30301/325288/402914/30493/100149066/30529/58066/30300/321756/394198/30288/436766/558456/564241/406507/570772/447936/378723/30718/562291/393939/406522/794892/394066/58129/140613/336038/30154/30523/641484/572527/325423/407086/58122/406447/246093/30567/30239/569773/393141/560341/368671/114420/795398/280650/550600/558921/266958/407985/373116/171473/560828/323656/30113/767737/30398/565269/399483/32442…	71	71	0	0.986301	skib/gli2a/neurog1/her6/her2/her4.2/pou3f1/id1/tcf7l1a/sox3/pax6a/sox11b/notch1a/gnb2l1/notch3/mcl1a/fgfr3/sox9a/rps9/her9/ccng1/id3/neurod4/klf6a/tgif1/her8a/zfp36l1b/hmga2/olig2/fstl1a/junbb/rps3/rpl10/tfdp2/homeza/hes6/sox2/mycb/atf3/lin28a/fosab/cdkn1ca/her12/tead1a/dusp1/hmga1a/gadd45gb.1/nr2f6b/junba/tcf12/jdp2b/hmgb2b/her13/sall1a/jarid2b/fosl2/mych/rpl13a/yap1/cited4a/fosl1a/her8.2/zbtb16…
54	GO:0051961	negative regulation of nervous system development	12/212	82/17036	3.89531e-10	1.01855e-08	7.40336e-09	402914/30493/30158/58066/30300/30288/30718/140613/246093/30239/323656/64271	12	12	0	0.928571	lfng/neurog1/her6/her2/id1/notch1a/notch3/epha4a/her9/id3/her8a/her12
55	GO:0030182	neuron differentiation	35/212	859/17036	5.06311e-10	1.29984e-08	9.44791e-09	30301/325288/402914/30493/100149066/30158/30529/30138/30131/58066/30300/30288/378723/30718/503756/794892/30689/140613/30154/80959/246093/30567/30239/30291/266958/100150664/407985/799867/64264/30113/562031/64271/114442/30603/114378	35	35	0	0.972973	skib/dla/dld/gli2a/lfng/neurog1/her6/cdh2/her2/her4.2/id1/sox3/pax6a/sox11b/epha2a/notch1a/notch3/plp1a/epha4a/pard6gb/efnb3b/ncam1b/her9/id3/neurod4/olig2/sox2/her12/tcf12/gpm6bb/pcdh18b/notch1b/ptprfb/her4.4/met
56	GO:0010721	negative regulation of cell development	12/212	85/17036	5.98705e-10	1.50959e-08	1.09725e-08	402914/30493/30158/58066/30300/30288/30718/140613/246093/30239/323656/64271	12	12	0	0.928571	lfng/neurog1/her6/her2/id1/notch1a/notch3/epha4a/her9/id3/her8a/her12
57	GO:0031323	regulation of cellular metabolic process	71/212	2798/17036	7.32509e-10	1.78776e-08	1.29944e-08	30301/325288/402914/30493/100149066/30529/58066/30300/321756/394198/30288/436766/558456/564241/406507/570772/447936/378723/30718/562291/393939/406522/794892/394066/58129/140613/336038/30154/30523/641484/572527/325423/407086/58122/406447/246093/30567/30239/569773/393141/560341/368671/114420/795398/280650/550600/558921/266958/407985/373116/171473/560828/323656/30113/767737/30398/565269/399483/32442…	71	71	0	0.986301	skib/gli2a/neurog1/her6/her2/her4.2/pou3f1/id1/tcf7l1a/sox3/pax6a/sox11b/notch1a/gnb2l1/notch3/mcl1a/fgfr3/sox9a/rps9/her9/ccng1/id3/neurod4/klf6a/tgif1/her8a/zfp36l1b/hmga2/olig2/fstl1a/junbb/rps3/rpl10/tfdp2/homeza/hes6/sox2/mycb/atf3/lin28a/fosab/cdkn1ca/her12/tead1a/dusp1/hmga1a/gadd45gb.1/nr2f6b/junba/tcf12/jdp2b/hmgb2b/her13/sall1a/jarid2b/fosl2/mych/rpl13a/yap1/cited4a/fosl1a/her8.2/zbtb16…
58	GO:0030097	hemopoiesis	25/212	463/17036	7.34349e-10	1.78776e-08	1.29944e-08	30138/58066/394198/30718/266985/794892/58129/336719/735250/415229/393141/393725/336687/336764/280650/325618/436760/394194/799918/393723/336550/405889/192299/561411/554155	25	25	0	0.962963	dld/notch1a/notch3/fgfr3/rpl35/npm1a/klf6a/rpl27/rps3/rps14/rplp1/rps15a/mycb/rps19/rps7/rps24/fosab/rps29/rpl11/rpl35a/rps27.1/yap1/rpl22l1/notch1b/cecr2
59	GO:0006351	transcription, DNA-templated	55/212	1885/17036	9.49933e-10	2.2734e-08	1.65243e-08	30301/325288/402914/30493/100149066/30529/58066/30300/321756/394198/30288/436766/558456/564241/447936/378723/30718/562291/393939/406522/794892/140613/336038/30523/641484/572527/325423/407086/406447/246093/30567/30239/569773/393141/560341/368671/280650/550600/558921/266958/407985/373116/323656/30113/767737/30398/565269/324428/555721/405773/60641/338204/30603/561411/100002463	55	55	0	0.982456	skib/neurog1/her6/her2/her4.2/pou3f1/id1/tcf7l1a/sox3/pax6a/sox11b/notch1a/notch3/sox9a/her9/id3/neurod4/klf6a/tgif1/her8a/hmga2/olig2/fstl1a/junbb/tfdp2/homeza/hes6/sox2/mycb/atf3/fosab/her12/tead1a/hmga1a/nr2f6b/junba/tcf12/jdp2b/hmgb2b/her13/sall1a/jarid2b/fosl2/mych/yap1/cited4a/fosl1a/her8.2/zbtb16b/sall4/hmgb2a/foxj1a/notch1b/pprc1/her4.4
60	GO:0097659	nucleic acid-templated transcription	55/212	1886/17036	9.68626e-10	2.2795e-08	1.65686e-08	30301/325288/402914/30493/100149066/30529/58066/30300/321756/394198/30288/436766/558456/564241/447936/378723/30718/562291/393939/406522/794892/140613/336038/30523/641484/572527/325423/407086/406447/246093/30567/30239/569773/393141/560341/368671/280650/550600/558921/266958/407985/373116/323656/30113/767737/30398/565269/324428/555721/405773/60641/338204/30603/561411/100002463	55	55	0	0.982456	skib/neurog1/her6/her2/her4.2/pou3f1/id1/tcf7l1a/sox3/pax6a/sox11b/notch1a/notch3/sox9a/her9/id3/neurod4/klf6a/tgif1/her8a/hmga2/olig2/fstl1a/junbb/tfdp2/homeza/hes6/sox2/mycb/atf3/fosab/her12/tead1a/hmga1a/nr2f6b/junba/tcf12/jdp2b/hmgb2b/her13/sall1a/jarid2b/fosl2/mych/yap1/cited4a/fosl1a/her8.2/zbtb16b/sall4/hmgb2a/foxj1a/notch1b/pprc1/her4.4
61	GO:0032774	RNA biosynthetic process	55/212	1891/17036	1.06749e-09	2.47098e-08	1.79604e-08	30301/325288/402914/30493/100149066/30529/58066/30300/321756/394198/30288/436766/558456/564241/447936/378723/30718/562291/393939/406522/794892/140613/336038/30523/641484/572527/325423/407086/406447/246093/30567/30239/569773/393141/560341/368671/280650/550600/558921/266958/407985/373116/323656/30113/767737/30398/565269/324428/555721/405773/60641/338204/30603/561411/100002463	55	55	0	0.982456	skib/neurog1/her6/her2/her4.2/pou3f1/id1/tcf7l1a/sox3/pax6a/sox11b/notch1a/notch3/sox9a/her9/id3/neurod4/klf6a/tgif1/her8a/hmga2/olig2/fstl1a/junbb/tfdp2/homeza/hes6/sox2/mycb/atf3/fosab/her12/tead1a/hmga1a/nr2f6b/junba/tcf12/jdp2b/hmgb2b/her13/sall1a/jarid2b/fosl2/mych/yap1/cited4a/fosl1a/her8.2/zbtb16b/sall4/hmgb2a/foxj1a/notch1b/pprc1/her4.4
62	GO:0048534	hematopoietic or lymphoid organ development	25/212	475/17036	1.24387e-09	2.83281e-08	2.05904e-08	30138/58066/394198/30718/266985/794892/58129/336719/735250/415229/393141/393725/336687/336764/280650/325618/436760/394194/799918/393723/336550/405889/192299/561411/554155	25	25	0	0.962963	dld/notch1a/notch3/fgfr3/rpl35/npm1a/klf6a/rpl27/rps3/rps14/rplp1/rps15a/mycb/rps19/rps7/rps24/fosab/rps29/rpl11/rpl35a/rps27.1/yap1/rpl22l1/notch1b/cecr2
63	GO:0003002	regionalization	23/212	403/17036	1.27754e-09	2.86332e-08	2.08121e-08	402914/100149066/30138/30300/321756/30288/30718/140613/30154/30523/30567/100003889/30291/550600/373116/393723/323656/30113/565269/751108/64271/30603/561411	23	23	0	0.96	skib/dld/gli2a/her6/cdh2/her2/tcf7l1a/pax6a/sox11b/notch1a/epha4a/her9/tgif1/her8a/hes6/rps19/her12/her13/yap1/her8.2/nkd1/zeb2a/her4.4
64	GO:0009952	anterior/posterior pattern specification	18/212	241/17036	1.33027e-09	2.93491e-08	2.13325e-08	402914/100149066/30138/30300/321756/30288/30718/140613/30154/30523/30567/100003889/30291/550600/373116/323656/565269/64271	18	18	0	0.95	dld/gli2a/her6/cdh2/her2/tcf7l1a/pax6a/notch1a/epha4a/her9/tgif1/her8a/hes6/her12/her13/her8.2/zeb2a/her4.4
65	GO:0007389	pattern specification process	28/212	599/17036	1.69147e-09	3.6744e-08	2.67075e-08	402914/100149066/30158/30138/30131/30300/406559/321756/30288/563066/30718/140613/30154/30523/30567/100003889/30291/550600/373116/393723/323656/30113/767737/565269/751108/64271/30603/561411	28	28	0	0.966667	skib/dla/dld/gli2a/lfng/her6/cdh2/her2/tcf7l1a/pax6a/sox11b/notch1a/epha4a/her9/tgif1/her8a/hes6/rps19/her12/cldn5a/her13/yap1/cep131/her8.2/nkd1/foxj1a/zeb2a/her4.4
66	GO:0002520	immune system development	25/212	483/17036	1.75091e-09	3.74589e-08	2.72271e-08	30138/58066/394198/30718/266985/794892/58129/336719/735250/415229/393141/393725/336687/336764/280650/325618/436760/394194/799918/393723/336550/405889/192299/561411/554155	25	25	0	0.962963	dld/notch1a/notch3/fgfr3/rpl35/npm1a/klf6a/rpl27/rps3/rps14/rplp1/rps15a/mycb/rps19/rps7/rps24/fosab/rps29/rpl11/rpl35a/rps27.1/yap1/rpl22l1/notch1b/cecr2
67	GO:0021510	spinal cord development	11/212	74/17036	1.79947e-09	3.79233e-08	2.75646e-08	325288/30138/30131/58066/30718/794892/30154/80959/30239/30291/100150664	11	11	0	0.923077	dla/dld/gli2a/neurog1/cdh2/notch1a/notch3/pard6gb/olig2/notch1b/met
68	GO:0090304	nucleic acid metabolic process	73/212	2982/17036	1.89464e-09	3.93416e-08	2.85956e-08	30301/325288/402914/30493/100149066/30529/58066/30300/321756/394198/30288/436766/558456/564241/447936/378723/30718/562291/393939/406522/794892/321129/394066/140613/336038/30154/30523/641484/572527/325423/407086/406447/246093/323305/30567/30239/569773/393141/393725/560341/407690/336687/368671/795398/280650/336710/337010/550600/558921/336702/266958/406307/407985/373116/767765/323656/30113/767737/30…	73	73	0	0.986667	skib/gli2a/neurog1/her6/her2/her4.2/pou3f1/id1/tcf7l1a/sox3/pax6a/sox11b/notch1a/notch3/sox9a/her9/rpl35/id3/neurod4/klf6a/rtca/tgif1/rpl10a/her8a/zfp36l1b/hmga2/olig2/fstl1a/junbb/rps3/rps14/rpl9/rpl7/rpl7a/tfdp2/homeza/hes6/sox2/mycb/rps7/atf3/lin28a/rps21/fosab/her12/snrpb/tead1a/rps28/hmga1a/nr2f6b/junba/rps8a/tcf12/jdp2b/hmgb2b/her13/sall1a/jarid2b/fosl2/mych/yap1/cited4a/fosl1a/her8.2/zbtb1…
69	GO:0007219	Notch signaling pathway	13/212	119/17036	2.90982e-09	5.95458e-08	4.3281e-08	402914/30158/30138/30131/58066/30300/30288/353225/30718/794892/140613/723994/353224	13	13	0	0.933333	dla/dld/lfng/her6/her2/notch1a/notch3/her9/nrarpa/nrarpb/her12/crb2a/notch1b
70	GO:0060255	regulation of macromolecule metabolic process	71/212	2899/17036	3.50991e-09	7.07999e-08	5.14611e-08	30301/325288/402914/30493/100149066/30529/58066/30300/321756/394198/30288/436766/558456/564241/406507/570772/447936/378723/30718/562291/393939/406522/794892/394066/58129/140613/336038/30154/30523/641484/572527/325423/407086/58122/406447/246093/30567/30239/569773/393141/560341/368671/114420/795398/280650/550600/558921/266958/407985/373116/171473/560828/323656/30113/767737/30398/565269/399483/32442…	71	71	0	0.986301	skib/gli2a/neurog1/her6/her2/her4.2/pou3f1/id1/tcf7l1a/sox3/pax6a/sox11b/notch1a/gnb2l1/notch3/mcl1a/fgfr3/sox9a/rps9/her9/ccng1/id3/neurod4/klf6a/tgif1/her8a/zfp36l1b/hmga2/olig2/fstl1a/junbb/rps3/rpl10/tfdp2/homeza/hes6/sox2/mycb/atf3/lin28a/fosab/cdkn1ca/her12/tead1a/dusp1/hmga1a/gadd45gb.1/nr2f6b/junba/tcf12/jdp2b/hmgb2b/her13/sall1a/jarid2b/fosl2/mych/rpl13a/yap1/cited4a/fosl1a/her8.2/zbtb16…
71	GO:0051239	regulation of multicellular organismal process	34/212	880/17036	3.60976e-09	7.17885e-08	5.21797e-08	325288/402914/30493/100149066/30158/30138/58066/30300/30288/30718/58129/140613/30154/30523/80959/118437/246093/30239/569773/30291/280650/550600/558921/266958/407985/323269/373116/393723/323656/565269/64271/30722/30603/561411	34	34	0	0.972222	dld/gli2a/lfng/neurog1/her6/cdh2/her2/id1/tcf7l1a/sox11b/notch1a/gnb2l1/notch3/fgfr3/epha4a/pard6gb/gpc4/her9/id3/neurod4/klf6a/zbtb16a/her8a/olig2/hes6/rps19/her12/tcf12/her13/fosl2/yap1/her8.2/zbtb16b/her4.4
72	GO:0060429	epithelium development	33/212	852/17036	5.95562e-09	1.16796e-07	8.48937e-08	30277/402914/30529/30138/30131/58066/406559/321756/568593/30288/353225/378723/30718/567365/30154/30523/353224/80959/252845/118437/100003889/30291/565914/266958/373116/30113/767737/751108/64271/60641/30722/30603/561411	33	33	0	0.971429	skib/dla/dld/gli2a/mdka/her6/cdh2/tcf7l1a/sox3/sox11b/notch1a/gnb2l1/notch3/sox9a/epha4a/pard6gb/gpc4/mpp5a/neurod4/tgif1/nrarpa/nrarpb/hes6/sox2/her12/cldn5a/yap1/plekhh1/akap12b/sdc4/nkd1/foxj1a/zeb2a
73	GO:0030218	erythrocyte differentiation	12/212	105/17036	7.14294e-09	1.38162e-07	1.00423e-07	336719/415229/336687/336764/280650/325618/436760/393723/336550/405889/192299/554155	12	12	0	0.928571	rpl35/klf6a/rpl27/rps3/rps14/rplp1/rps15a/rps19/rps29/rpl11/rpl35a/rps27.1
74	GO:0048523	negative regulation of cellular process	48/212	1611/17036	7.78253e-09	1.48499e-07	1.07937e-07	402914/30493/100149066/30158/492647/58066/30079/30300/30288/558456/570772/30718/567365/406522/140613/723994/336038/30154/100150939/30523/492503/407086/58122/246093/30239/569773/100003889/393141/560341/30291/368671/795398/550600/777760/373116/560828/323656/30113/100538016/565269/399483/751108/64271/406340/323671/30722/30603/561411	48	48	0	0.98	btg2/skib/gli2a/lfng/neurog1/her6/cdh2/her2/id1/tcf7l1a/sox11b/notch1a/gnb2l1/notch3/mcl1a/epha4a/her9/id3/her8a/zfp36l1b/junbb/homeza/hes6/mycb/cdkn1ca/her12/dusp1/nr2f6b/junba/si:dkey-42i9.4/angptl4/her13/jarid2b/mych/rpl13a/yap1/her8.2/akap12b/zbtb16b/bcl2a/crb2a/nkd1/gas1b/ybx1/zeb2a/her4.4/nes/si:dkey-79d12.5
75	GO:0034101	erythrocyte homeostasis	12/212	106/17036	7.96758e-09	1.50003e-07	1.0903e-07	336719/415229/336687/336764/280650/325618/436760/393723/336550/405889/192299/554155	12	12	0	0.928571	rpl35/klf6a/rpl27/rps3/rps14/rplp1/rps15a/rps19/rps29/rpl11/rpl35a/rps27.1
76	GO:0006357	regulation of transcription by RNA polymerase II	36/212	1032/17036	1.70559e-08	3.16881e-07	2.30326e-07	402914/100149066/30300/394198/30288/436766/564241/447936/562291/393939/406522/140613/336038/30523/641484/325423/407086/30567/30239/569773/393141/560341/368671/280650/550600/558921/407985/373116/323656/30113/30398/565269/405773/60641/561411/100002463	36	36	0	0.973684	skib/neurog1/her6/her2/pou3f1/tcf7l1a/pax6a/sox9a/her9/klf6a/her8a/fstl1a/junbb/homeza/hes6/mycb/atf3/fosab/her12/tead1a/nr2f6b/junba/tcf12/jdp2b/hmgb2b/her13/fosl2/mych/yap1/cited4a/fosl1a/her8.2/zbtb16b/hmgb2a/pprc1/her4.4
77	GO:0002262	myeloid cell homeostasis	12/212	116/17036	2.23324e-08	4.09523e-07	2.97663e-07	336719/415229/336687/336764/280650/325618/436760/393723/336550/405889/192299/554155	12	12	0	0.928571	rpl35/klf6a/rpl27/rps3/rps14/rplp1/rps15a/rps19/rps29/rpl11/rpl35a/rps27.1
78	GO:0045596	negative regulation of cell differentiation	13/212	141/17036	2.31693e-08	4.19424e-07	3.04859e-07	402914/30493/30158/58066/30300/30288/30718/140613/246093/30239/323656/30113/64271	13	13	0	0.933333	skib/lfng/neurog1/her6/her2/id1/notch1a/notch3/epha4a/her9/id3/her8a/her12
79	GO:0006366	transcription by RNA polymerase II	36/212	1072/17036	4.48659e-08	8.01907e-07	5.82868e-07	402914/100149066/30300/394198/30288/436766/564241/447936/562291/393939/406522/140613/336038/30523/641484/325423/407086/30567/30239/569773/393141/560341/368671/280650/550600/558921/407985/373116/323656/30113/30398/565269/405773/60641/561411/100002463	36	36	0	0.973684	skib/neurog1/her6/her2/pou3f1/tcf7l1a/pax6a/sox9a/her9/klf6a/her8a/fstl1a/junbb/homeza/hes6/mycb/atf3/fosab/her12/tead1a/nr2f6b/junba/tcf12/jdp2b/hmgb2b/her13/fosl2/mych/yap1/cited4a/fosl1a/her8.2/zbtb16b/hmgb2a/pprc1/her4.4
80	GO:0048519	negative regulation of biological process	50/212	1848/17036	7.98237e-08	1.40889e-06	1.02405e-06	402914/30493/100149066/30158/492647/58066/30079/30300/30288/558456/563066/570772/30718/567365/406522/394066/140613/723994/336038/30154/100150939/30523/492503/407086/58122/246093/30239/569773/100003889/393141/560341/30291/368671/795398/550600/777760/373116/560828/323656/30113/100538016/565269/399483/751108/64271/406340/323671/30722/30603/561411	50	50	0	0.980769	btg2/skib/gli2a/lfng/neurog1/her6/cdh2/her2/id1/tcf7l1a/sox11b/notch1a/gnb2l1/notch3/mcl1a/epha4a/her9/id3/her8a/zfp36l1b/junbb/homeza/hes6/mycb/lin28a/cdkn1ca/her12/dusp1/nr2f6b/junba/si:dkey-42i9.4/angptl4/her13/jarid2b/mych/rpl13a/yap1/cep131/her8.2/akap12b/zbtb16b/bcl2a/crb2a/nkd1/gas1b/ybx1/zeb2a/her4.4/nes/si:dkey-79d12.5
81	GO:0048872	homeostasis of number of cells	12/212	133/17036	1.03513e-07	1.80445e-06	1.31157e-06	336719/415229/336687/336764/280650/325618/436760/393723/336550/405889/192299/554155	12	12	0	0.928571	rpl35/klf6a/rpl27/rps3/rps14/rplp1/rps15a/rps19/rps29/rpl11/rpl35a/rps27.1
82	GO:0051172	negative regulation of nitrogen compound metabolic process	27/212	687/17036	1.24446e-07	2.1429e-06	1.55757e-06	402914/30493/100149066/30300/30288/558456/570772/406522/140613/336038/30154/407086/58122/246093/569773/393141/560341/368671/795398/550600/373116/560828/323656/565269/399483/406340/323671	27	27	0	0.965517	gli2a/her6/her2/id1/mcl1a/her9/id3/her8a/zfp36l1b/junbb/homeza/hes6/mycb/cdkn1ca/her12/dusp1/nr2f6b/junba/her13/jarid2b/mych/rpl13a/her8.2/zbtb16b/bcl2a/ybx1/her4.4
83	GO:0048646	anatomical structure formation involved in morphogenesis	30/212	832/17036	1.52726e-07	2.59819e-06	1.8885e-06	30277/402914/30529/30138/30131/492647/58066/568527/30288/353225/30718/794892/30154/353224/80959/252845/100003889/30291/280650/565914/100150664/373116/751108/64271/60641/405889/30722/30603/561411/114378	30	30	0	0.96875	dla/dld/gli2a/mdka/her6/cdh2/sox3/sox11b/notch1a/gnb2l1/notch3/sox9a/epha4a/pard6gb/efnb3b/mpp5a/klf6a/nrarpa/nrarpb/hes6/her12/rps29/angptl4/yap1/plekhh1/lrrn1/nkd1/notch1b/zeb2a/met
84	GO:0048934	peripheral nervous system neuron differentiation	6/212	21/17036	1.60654e-07	2.66874e-06	1.93978e-06	30301/100149066/58066/30718/794892/30239	6	6	0	0.875	neurog1/her4.2/notch1a/notch3/notch1b/her4.4
85	GO:0048935	peripheral nervous system neuron development	6/212	21/17036	1.60654e-07	2.66874e-06	1.93978e-06	30301/100149066/58066/30718/794892/30239	6	6	0	0.875	neurog1/her4.2/notch1a/notch3/notch1b/her4.4
86	GO:0034654	nucleobase-containing compound biosynthetic process	55/212	2189/17036	1.78473e-07	2.93028e-06	2.12988e-06	30301/325288/402914/30493/100149066/30529/58066/30300/321756/394198/30288/436766/558456/564241/447936/378723/30718/562291/393939/406522/794892/140613/336038/30523/641484/572527/325423/407086/406447/246093/30567/30239/569773/393141/560341/368671/280650/550600/558921/266958/407985/373116/323656/30113/767737/30398/565269/324428/555721/405773/60641/338204/30603/561411/100002463	55	55	0	0.982456	skib/neurog1/her6/her2/her4.2/pou3f1/id1/tcf7l1a/sox3/pax6a/sox11b/notch1a/notch3/sox9a/her9/id3/neurod4/klf6a/tgif1/her8a/hmga2/olig2/fstl1a/junbb/tfdp2/homeza/hes6/sox2/mycb/atf3/fosab/her12/tead1a/hmga1a/nr2f6b/junba/tcf12/jdp2b/hmgb2b/her13/sall1a/jarid2b/fosl2/mych/yap1/cited4a/fosl1a/her8.2/zbtb16b/sall4/hmgb2a/foxj1a/notch1b/pprc1/her4.4
87	GO:0009653	anatomical structure morphogenesis	53/212	2073/17036	1.8486e-07	3.00026e-06	2.18075e-06	30301/30277/402914/100149066/30529/30138/30131/492647/58066/568527/567905/321756/568593/30288/353225/378723/30718/567365/794892/30689/723994/30154/30523/353224/80959/560951/572527/252845/118437/30567/30239/100003889/30291/280650/565914/266958/100150664/799867/373116/30113/767737/562031/751108/555721/64271/60641/405889/114442/30722/777623/30603/561411/114378	53	53	0	0.981818	skib/dla/dld/gli2a/neurog1/mdka/her6/cdh2/her4.2/tcf7l1a/sox3/pax6a/sox11b/epha2a/notch1a/gnb2l1/notch3/sox9a/epha4a/pard6gb/efnb3b/ncam1b/gpc4/mpp5a/neurod4/klf6a/tgif1/nrarpa/nrarpb/hes6/sox2/her12/rps29/angptl4/sall1a/xylt1/yap1/pcdh18b/plekhh1/akap12b/fgfr1b/lrrn1/sdc4/sall4/crb2a/nkd1/foxj1a/zgc:154093/notch1b/ptprfb/zeb2a/her4.4/met
88	GO:0051093	negative regulation of developmental process	14/212	200/17036	2.14427e-07	3.44058e-06	2.5008e-06	402914/30493/30158/58066/30300/30288/30718/140613/30523/246093/30239/323656/30113/64271	14	14	0	0.9375	skib/lfng/neurog1/her6/her2/id1/tcf7l1a/notch1a/notch3/epha4a/her9/id3/her8a/her12
89	GO:0021517	ventral spinal cord development	8/212	52/17036	2.36992e-07	3.75991e-06	2.7329e-06	325288/30138/30131/58066/30718/794892/30154/100150664	8	8	0	0.9	dla/dld/gli2a/notch1a/notch3/olig2/notch1b/met
90	GO:0051253	negative regulation of RNA metabolic process	21/212	453/17036	2.43102e-07	3.81399e-06	2.77221e-06	402914/30493/100149066/30300/30288/558456/406522/140613/336038/30154/407086/246093/569773/393141/560341/368671/795398/550600/373116/323656/565269	21	21	0	0.956522	gli2a/her6/her2/id1/her9/id3/her8a/junbb/homeza/hes6/mycb/her12/nr2f6b/junba/her13/jarid2b/mych/her8.2/zbtb16b/ybx1/her4.4
91	GO:0031324	negative regulation of cellular metabolic process	27/212	714/17036	2.68343e-07	4.16374e-06	3.02643e-06	402914/30493/100149066/30300/30288/558456/570772/406522/140613/336038/30154/407086/58122/246093/569773/393141/560341/368671/795398/550600/373116/560828/323656/565269/399483/406340/323671	27	27	0	0.965517	gli2a/her6/her2/id1/mcl1a/her9/id3/her8a/zfp36l1b/junbb/homeza/hes6/mycb/cdkn1ca/her12/dusp1/nr2f6b/junba/her13/jarid2b/mych/rpl13a/her8.2/zbtb16b/bcl2a/ybx1/her4.4
92	GO:0021514	ventral spinal cord interneuron differentiation	6/212	24/17036	3.86251e-07	5.92811e-06	4.30886e-06	325288/30138/30131/58066/30718/794892	6	6	0	0.875	dla/dld/notch1a/notch3/olig2/notch1b
93	GO:0019438	aromatic compound biosynthetic process	55/212	2248/17036	4.27445e-07	6.48981e-06	4.71714e-06	30301/325288/402914/30493/100149066/30529/58066/30300/321756/394198/30288/436766/558456/564241/447936/378723/30718/562291/393939/406522/794892/140613/336038/30523/641484/572527/325423/407086/406447/246093/30567/30239/569773/393141/560341/368671/280650/550600/558921/266958/407985/373116/323656/30113/767737/30398/565269/324428/555721/405773/60641/338204/30603/561411/100002463	55	55	0	0.982456	skib/neurog1/her6/her2/her4.2/pou3f1/id1/tcf7l1a/sox3/pax6a/sox11b/notch1a/notch3/sox9a/her9/id3/neurod4/klf6a/tgif1/her8a/hmga2/olig2/fstl1a/junbb/tfdp2/homeza/hes6/sox2/mycb/atf3/fosab/her12/tead1a/hmga1a/nr2f6b/junba/tcf12/jdp2b/hmgb2b/her13/sall1a/jarid2b/fosl2/mych/yap1/cited4a/fosl1a/her8.2/zbtb16b/sall4/hmgb2a/foxj1a/notch1b/pprc1/her4.4
94	GO:0018130	heterocycle biosynthetic process	55/212	2253/17036	4.59408e-07	6.90089e-06	5.01593e-06	30301/325288/402914/30493/100149066/30529/58066/30300/321756/394198/30288/436766/558456/564241/447936/378723/30718/562291/393939/406522/794892/140613/336038/30523/641484/572527/325423/407086/406447/246093/30567/30239/569773/393141/560341/368671/280650/550600/558921/266958/407985/373116/323656/30113/767737/30398/565269/324428/555721/405773/60641/338204/30603/561411/100002463	55	55	0	0.982456	skib/neurog1/her6/her2/her4.2/pou3f1/id1/tcf7l1a/sox3/pax6a/sox11b/notch1a/notch3/sox9a/her9/id3/neurod4/klf6a/tgif1/her8a/hmga2/olig2/fstl1a/junbb/tfdp2/homeza/hes6/sox2/mycb/atf3/fosab/her12/tead1a/hmga1a/nr2f6b/junba/tcf12/jdp2b/hmgb2b/her13/sall1a/jarid2b/fosl2/mych/yap1/cited4a/fosl1a/her8.2/zbtb16b/sall4/hmgb2a/foxj1a/notch1b/pprc1/her4.4
95	GO:0021515	cell differentiation in spinal cord	8/212	57/17036	4.93366e-07	7.27589e-06	5.2885e-06	325288/30138/30131/58066/30718/794892/30154/100150664	8	8	0	0.9	dla/dld/gli2a/notch1a/notch3/olig2/notch1b/met
96	GO:0010558	negative regulation of macromolecule biosynthetic process	22/212	515/17036	4.99831e-07	7.27589e-06	5.2885e-06	402914/30493/100149066/30300/30288/558456/406522/140613/336038/407086/246093/569773/393141/560341/368671/795398/550600/373116/560828/323656/565269/323671	22	22	0	0.958333	her6/her2/id1/her9/id3/her8a/zfp36l1b/junbb/homeza/hes6/mycb/her12/nr2f6b/junba/her13/jarid2b/mych/rpl13a/her8.2/zbtb16b/ybx1/her4.4
97	GO:2000113	negative regulation of cellular macromolecule biosynthetic process	22/212	515/17036	4.99831e-07	7.27589e-06	5.2885e-06	402914/30493/100149066/30300/30288/558456/406522/140613/336038/407086/246093/569773/393141/560341/368671/795398/550600/373116/560828/323656/565269/323671	22	22	0	0.958333	her6/her2/id1/her9/id3/her8a/zfp36l1b/junbb/homeza/hes6/mycb/her12/nr2f6b/junba/her13/jarid2b/mych/rpl13a/her8.2/zbtb16b/ybx1/her4.4
98	GO:0009611	response to wounding	15/212	251/17036	6.04216e-07	8.68002e-06	6.3091e-06	30277/30158/140599/321756/394198/568593/378723/794892/336038/30239/30291/767737/64271/30603/561411	15	15	0	0.941176	lfng/neurog1/mdka/cdh2/sox11b/epha4a/vim/tgif1/junbb/sox2/fosab/yap1/sdc4/foxj1a/notch1b
99	GO:0070925	organelle assembly	23/212	564/17036	6.08585e-07	8.68002e-06	6.3091e-06	30138/563066/30718/415229/327089/394027/30291/336687/322571/415196/335539/192297/326961/58101/406307/393723/394121/767737/336712/337148/100005174/561411/554155	23	23	0	0.96	dld/cdh2/notch1a/rplp0/rps5/rpl3/rpl5a/rpl12/rpl23a/rps14/rpl10/rps15/rps19/rpsa/rps10/rps28/rpl5b/rpl11/rps27.1/yap1/cep131/foxj1a/dnmbp
100	GO:0031327	negative regulation of cellular biosynthetic process	22/212	524/17036	6.68634e-07	9.38282e-06	6.81993e-06	402914/30493/100149066/30300/30288/558456/406522/140613/336038/407086/246093/569773/393141/560341/368671/795398/550600/373116/560828/323656/565269/323671	22	22	0	0.958333	her6/her2/id1/her9/id3/her8a/zfp36l1b/junbb/homeza/hes6/mycb/her12/nr2f6b/junba/her13/jarid2b/mych/rpl13a/her8.2/zbtb16b/ybx1/her4.4
101	GO:0045934	negative regulation of nucleobase-containing compound metabolic process	21/212	482/17036	6.71151e-07	9.38282e-06	6.81993e-06	402914/30493/100149066/30300/30288/558456/406522/140613/336038/30154/407086/246093/569773/393141/560341/368671/795398/550600/373116/323656/565269	21	21	0	0.956522	gli2a/her6/her2/id1/her9/id3/her8a/junbb/homeza/hes6/mycb/her12/nr2f6b/junba/her13/jarid2b/mych/her8.2/zbtb16b/ybx1/her4.4
102	GO:0009890	negative regulation of biosynthetic process	22/212	527/17036	7.35614e-07	1.01832e-05	7.40169e-06	402914/30493/100149066/30300/30288/558456/406522/140613/336038/407086/246093/569773/393141/560341/368671/795398/550600/373116/560828/323656/565269/323671	22	22	0	0.958333	her6/her2/id1/her9/id3/her8a/zfp36l1b/junbb/homeza/hes6/mycb/her12/nr2f6b/junba/her13/jarid2b/mych/rpl13a/her8.2/zbtb16b/ybx1/her4.4
103	GO:0048936	peripheral nervous system neuron axonogenesis	5/212	15/17036	7.72424e-07	1.0589e-05	7.69661e-06	30301/100149066/58066/30718/794892	5	5	0	0.857143	her4.2/notch1a/notch3/notch1b/her4.4
104	GO:0009888	tissue development	41/212	1485/17036	9.25243e-07	1.24423e-05	9.04373e-06	30277/402914/30158/30529/30138/30131/58066/406559/321756/394198/568593/30288/353225/378723/30718/567365/794892/336038/30154/30523/353224/80959/252845/118437/317741/30239/100003889/560341/30291/565914/266958/286829/373116/30113/767737/751108/64271/60641/30722/30603/561411	41	41	0	0.976744	skib/dla/dld/gli2a/lfng/neurog1/mdka/her6/cdh2/tcf7l1a/sox3/sox11b/notch1a/gnb2l1/notch3/sox9a/epha4a/pard6gb/gpc4/mpp5a/neurod4/dag1/coro1ca/tgif1/junbb/nrarpa/nrarpb/hes6/sox2/fosab/her12/cldn5a/mych/yap1/plekhh1/akap12b/sdc4/nkd1/foxj1a/notch1b/zeb2a
105	GO:0010605	negative regulation of macromolecule metabolic process	29/212	867/17036	1.17202e-06	1.56122e-05	1.13477e-05	402914/30493/100149066/30300/30288/558456/570772/406522/394066/140613/336038/30154/407086/58122/246093/569773/393141/560341/368671/795398/550600/373116/560828/323656/565269/399483/406340/323671/561411	29	29	0	0.967742	gli2a/her6/her2/id1/mcl1a/her9/id3/her8a/zfp36l1b/junbb/homeza/hes6/mycb/lin28a/cdkn1ca/her12/dusp1/nr2f6b/junba/her13/jarid2b/mych/rpl13a/yap1/her8.2/zbtb16b/bcl2a/ybx1/her4.4
106	GO:0045665	negative regulation of neuron differentiation	8/212	64/17036	1.22654e-06	1.61858e-05	1.17647e-05	402914/30493/30158/30300/30288/140613/246093/64271	8	8	0	0.9	lfng/her6/her2/id1/epha4a/her9/id3/her12
107	GO:1901362	organic cyclic compound biosynthetic process	55/212	2325/17036	1.25718e-06	1.64364e-05	1.19469e-05	30301/325288/402914/30493/100149066/30529/58066/30300/321756/394198/30288/436766/558456/564241/447936/378723/30718/562291/393939/406522/794892/140613/336038/30523/641484/572527/325423/407086/406447/246093/30567/30239/569773/393141/560341/368671/280650/550600/558921/266958/407985/373116/323656/30113/767737/30398/565269/324428/555721/405773/60641/338204/30603/561411/100002463	55	55	0	0.982456	skib/neurog1/her6/her2/her4.2/pou3f1/id1/tcf7l1a/sox3/pax6a/sox11b/notch1a/notch3/sox9a/her9/id3/neurod4/klf6a/tgif1/her8a/hmga2/olig2/fstl1a/junbb/tfdp2/homeza/hes6/sox2/mycb/atf3/fosab/her12/tead1a/hmga1a/nr2f6b/junba/tcf12/jdp2b/hmgb2b/her13/sall1a/jarid2b/fosl2/mych/yap1/cited4a/fosl1a/her8.2/zbtb16b/sall4/hmgb2a/foxj1a/notch1b/pprc1/her4.4
108	GO:0048863	stem cell differentiation	14/212	232/17036	1.28972e-06	1.67073e-05	1.21437e-05	325288/30138/30131/394198/558456/30718/794892/58129/353224/317741/560341/30291/558921/405889	14	14	0	0.9375	dla/dld/cdh2/notch1a/fgfr3/coro1ca/olig2/nrarpa/fosab/rps29/jarid2b/fosl2/mych/notch1b
109	GO:0000122	negative regulation of transcription by RNA polymerase II	15/212	269/17036	1.4442e-06	1.85382e-05	1.34746e-05	402914/100149066/30300/30288/406522/140613/336038/407086/393141/560341/368671/550600/373116/323656/565269	15	15	0	0.941176	her6/her2/her9/her8a/junbb/homeza/hes6/mycb/her12/nr2f6b/junba/her13/mych/her8.2/her4.4
110	GO:0008283	cell proliferation	18/212	383/17036	1.5072e-06	1.91726e-05	1.39357e-05	30079/30300/100007346/567905/321756/353225/378723/58129/100150939/30523/353224/492503/30567/393141/560341/30291/280650/100538016	18	18	0	0.95	btg2/cdh2/her2/tcf7l1a/pax6a/fgfr3/klf6a/tgif1/nrarpa/nrarpb/sox2/mycb/si:dkey-42i9.4/mych/fgfr1b/ddr1/nes/si:dkey-79d12.5
111	GO:0030900	forebrain development	11/212	141/17036	1.53015e-06	1.92908e-05	1.40216e-05	30131/321756/30288/378723/30718/30154/30523/30567/30239/266958/64271	11	11	0	0.923077	dla/gli2a/neurog1/her6/tcf7l1a/pax6a/notch1a/epha4a/neurod4/tgif1/sox2
112	GO:0007422	peripheral nervous system development	8/212	67/17036	1.75058e-06	2.18745e-05	1.58995e-05	30301/100149066/30529/58066/30718/794892/30239/30291	8	8	0	0.9	neurog1/cdh2/her4.2/sox3/notch1a/notch3/notch1b/her4.4
113	GO:0045892	negative regulation of transcription, DNA-templated	19/212	430/17036	1.90618e-06	2.32028e-05	1.6865e-05	402914/30493/100149066/30300/30288/558456/406522/140613/336038/407086/246093/569773/393141/560341/368671/550600/373116/323656/565269	19	19	0	0.952381	her6/her2/id1/her9/id3/her8a/junbb/homeza/hes6/mycb/her12/nr2f6b/junba/her13/jarid2b/mych/her8.2/zbtb16b/her4.4
114	GO:1902679	negative regulation of RNA biosynthetic process	19/212	430/17036	1.90618e-06	2.32028e-05	1.6865e-05	402914/30493/100149066/30300/30288/558456/406522/140613/336038/407086/246093/569773/393141/560341/368671/550600/373116/323656/565269	19	19	0	0.952381	her6/her2/id1/her9/id3/her8a/junbb/homeza/hes6/mycb/her12/nr2f6b/junba/her13/jarid2b/mych/her8.2/zbtb16b/her4.4
115	GO:1903507	negative regulation of nucleic acid-templated transcription	19/212	430/17036	1.90618e-06	2.32028e-05	1.6865e-05	402914/30493/100149066/30300/30288/558456/406522/140613/336038/407086/246093/569773/393141/560341/368671/550600/373116/323656/565269	19	19	0	0.952381	her6/her2/id1/her9/id3/her8a/junbb/homeza/hes6/mycb/her12/nr2f6b/junba/her13/jarid2b/mych/her8.2/zbtb16b/her4.4
116	GO:0051241	negative regulation of multicellular organismal process	13/212	208/17036	2.1097e-06	2.54606e-05	1.85061e-05	402914/30493/30158/58066/30300/30288/30718/140613/30523/246093/30239/323656/64271	13	13	0	0.933333	lfng/neurog1/her6/her2/id1/tcf7l1a/notch1a/notch3/epha4a/her9/id3/her8a/her12
117	GO:0010629	negative regulation of gene expression	25/212	700/17036	2.16741e-06	2.59354e-05	1.88512e-05	402914/30493/100149066/30300/30288/558456/406522/394066/140613/336038/30154/407086/246093/569773/393141/560341/368671/795398/550600/373116/560828/323656/565269/323671/561411	25	25	0	0.962963	gli2a/her6/her2/id1/her9/id3/her8a/zfp36l1b/junbb/homeza/hes6/mycb/lin28a/her12/nr2f6b/junba/her13/jarid2b/mych/rpl13a/yap1/her8.2/zbtb16b/ybx1/her4.4
118	GO:0009892	negative regulation of metabolic process	29/212	897/17036	2.30822e-06	2.73883e-05	1.99072e-05	402914/30493/100149066/30300/30288/558456/570772/406522/394066/140613/336038/30154/407086/58122/246093/569773/393141/560341/368671/795398/550600/373116/560828/323656/565269/399483/406340/323671/561411	29	29	0	0.967742	gli2a/her6/her2/id1/mcl1a/her9/id3/her8a/zfp36l1b/junbb/homeza/hes6/mycb/lin28a/cdkn1ca/her12/dusp1/nr2f6b/junba/her13/jarid2b/mych/rpl13a/yap1/her8.2/zbtb16b/bcl2a/ybx1/her4.4
119	GO:0048568	embryonic organ development	22/212	573/17036	2.91077e-06	3.42501e-05	2.48948e-05	30158/30529/30131/30718/30154/100150939/30523/80959/560951/325423/252845/118437/30291/394194/30113/767737/751108/64271/336712/60641/30603/561411	22	22	0	0.958333	skib/dla/gli2a/lfng/cdh2/tcf7l1a/sox3/sox11b/notch1a/sox9a/epha4a/pard6gb/gpc4/mpp5a/fstl1a/rpl10/rps24/xylt1/yap1/nkd1/foxj1a/nes
120	GO:0031099	regeneration	12/212	185/17036	3.57307e-06	4.16957e-05	3.03066e-05	30277/30158/321756/394198/378723/794892/394066/336038/30239/30291/64271/561411	12	12	0	0.928571	lfng/neurog1/mdka/cdh2/epha4a/tgif1/junbb/sox2/lin28a/fosab/yap1/notch1b
121	GO:0030902	hindbrain development	10/212	125/17036	3.68005e-06	4.2592e-05	3.09581e-05	325288/58066/794892/252845/30567/30239/30291/100150664/64271/114378	10	10	0	0.916667	neurog1/cdh2/pax6a/notch3/epha4a/efnb3b/mpp5a/olig2/notch1b/met
122	GO:0030099	myeloid cell differentiation	12/212	186/17036	3.77822e-06	4.33727e-05	3.15256e-05	336719/415229/336687/336764/280650/325618/436760/393723/336550/405889/192299/554155	12	12	0	0.928571	rpl35/klf6a/rpl27/rps3/rps14/rplp1/rps15a/rps19/rps29/rpl11/rpl35a/rps27.1
123	GO:0048729	tissue morphogenesis	22/212	590/17036	4.65525e-06	5.30098e-05	3.85303e-05	30277/30529/568593/353225/30718/567365/30154/353224/80959/252845/118437/100003889/30291/565914/266958/30113/767737/751108/64271/60641/30722/30603	22	22	0	0.958333	skib/gli2a/mdka/cdh2/sox3/sox11b/notch1a/gnb2l1/sox9a/epha4a/pard6gb/gpc4/mpp5a/neurod4/nrarpa/nrarpb/plekhh1/akap12b/sdc4/nkd1/foxj1a/zeb2a
124	GO:0021538	epithalamus development	5/212	21/17036	4.92491e-06	5.56318e-05	4.04361e-05	378723/30718/30567/30239/266958	5	5	0	0.857143	neurog1/pax6a/notch1a/neurod4/sox2
125	GO:0002009	morphogenesis of an epithelium	19/212	460/17036	5.07982e-06	5.69262e-05	4.1377e-05	30277/30529/568593/353225/567365/353224/80959/252845/118437/100003889/30291/565914/266958/30113/767737/751108/60641/30722/30603	19	19	0	0.952381	skib/mdka/cdh2/sox3/sox11b/gnb2l1/sox9a/pard6gb/gpc4/mpp5a/neurod4/nrarpa/nrarpb/plekhh1/akap12b/sdc4/nkd1/foxj1a/zeb2a
126	GO:0007049	cell cycle	27/212	838/17036	5.6818e-06	6.31709e-05	4.59159e-05	30277/30493/30079/563066/406507/336038/80959/492503/407086/58122/246093/393725/407690/336764/378961/336710/335539/777760/171473/30572/431737/100538016/399483/405889/338204/195819/192299	27	27	0	0.965517	btg2/mdka/id1/ran/mcl1a/pard6gb/ccng1/rpl35/rpl36a/id3/rpl23a/junbb/rpl7/rps15a/tfdp2/rpl13/rps7/cdkn1ca/rps29/gadd45gb.1/junba/rps8a/rgcc/si:dkey-42i9.4/cep131/gas1b/si:dkey-79d12.5
127	GO:0048598	embryonic morphogenesis	24/212	700/17036	7.01896e-06	7.74279e-05	5.62787e-05	30277/30529/568527/568593/30718/723994/30154/30523/80959/560951/572527/252845/118437/100003889/30291/266958/30113/767737/751108/555721/64271/60641/30722/30603	24	24	0	0.961538	skib/gli2a/mdka/cdh2/tcf7l1a/sox3/sox11b/notch1a/gnb2l1/sox9a/epha4a/pard6gb/gpc4/mpp5a/neurod4/sall1a/xylt1/lrrn1/sdc4/sall4/crb2a/nkd1/foxj1a/zeb2a
128	GO:0042127	regulation of cell proliferation	14/212	272/17036	8.20624e-06	8.8452e-05	6.42915e-05	30079/100007346/567905/321756/58129/100150939/30523/492503/30567/393141/560341/30291/280650/100538016	14	14	0	0.9375	btg2/cdh2/tcf7l1a/pax6a/fgfr3/klf6a/tgif1/mycb/si:dkey-42i9.4/mych/fgfr1b/ddr1/nes/si:dkey-79d12.5
129	GO:0006364	rRNA processing	10/212	138/17036	8.91565e-06	9.45615e-05	6.87323e-05	323305/393725/407690/336687/336710/337010/406307/767765/394166/192299	10	10	0	0.916667	rpl35/rpl10a/rps14/rpl7/rpl7a/rps7/rps21/rps28/rps8a/rps16
130	GO:0021536	diencephalon development	8/212	83/17036	8.92908e-06	9.45615e-05	6.87323e-05	30131/30288/378723/30718/30154/30567/30239/266958	8	8	0	0.9	dla/gli2a/neurog1/her6/pax6a/notch1a/neurod4/sox2
131	GO:0035239	tube morphogenesis	22/212	615/17036	8.97397e-06	9.45615e-05	6.87323e-05	30277/30529/30138/30131/492647/58066/353225/30718/30154/353224/80959/252845/30291/565914/30113/767737/751108/60641/405889/30722/30603/561411	22	22	0	0.958333	skib/dla/dld/gli2a/mdka/cdh2/sox3/sox11b/notch1a/gnb2l1/notch3/sox9a/pard6gb/mpp5a/nrarpa/nrarpb/rps29/angptl4/yap1/plekhh1/nkd1/foxj1a
132	GO:0021953	central nervous system neuron differentiation	9/212	112/17036	1.09599e-05	0.000114633	8.33212e-05	325288/30138/30131/58066/30718/794892/30154/30239/100150664	9	9	0	0.909091	dla/dld/gli2a/neurog1/notch1a/notch3/olig2/notch1b/met
133	GO:0035295	tube development	25/212	774/17036	1.2451e-05	0.000129271	9.39609e-05	30277/30529/30138/30131/492647/58066/353225/378723/30718/30154/30523/353224/80959/252845/30291/280650/565914/30113/767737/751108/60641/405889/30722/30603/561411	25	25	0	0.962963	skib/dla/dld/gli2a/mdka/cdh2/tcf7l1a/sox3/sox11b/notch1a/gnb2l1/notch3/sox9a/pard6gb/mpp5a/klf6a/nrarpa/nrarpb/sox2/rps29/angptl4/yap1/plekhh1/nkd1/foxj1a
134	GO:0071696	ectodermal placode development	6/212	43/17036	1.43654e-05	0.000148058	0.000107617	30529/568527/378723/30239/266958/60641	6	6	0	0.875	neurog1/sox3/sox9a/neurod4/sox2/lrrn1
135	GO:0045664	regulation of neuron differentiation	12/212	213/17036	1.502e-05	0.000153683	0.000111705	402914/30493/30158/30300/30288/140613/80959/246093/30239/30291/407985/64271	12	12	0	0.928571	lfng/neurog1/her6/cdh2/her2/id1/epha4a/pard6gb/her9/id3/her12/tcf12
136	GO:0002244	hematopoietic progenitor cell differentiation	9/212	122/17036	2.18578e-05	0.000215826	0.000156874	30138/58066/394198/30718/794892/58129/393141/799918/405889	9	9	0	0.909091	dld/notch1a/notch3/fgfr3/mycb/fosab/rps29/notch1b/cecr2
137	GO:0035282	segmentation	9/212	122/17036	2.18578e-05	0.000215826	0.000156874	402914/30138/30288/30718/30154/100003889/30291/373116/393723	9	9	0	0.909091	dld/gli2a/her6/cdh2/notch1a/hes6/rps19/her12/zeb2a
138	GO:0016072	rRNA metabolic process	10/212	154/17036	2.32865e-05	0.000227208	0.000165147	323305/393725/407690/336687/336710/337010/406307/767765/394166/192299	10	10	0	0.916667	rpl35/rpl10a/rps14/rpl7/rpl7a/rps7/rps21/rps28/rps8a/rps16
139	GO:0042246	tissue regeneration	9/212	123/17036	2.33323e-05	0.000227208	0.000165147	30277/30158/321756/394198/378723/794892/336038/30291/561411	9	9	0	0.909091	lfng/mdka/cdh2/tgif1/junbb/sox2/fosab/yap1/notch1b
140	GO:0061053	somite development	10/212	155/17036	2.46259e-05	0.000238163	0.000173109	402914/30138/58066/30288/30718/30154/100003889/30291/373116/64271	10	10	0	0.916667	dld/gli2a/her6/cdh2/notch1a/notch3/epha4a/hes6/her12/zeb2a
141	GO:0007166	cell surface receptor signaling pathway	34/212	1314/17036	3.53517e-05	0.000339568	0.000246816	402914/30158/30138/30131/58066/30300/100007346/567905/321756/30288/353225/570772/30718/794892/30689/58129/140613/723994/30154/30523/353224/572527/325423/58122/100003889/100150664/30113/751108/555721/64271/30722/30603/561411/114378	34	34	0	0.972222	skib/dla/dld/gli2a/lfng/her6/her2/tcf7l1a/sox11b/epha2a/notch1a/gnb2l1/notch3/mcl1a/fgfr3/epha4a/efnb3b/her9/tgif1/fstl1a/nrarpa/nrarpb/her12/sall1a/yap1/fgfr1b/bcl2a/sall4/crb2a/nkd1/notch1b/zeb2a/ddr1/met
142	GO:0021522	spinal cord motor neuron differentiation	5/212	31/17036	3.71613e-05	0.000353354	0.000256837	325288/30138/30718/30154/100150664	5	5	0	0.857143	dld/gli2a/notch1a/olig2/met
143	GO:0048589	developmental growth	15/212	353/17036	3.74437e-05	0.000353354	0.000256837	30277/30158/321756/394198/378723/567365/794892/336038/80959/118437/100003889/30291/280650/64271/561411	15	15	0	0.941176	lfng/mdka/cdh2/epha4a/pard6gb/gpc4/klf6a/tgif1/junbb/sox2/fosab/yap1/akap12b/notch1b/zeb2a
144	GO:0042063	gliogenesis	8/212	101/17036	3.77879e-05	0.000353354	0.000256837	325288/58066/30300/30718/30291/323656/399483/60641	8	8	0	0.9	cdh2/her2/notch1a/notch3/sox9a/her8a/olig2/cdkn1ca
145	GO:0048666	neuron development	22/212	681/17036	4.26508e-05	0.000396204	0.000287982	30301/325288/100149066/58066/378723/30718/503756/794892/30689/30154/80959/30239/30291/266958/799867/64264/30113/562031/64271/114442/30603/114378	22	22	0	0.958333	skib/gli2a/neurog1/cdh2/her4.2/sox11b/epha2a/notch1a/notch3/plp1a/epha4a/pard6gb/efnb3b/ncam1b/neurod4/olig2/sox2/gpm6bb/pcdh18b/notch1b/ptprfb/her4.4
146	GO:0042060	wound healing	11/212	204/17036	5.10255e-05	0.000470902	0.000342277	30277/30158/140599/321756/394198/568593/378723/794892/336038/30291/561411	11	11	0	0.923077	lfng/mdka/cdh2/vim/tgif1/junbb/sox2/fosab/yap1/sdc4/notch1b
147	GO:0016331	morphogenesis of embryonic epithelium	6/212	54/17036	5.43125e-05	0.000497982	0.00036196	30277/80959/252845/266958/751108/30603	6	6	0	0.875	mdka/sox11b/pard6gb/mpp5a/neurod4/nkd1
148	GO:0001756	somitogenesis	8/212	108/17036	6.11113e-05	0.000555922	0.000404074	402914/30138/30288/30718/30154/100003889/30291/373116	8	8	0	0.9	dld/gli2a/her6/cdh2/notch1a/hes6/her12/zeb2a
149	GO:0008284	positive regulation of cell proliferation	8/212	111/17036	7.42492e-05	0.00065525	0.00047627	100007346/567905/58129/100150939/30523/30567/393141/560341	8	8	0	0.9	tcf7l1a/pax6a/fgfr3/mycb/mych/fgfr1b/ddr1/nes
150	GO:0002376	immune system process	28/212	1030/17036	8.12887e-05	0.000712917	0.000518186	30138/58066/394198/447936/30718/266985/794892/58129/641484/336719/735250/415229/393141/393725/336687/336764/280650/325618/436760/394194/799918/393723/336550/405889/192299/561411/554155/791455	28	28	0	0.966667	dld/notch1a/notch3/fgfr3/rpl35/npm1a/klf6a/rpl27/rps3/rps14/rplp1/rps15a/mycb/rps19/rps7/rps24/fosab/rps29/rpl11/rpl35a/hmgb2b/rps27.1/yap1/hmgb2a/rpl22l1/prdx2/notch1b/cecr2
151	GO:0040007	growth	15/212	380/17036	8.61034e-05	0.000750481	0.000545489	30277/30158/321756/394198/378723/567365/794892/336038/80959/118437/100003889/30291/280650/64271/561411	15	15	0	0.941176	lfng/mdka/cdh2/epha4a/pard6gb/gpc4/klf6a/tgif1/junbb/sox2/fosab/yap1/akap12b/notch1b/zeb2a
152	GO:0120036	plasma membrane bounded cell projection organization	24/212	832/17036	0.000111863	0.000963112	0.000700041	30301/100149066/30138/58066/563066/30718/567365/503756/794892/30689/30154/80959/30239/30291/799867/64264/767737/562031/64271/100005174/114442/777623/561411/114378	24	24	0	0.961538	dld/gli2a/neurog1/cdh2/her4.2/epha2a/notch1a/notch3/plp1a/epha4a/pard6gb/efnb3b/ncam1b/gpm6bb/yap1/pcdh18b/cep131/akap12b/foxj1a/zgc:154093/notch1b/ptprfb/dnmbp/her4.4
153	GO:0030490	maturation of SSU-rRNA	5/212	40/17036	0.000131405	0.00112451	0.000817353	407690/336687/406307/767765/394166	5	5	0	0.857143	rps14/rps21/rps28/rps8a/rps16
154	GO:0048821	erythrocyte development	5/212	42/17036	0.000166487	0.00140766	0.00102316	415229/336687/280650/393723/405889	5	5	0	0.857143	klf6a/rps14/rps19/rps29/rpl11
155	GO:0030030	cell projection organization	24/212	855/17036	0.000168904	0.0014196	0.00103184	30301/100149066/30138/58066/563066/30718/567365/503756/794892/30689/30154/80959/30239/30291/799867/64264/767737/562031/64271/100005174/114442/777623/561411/114378	24	24	0	0.961538	dld/gli2a/neurog1/cdh2/her4.2/epha2a/notch1a/notch3/plp1a/epha4a/pard6gb/efnb3b/ncam1b/gpm6bb/yap1/pcdh18b/cep131/akap12b/foxj1a/zgc:154093/notch1b/ptprfb/dnmbp/her4.4
156	GO:0044085	cellular component biogenesis	37/212	1613/17036	0.000190472	0.0015914	0.00115671	30138/568593/563066/30718/567365/252845/118437/415229/327089/323305/394027/393725/407690/30291/336687/322571/415196/336710/335539/436760/337010/192297/326961/58101/406307/767765/393723/394121/767737/336712/337148/100005174/394166/192299/777623/561411/554155	37	37	0	0.974359	dld/cdh2/notch1a/rplp0/gpc4/rps5/rpl35/mpp5a/rpl3/rpl10a/rpl5a/rpl12/rpl23a/rps14/rpl7/rpl10/rpl7a/rps15/rps19/rps7/rpsa/rps10/rps21/rps28/rps8a/rpl5b/rpl11/rpl35a/rps27.1/yap1/cep131/akap12b/sdc4/foxj1a/rps16/zgc:154093/dnmbp
157	GO:0021915	neural tube development	7/212	96/17036	0.000195479	0.00162362	0.00118013	30277/30131/30154/30523/80959/252845/30291	7	7	0	0.888889	dla/gli2a/mdka/cdh2/tcf7l1a/pard6gb/mpp5a
158	GO:0006414	translational elongation	5/212	44/17036	0.000208302	0.00172002	0.0012502	558312/336719/335370/30722/326929	5	5	0	0.857143	gnb2l1/eef2b/eef1b2/rplp1/rplp2l
159	GO:0060562	epithelial tube morphogenesis	11/212	245/17036	0.000257475	0.00210147	0.00152746	30277/30529/353225/353224/80959/252845/565914/30113/767737/751108/60641	11	11	0	0.923077	skib/mdka/sox3/sox9a/pard6gb/mpp5a/nrarpa/nrarpb/plekhh1/nkd1/foxj1a
160	GO:0055123	digestive system development	8/212	133/17036	0.000261023	0.00211818	0.00153961	30138/30718/30154/80959/322571/280650/100150664/561411	8	8	0	0.9	dld/gli2a/notch1a/pard6gb/klf6a/rpl3/yap1/met
161	GO:0031175	neuron projection development	17/212	532/17036	0.000369243	0.00292905	0.00212899	30301/100149066/58066/30718/503756/794892/30689/30154/80959/30239/30291/799867/64264/562031/64271/114442/114378	17	17	0	0.947368	gli2a/neurog1/cdh2/her4.2/epha2a/notch1a/notch3/plp1a/epha4a/pard6gb/efnb3b/ncam1b/gpm6bb/pcdh18b/notch1b/ptprfb/her4.4
162	GO:0060218	hematopoietic stem cell differentiation	6/212	77/17036	0.000393331	0.00308546	0.00224267	30138/394198/30718/794892/58129/405889	6	6	0	0.875	dld/notch1a/fgfr3/fosab/rps29/notch1b
163	GO:0034470	ncRNA processing	11/212	259/17036	0.000413152	0.00322304	0.00234268	394066/323305/393725/407690/336687/336710/337010/406307/767765/394166/192299	11	11	0	0.923077	rpl35/rpl10a/rps14/rpl7/rpl7a/rps7/lin28a/rps21/rps28/rps8a/rps16
164	GO:0061564	axon development	14/212	400/17036	0.00050298	0.00385983	0.00280553	30301/100149066/58066/30718/794892/30689/30154/80959/30239/30291/799867/64271/114442/114378	14	14	0	0.9375	gli2a/neurog1/cdh2/her4.2/epha2a/notch1a/notch3/epha4a/pard6gb/efnb3b/ncam1b/notch1b/ptprfb/her4.4
165	GO:0007163	establishment or maintenance of cell polarity	7/212	114/17036	0.000559119	0.00426744	0.0031018	794892/723994/80959/252845/118437/30291/30722	7	7	0	0.888889	cdh2/gnb2l1/pard6gb/gpc4/mpp5a/crb2a/notch1b
166	GO:0021545	cranial nerve development	5/212	55/17036	0.000597318	0.00451023	0.00327827	568527/30154/100150939/30239/280650	5	5	0	0.857143	gli2a/neurog1/klf6a/lrrn1/nes
167	GO:0010001	glial cell differentiation	6/212	88/17036	0.000802969	0.00596732	0.00433736	325288/58066/30718/30291/399483/60641	6	6	0	0.875	cdh2/notch1a/notch3/sox9a/olig2/cdkn1ca
168	GO:0007409	axonogenesis	13/212	373/17036	0.000826649	0.00611114	0.0044419	30301/100149066/58066/30718/794892/30689/30154/80959/30291/799867/64271/114442/114378	13	13	0	0.933333	gli2a/cdh2/her4.2/epha2a/notch1a/notch3/epha4a/pard6gb/efnb3b/ncam1b/notch1b/ptprfb/her4.4
169	GO:0031016	pancreas development	8/212	159/17036	0.000857705	0.00630771	0.00458477	30138/30718/30154/322571/280650/335539/100150664/561411	8	8	0	0.9	dld/gli2a/notch1a/klf6a/rpl3/rpl23a/yap1/met
170	GO:0048812	neuron projection morphogenesis	14/212	424/17036	0.00088777	0.00642837	0.00467248	30301/100149066/58066/30718/794892/30689/30154/80959/30291/799867/562031/64271/114442/114378	14	14	0	0.9375	gli2a/cdh2/her4.2/epha2a/notch1a/notch3/epha4a/pard6gb/efnb3b/ncam1b/pcdh18b/notch1b/ptprfb/her4.4
171	GO:0048858	cell projection morphogenesis	14/212	424/17036	0.00088777	0.00642837	0.00467248	30301/100149066/58066/30718/794892/30689/30154/80959/30291/799867/562031/64271/114442/114378	14	14	0	0.9375	gli2a/cdh2/her4.2/epha2a/notch1a/notch3/epha4a/pard6gb/efnb3b/ncam1b/pcdh18b/notch1b/ptprfb/her4.4
172	GO:0120039	plasma membrane bounded cell projection morphogenesis	14/212	424/17036	0.00088777	0.00642837	0.00467248	30301/100149066/58066/30718/794892/30689/30154/80959/30291/799867/562031/64271/114442/114378	14	14	0	0.9375	gli2a/cdh2/her4.2/epha2a/notch1a/notch3/epha4a/pard6gb/efnb3b/ncam1b/pcdh18b/notch1b/ptprfb/her4.4
173	GO:0072175	epithelial tube formation	5/212	61/17036	0.000961772	0.00689351	0.00501056	30277/30529/80959/252845/60641	5	5	0	0.857143	mdka/sox3/sox9a/pard6gb/mpp5a
174	GO:0032990	cell part morphogenesis	14/212	430/17036	0.00101571	0.00724332	0.00526483	30301/100149066/58066/30718/794892/30689/30154/80959/30291/799867/562031/64271/114442/114378	14	14	0	0.9375	gli2a/cdh2/her4.2/epha2a/notch1a/notch3/epha4a/pard6gb/efnb3b/ncam1b/pcdh18b/notch1b/ptprfb/her4.4
175	GO:0008543	fibroblast growth factor receptor signaling pathway	5/212	63/17036	0.00111376	0.00776212	0.00564192	567905/58129/572527/100003889/555721	5	5	0	0.857143	fgfr3/sall1a/fgfr1b/sall4/zeb2a
176	GO:0044344	cellular response to fibroblast growth factor stimulus	5/212	63/17036	0.00111376	0.00776212	0.00564192	567905/58129/572527/100003889/555721	5	5	0	0.857143	fgfr3/sall1a/fgfr1b/sall4/zeb2a
177	GO:0061515	myeloid cell development	5/212	63/17036	0.00111376	0.00776212	0.00564192	415229/336687/280650/393723/405889	5	5	0	0.857143	klf6a/rps14/rps19/rps29/rpl11
178	GO:0071774	response to fibroblast growth factor	5/212	63/17036	0.00111376	0.00776212	0.00564192	567905/58129/572527/100003889/555721	5	5	0	0.857143	fgfr3/sall1a/fgfr1b/sall4/zeb2a
179	GO:0033339	pectoral fin development	5/212	64/17036	0.00119609	0.00819845	0.00595906	572527/30291/100150664/555721/60641	5	5	0	0.857143	cdh2/sox9a/sall1a/sall4/met
180	GO:0035148	tube formation	5/212	67/17036	0.00147018	0.0099325	0.00721946	30277/30529/80959/252845/60641	5	5	0	0.857143	mdka/sox3/sox9a/pard6gb/mpp5a
181	GO:0048667	cell morphogenesis involved in neuron differentiation	13/212	402/17036	0.00162325	0.0108115	0.00785836	30301/100149066/58066/30718/794892/30689/30154/80959/30291/799867/64271/114442/114378	13	13	0	0.933333	gli2a/cdh2/her4.2/epha2a/notch1a/notch3/epha4a/pard6gb/efnb3b/ncam1b/notch1b/ptprfb/her4.4
182	GO:0000902	cell morphogenesis	17/212	611/17036	0.00169672	0.0112477	0.00817543	30301/100149066/58066/30718/567365/794892/30689/30154/80959/118437/30291/799867/562031/64271/114442/777623/114378	17	17	0	0.947368	gli2a/cdh2/her4.2/epha2a/notch1a/notch3/epha4a/pard6gb/efnb3b/ncam1b/gpc4/pcdh18b/akap12b/zgc:154093/notch1b/ptprfb/her4.4
183	GO:0021675	nerve development	5/212	70/17036	0.00178793	0.011797	0.00857467	568527/30154/100150939/30239/280650	5	5	0	0.857143	gli2a/neurog1/klf6a/lrrn1/nes
184	GO:0034622	cellular protein-containing complex assembly	17/212	615/17036	0.0018175	0.0118811	0.0086358	415229/327089/394027/336687/322571/415196/335539/192297/326961/58101/406307/393723/394121/336712/337148/777623/554155	17	17	0	0.947368	rplp0/rps5/rpl3/rpl5a/rpl12/rpl23a/rps14/rpl10/rps15/rps19/rpsa/rps10/rps28/rpl5b/rpl11/rps27.1/zgc:154093
185	GO:0006417	regulation of translation	7/212	144/17036	0.00218453	0.0140847	0.0102375	394066/114420/795398/560828/336712/323671/30722	7	7	0	0.888889	gnb2l1/rps9/zfp36l1b/rpl10/lin28a/rpl13a/ybx1
186	GO:0090596	sensory organ morphogenesis	10/212	275/17036	0.00239691	0.0151768	0.0110313	30529/378723/723994/30523/252845/30567/30291/64271/60641/30603	10	10	0	0.916667	cdh2/tcf7l1a/sox3/pax6a/sox11b/sox9a/epha4a/mpp5a/sox2/crb2a
187	GO:0009887	animal organ morphogenesis	20/212	801/17036	0.00244568	0.0153522	0.0111588	30529/321756/378723/30718/567365/723994/30154/30523/560951/252845/118437/30567/30291/30113/767737/751108/64271/60641/30603/561411	20	20	0	0.954545	skib/gli2a/cdh2/tcf7l1a/sox3/pax6a/sox11b/notch1a/sox9a/epha4a/gpc4/mpp5a/tgif1/sox2/xylt1/yap1/akap12b/crb2a/nkd1/foxj1a
188	GO:0034248	regulation of cellular amide metabolic process	7/212	147/17036	0.00245387	0.0153522	0.0111588	394066/114420/795398/560828/336712/323671/30722	7	7	0	0.888889	gnb2l1/rps9/zfp36l1b/rpl10/lin28a/rpl13a/ybx1
189	GO:0072359	circulatory system development	23/212	979/17036	0.00255343	0.0158133	0.011494	30131/492647/58066/406559/353225/30718/794892/336038/30523/353224/80959/407086/252845/30291/565914/558921/30113/767737/751108/405889/30722/30603/561411	23	23	0	0.96	skib/dla/cdh2/tcf7l1a/sox11b/notch1a/gnb2l1/notch3/pard6gb/mpp5a/junbb/nrarpa/nrarpb/rps29/cldn5a/junba/angptl4/fosl2/yap1/plekhh1/nkd1/foxj1a/notch1b
190	GO:0031101	fin regeneration	5/212	76/17036	0.00257032	0.0158484	0.0115195	30158/378723/794892/336038/561411	5	5	0	0.857143	lfng/junbb/sox2/yap1/notch1b
191	GO:0045597	positive regulation of cell differentiation	7/212	150/17036	0.00274809	0.0167255	0.012157	325288/30718/336038/407086/30239/266958/407985	7	7	0	0.888889	neurog1/notch1a/neurod4/olig2/junbb/junba/tcf12
192	GO:0048593	camera-type eye morphogenesis	7/212	152/17036	0.0029588	0.017854	0.0129772	723994/30523/252845/30567/30291/64271/30603	7	7	0	0.888889	cdh2/tcf7l1a/pax6a/sox11b/epha4a/mpp5a/crb2a
193	GO:0007167	enzyme linked receptor protein signaling pathway	14/212	484/17036	0.00303482	0.0182348	0.013254	100007346/567905/321756/30689/58129/572527/325423/100003889/100150664/30113/555721/64271/561411/114378	14	14	0	0.9375	skib/epha2a/fgfr3/epha4a/efnb3b/tgif1/fstl1a/sall1a/yap1/fgfr1b/sall4/zeb2a/ddr1/met
194	GO:0048592	eye morphogenesis	8/212	199/17036	0.00351753	0.0205237	0.0149177	378723/723994/30523/252845/30567/30291/64271/30603	8	8	0	0.9	cdh2/tcf7l1a/pax6a/sox11b/epha4a/mpp5a/sox2/crb2a
195	GO:0045944	positive regulation of transcription by RNA polymerase II	13/212	440/17036	0.00354315	0.0205861	0.0149631	447936/336038/641484/407086/30567/30239/569773/393141/560341/407985/405773/60641/100002463	13	13	0	0.933333	neurog1/pax6a/sox9a/junbb/mycb/tead1a/junba/tcf12/hmgb2b/mych/zbtb16b/hmgb2a/pprc1
196	GO:0034660	ncRNA metabolic process	11/212	339/17036	0.00355738	0.0205861	0.0149631	394066/323305/393725/407690/336687/336710/337010/406307/767765/394166/192299	11	11	0	0.923077	rpl35/rpl10a/rps14/rpl7/rpl7a/rps7/lin28a/rps21/rps28/rps8a/rps16
197	GO:0007169	transmembrane receptor protein tyrosine kinase signaling pathway	10/212	291/17036	0.0035909	0.0206953	0.0150425	100007346/567905/30689/58129/572527/100003889/100150664/555721/64271/114378	10	10	0	0.916667	epha2a/fgfr3/epha4a/efnb3b/sall1a/fgfr1b/sall4/zeb2a/ddr1/met
198	GO:0009968	negative regulation of signal transduction	11/212	344/17036	0.00397076	0.0226993	0.016499	570772/567365/723994/30523/58122/100003889/30113/751108/406340/30722/30603	11	11	0	0.923077	skib/tcf7l1a/sox11b/gnb2l1/mcl1a/dusp1/akap12b/bcl2a/crb2a/nkd1/zeb2a
199	GO:0032269	negative regulation of cellular protein metabolic process	8/212	207/17036	0.0044587	0.0248849	0.0180876	558456/570772/58122/795398/560828/399483/406340/323671	8	8	0	0.9	mcl1a/zfp36l1b/cdkn1ca/dusp1/jarid2b/rpl13a/bcl2a/ybx1
200	GO:0006338	chromatin remodeling	5/212	87/17036	0.00460663	0.0256085	0.0186136	558456/447936/266985/641484/799918	5	5	0	0.857143	npm1a/hmgb2b/jarid2b/hmgb2a/cecr2
201	GO:0010648	negative regulation of cell communication	11/212	353/17036	0.00481103	0.0265358	0.0192876	570772/567365/723994/30523/58122/100003889/30113/751108/406340/30722/30603	11	11	0	0.923077	skib/tcf7l1a/sox11b/gnb2l1/mcl1a/dusp1/akap12b/bcl2a/crb2a/nkd1/zeb2a
202	GO:0023057	negative regulation of signaling	11/212	353/17036	0.00481103	0.0265358	0.0192876	570772/567365/723994/30523/58122/100003889/30113/751108/406340/30722/30603	11	11	0	0.923077	skib/tcf7l1a/sox11b/gnb2l1/mcl1a/dusp1/akap12b/bcl2a/crb2a/nkd1/zeb2a
203	GO:0006996	organelle organization	40/212	2132/17036	0.0049811	0.0272861	0.019833	30138/568593/436766/558456/563066/447936/30718/266985/100150939/641484/568309/80959/559035/58122/317741/415229/327089/394027/30291/336687/322571/415196/335539/192297/326961/58101/286829/406307/799918/570275/30572/393723/394121/767737/336712/337148/100005174/777623/561411/554155	40	40	0	0.97619	dld/cdh2/ran/notch1a/rplp0/mcl1a/pard6gb/rps5/npm1a/dag1/coro1ca/rpl3/rpl5a/rpl12/rpl23a/rps14/rpl10/rps15/rps19/rpsa/rps10/rps28/rpl5b/rpl11/jdp2b/hmgb2b/rps27.1/jarid2b/shroom4/yap1/cep131/bcar1/sdc4/phldb1b/hmgb2a/foxj1a/zgc:154093/cecr2/dnmbp/nes
204	GO:0098609	cell-cell adhesion	10/212	305/17036	0.0049857	0.0272861	0.019833	353225/794892/723994/353224/252845/118437/30291/799867/562031/100330353	10	10	0	0.916667	cdh2/gpc4/mpp5a/nrarpa/nrarpb/pcdh18b/crb2a/notch1b/ptprfb/pkp3b
205	GO:0071363	cellular response to growth factor stimulus	9/212	259/17036	0.00524249	0.0280394	0.0203805	567905/321756/58129/572527/325423/100003889/30113/555721/561411	9	9	0	0.909091	skib/fgfr3/tgif1/fstl1a/sall1a/yap1/fgfr1b/sall4/zeb2a
206	GO:0051248	negative regulation of protein metabolic process	8/212	213/17036	0.00528341	0.0281516	0.020462	558456/570772/58122/795398/560828/399483/406340/323671	8	8	0	0.9	mcl1a/zfp36l1b/cdkn1ca/dusp1/jarid2b/rpl13a/bcl2a/ybx1
207	GO:0070848	response to growth factor	9/212	260/17036	0.00537345	0.0285238	0.0207326	567905/321756/58129/572527/325423/100003889/30113/555721/561411	9	9	0	0.909091	skib/fgfr3/tgif1/fstl1a/sall1a/yap1/fgfr1b/sall4/zeb2a
208	GO:0060485	mesenchyme development	8/212	216/17036	0.00573716	0.0298925	0.0217274	30138/30131/58066/353224/317741/100003889/560341/30291	8	8	0	0.9	dla/dld/cdh2/notch3/coro1ca/nrarpa/mych/zeb2a
209	GO:0001944	vasculature development	14/212	521/17036	0.0057809	0.0300097	0.0218126	30131/492647/58066/353225/30718/794892/336038/353224/407086/565914/405889/30722/30603/561411	14	14	0	0.9375	dla/sox11b/notch1a/gnb2l1/notch3/junbb/nrarpa/nrarpb/rps29/junba/angptl4/yap1/plekhh1/notch1b
210	GO:0000904	cell morphogenesis involved in differentiation	13/212	472/17036	0.00632646	0.0324835	0.0236107	30301/100149066/58066/30718/794892/30689/30154/80959/30291/799867/64271/114442/114378	13	13	0	0.933333	gli2a/cdh2/her4.2/epha2a/notch1a/notch3/epha4a/pard6gb/efnb3b/ncam1b/notch1b/ptprfb/her4.4
211	GO:0048585	negative regulation of response to stimulus	12/212	419/17036	0.00637335	0.0325384	0.0236506	570772/567365/723994/30523/58122/100003889/30113/751108/64271/406340/30722/30603	12	12	0	0.928571	skib/tcf7l1a/sox11b/gnb2l1/mcl1a/epha4a/dusp1/akap12b/bcl2a/crb2a/nkd1/zeb2a
212	GO:0045930	negative regulation of mitotic cell cycle	5/212	94/17036	0.00638325	0.0325384	0.0236506	30079/492503/58122/100538016/399483	5	5	0	0.857143	btg2/mcl1a/cdkn1ca/si:dkey-42i9.4/si:dkey-79d12.5
213	GO:0048565	digestive tract development	5/212	95/17036	0.00667129	0.0331261	0.0240778	30138/30154/80959/280650/561411	5	5	0	0.857143	dld/gli2a/pard6gb/klf6a/yap1
214	GO:0072358	cardiovascular system development	14/212	530/17036	0.00668623	0.0331261	0.0240778	30131/492647/58066/353225/30718/794892/336038/353224/407086/565914/405889/30722/30603/561411	14	14	0	0.9375	dla/sox11b/notch1a/gnb2l1/notch3/junbb/nrarpa/nrarpb/rps29/junba/angptl4/yap1/plekhh1/notch1b
215	GO:0051094	positive regulation of developmental process	8/212	222/17036	0.00673321	0.0332423	0.0241622	325288/30718/336038/407086/30239/266958/407985/30722	8	8	0	0.9	neurog1/notch1a/gnb2l1/neurod4/olig2/junbb/junba/tcf12
216	GO:0033333	fin development	5/212	98/17036	0.00758989	0.0372115	0.0270473	572527/30291/100150664/555721/60641	5	5	0	0.857143	cdh2/sox9a/sall1a/sall4/met
217	GO:0090287	regulation of cellular response to growth factor stimulus	6/212	140/17036	0.00817755	0.0395435	0.0287423	321756/572527/325423/100003889/30113/555721	6	6	0	0.875	skib/tgif1/fstl1a/sall1a/sall4/zeb2a
218	GO:0097190	apoptotic signaling pathway	5/212	100/17036	0.00824907	0.0397532	0.0288947	570772/58122/393723/336550/405889	5	5	0	0.857143	mcl1a/rps3/rps19/rps29/bcl2a
219	GO:0032989	cellular component morphogenesis	17/212	723/17036	0.00906966	0.043559	0.031661	30301/100149066/58066/30718/567365/794892/30689/30154/80959/118437/30291/799867/562031/64271/114442/777623/114378	17	17	0	0.947368	gli2a/cdh2/her4.2/epha2a/notch1a/notch3/epha4a/pard6gb/efnb3b/ncam1b/gpc4/pcdh18b/akap12b/zgc:154093/notch1b/ptprfb/her4.4
220	GO:0048514	blood vessel morphogenesis	11/212	386/17036	0.00916242	0.0438554	0.0318764	30131/492647/58066/353225/30718/353224/565914/405889/30722/30603/561411	11	11	0	0.923077	dla/sox11b/notch1a/gnb2l1/notch3/nrarpa/nrarpb/rps29/angptl4/yap1/plekhh1
221	GO:0006396	RNA processing	15/212	609/17036	0.00938022	0.0440029	0.0319836	321129/394066/406447/323305/393725/407690/336687/795398/336710/337010/406307/767765/402966/394166/192299	15	15	0	0.941176	rpl35/rtca/rpl10a/rps14/rpl7/rpl7a/rps7/lin28a/rps21/snrpb/rps28/hmga1a/rps8a/rps16/ybx1
222	GO:0001568	blood vessel development	12/212	442/17036	0.00953608	0.0445859	0.0324074	30131/492647/58066/353225/30718/794892/353224/565914/405889/30722/30603/561411	12	12	0	0.928571	dla/sox11b/notch1a/gnb2l1/notch3/nrarpa/nrarpb/rps29/angptl4/yap1/plekhh1/notch1b
223	GO:0045786	negative regulation of cell cycle	6/212	145/17036	0.00963173	0.0448845	0.0326244	30079/492503/58122/777760/100538016/399483	6	6	0	0.875	btg2/mcl1a/cdkn1ca/si:dkey-42i9.4/gas1b/si:dkey-79d12.5
224	GO:0048736	appendage development	5/212	104/17036	0.00968459	0.0449824	0.0326956	572527/30291/100150664/555721/60641	5	5	0	0.857143	cdh2/sox9a/sall1a/sall4/met
225	GO:0010628	positive regulation of gene expression	16/212	670/17036	0.0097766	0.0452608	0.032898	447936/394066/336038/30154/641484/407086/30567/30239/569773/393141/560341/114420/407985/405773/60641/100002463	16	16	0	0.944444	gli2a/neurog1/pax6a/sox9a/rps9/junbb/mycb/lin28a/tead1a/junba/tcf12/hmgb2b/mych/zbtb16b/hmgb2a/pprc1
226	GO:0009966	regulation of signal transduction	23/212	1097/17036	0.00987998	0.04559	0.0331372	30158/30131/321756/406507/570772/567365/58129/723994/30523/572527/325423/58122/118437/100003889/30291/30113/751108/555721/336550/100005174/406340/30722/30603	23	23	0	0.96	skib/dla/lfng/cdh2/tcf7l1a/sox11b/gnb2l1/mcl1a/fgfr3/gpc4/tgif1/fstl1a/rps3/dusp1/gadd45gb.1/sall1a/akap12b/bcl2a/sall4/crb2a/nkd1/zeb2a/dnmbp
227	GO:0048583	regulation of response to stimulus	28/212	1419/17036	0.0100373	0.0460154	0.0334464	30158/30131/321756/406507/570772/447936/567365/58129/723994/30523/641484/572527/325423/58122/118437/415229/100003889/30291/393723/30113/751108/555721/64271/336550/100005174/406340/30722/30603	28	28	0	0.966667	skib/dla/lfng/cdh2/tcf7l1a/sox11b/gnb2l1/mcl1a/fgfr3/epha4a/gpc4/tgif1/fstl1a/rps3/rps19/dusp1/gadd45gb.1/rpl11/hmgb2b/sall1a/akap12b/bcl2a/sall4/hmgb2a/crb2a/nkd1/zeb2a/dnmbp
228	GO:0007423	sensory organ development	15/212	615/17036	0.0102004	0.0466113	0.0338796	30529/30131/378723/723994/100150939/30523/252845/30567/30239/30291/30572/64271/60641/30603/561411	15	15	0	0.941176	dla/neurog1/cdh2/tcf7l1a/sox3/pax6a/ran/sox11b/sox9a/epha4a/mpp5a/sox2/yap1/crb2a/nes
229	GO:0009953	dorsal/ventral pattern formation	6/212	152/17036	0.0119651	0.0534644	0.0388608	30154/30523/100003889/30113/30603/561411	6	6	0	0.875	skib/gli2a/tcf7l1a/sox11b/yap1/zeb2a
230	GO:0010557	positive regulation of macromolecule biosynthetic process	15/212	627/17036	0.0120103	0.053497	0.0388844	447936/394066/336038/641484/407086/30567/30239/569773/393141/560341/114420/407985/405773/60641/100002463	15	15	0	0.941176	neurog1/pax6a/sox9a/rps9/junbb/mycb/lin28a/tead1a/junba/tcf12/hmgb2b/mych/zbtb16b/hmgb2a/pprc1
231	GO:0022607	cellular component assembly	28/212	1449/17036	0.0130462	0.0568555	0.0413256	30138/568593/563066/30718/567365/252845/118437/415229/327089/394027/30291/336687/322571/415196/335539/192297/326961/58101/406307/393723/394121/767737/336712/337148/100005174/777623/561411/554155	28	28	0	0.966667	dld/cdh2/notch1a/rplp0/gpc4/rps5/mpp5a/rpl3/rpl5a/rpl12/rpl23a/rps14/rpl10/rps15/rps19/rpsa/rps10/rps28/rpl5b/rpl11/rps27.1/yap1/cep131/akap12b/sdc4/foxj1a/zgc:154093/dnmbp
232	GO:0048562	embryonic organ morphogenesis	11/212	408/17036	0.0134409	0.0583956	0.042445	30529/30154/30523/560951/30291/30113/767737/751108/64271/60641/30603	11	11	0	0.923077	skib/gli2a/cdh2/tcf7l1a/sox3/sox11b/sox9a/epha4a/xylt1/nkd1/foxj1a
233	GO:0001708	cell fate specification	5/212	114/17036	0.0140048	0.0606587	0.0440899	325288/30718/30154/30523/399483	5	5	0	0.857143	gli2a/tcf7l1a/notch1a/olig2/cdkn1ca
234	GO:0048732	gland development	8/212	254/17036	0.0143999	0.0621217	0.0451533	30138/58066/378723/30718/30154/322571/280650/100150664	8	8	0	0.9	dld/gli2a/notch1a/notch3/klf6a/rpl3/sox2/met
235	GO:0031328	positive regulation of cellular biosynthetic process	15/212	641/17036	0.0144305	0.0621217	0.0451533	447936/394066/336038/641484/407086/30567/30239/569773/393141/560341/114420/407985/405773/60641/100002463	15	15	0	0.941176	neurog1/pax6a/sox9a/rps9/junbb/mycb/lin28a/tead1a/junba/tcf12/hmgb2b/mych/zbtb16b/hmgb2a/pprc1
236	GO:0048762	mesenchymal cell differentiation	6/212	160/17036	0.0150897	0.0641768	0.0466471	30131/353224/317741/100003889/560341/30291	6	6	0	0.875	dla/cdh2/coro1ca/nrarpa/mych/zeb2a
237	GO:0040011	locomotion	19/212	890/17036	0.0155056	0.0655507	0.0476457	325288/568593/567365/30689/30154/353224/568309/252845/118437/317741/100003889/30291/280650/100150664/799867/767737/64271/114442/114378	19	19	0	0.952381	gli2a/cdh2/epha2a/epha4a/efnb3b/ncam1b/gpc4/mpp5a/klf6a/coro1ca/olig2/nrarpa/akap12b/bcar1/sdc4/foxj1a/ptprfb/zeb2a/met
238	GO:0060560	developmental growth involved in morphogenesis	6/212	162/17036	0.0159516	0.067235	0.0488699	567365/80959/118437/100003889/30291/64271	6	6	0	0.875	cdh2/epha4a/pard6gb/gpc4/akap12b/zeb2a
239	GO:0120031	plasma membrane bounded cell projection assembly	9/212	311/17036	0.0161231	0.0677554	0.0492482	30138/563066/30718/567365/30291/767737/100005174/777623/561411	9	9	0	0.909091	dld/cdh2/notch1a/yap1/cep131/akap12b/foxj1a/zgc:154093/dnmbp
240	GO:0065003	protein-containing complex assembly	17/212	772/17036	0.0164348	0.0686564	0.0499031	415229/327089/394027/336687/322571/415196/335539/192297/326961/58101/406307/393723/394121/336712/337148/777623/554155	17	17	0	0.947368	rplp0/rps5/rpl3/rpl5a/rpl12/rpl23a/rps14/rpl10/rps15/rps19/rpsa/rps10/rps28/rpl5b/rpl11/rps27.1/zgc:154093
241	GO:0009891	positive regulation of biosynthetic process	15/212	652/17036	0.0165854	0.0688781	0.0500642	447936/394066/336038/641484/407086/30567/30239/569773/393141/560341/114420/407985/405773/60641/100002463	15	15	0	0.941176	neurog1/pax6a/sox9a/rps9/junbb/mycb/lin28a/tead1a/junba/tcf12/hmgb2b/mych/zbtb16b/hmgb2a/pprc1
242	GO:0001525	angiogenesis	9/212	313/17036	0.016739	0.0693122	0.0503797	30131/492647/353225/30718/353224/565914/405889/30722/30603	9	9	0	0.909091	dla/sox11b/notch1a/gnb2l1/nrarpa/nrarpb/rps29/angptl4/plekhh1
243	GO:0045935	positive regulation of nucleobase-containing compound metabolic process	15/212	658/17036	0.017861	0.0737418	0.0535994	447936/336038/641484/407086/30567/30239/569773/393141/560341/407985/405773/60641/336550/323671/100002463	15	15	0	0.941176	neurog1/pax6a/sox9a/zfp36l1b/junbb/rps3/mycb/tead1a/junba/tcf12/hmgb2b/mych/zbtb16b/hmgb2a/pprc1
244	GO:0051240	positive regulation of multicellular organismal process	8/212	266/17036	0.0184867	0.0750019	0.0545153	325288/30718/30239/569773/266958/407985/323269/30722	8	8	0	0.9	neurog1/notch1a/gnb2l1/neurod4/zbtb16a/olig2/tcf12/zbtb16b
245	GO:0043010	camera-type eye development	10/212	373/17036	0.0186591	0.075276	0.0547145	723994/100150939/30523/252845/30567/30291/30572/64271/30603/561411	10	10	0	0.916667	cdh2/tcf7l1a/pax6a/ran/sox11b/epha4a/mpp5a/yap1/crb2a/nes
246	GO:0071495	cellular response to endogenous stimulus	11/212	429/17036	0.0188005	0.0756307	0.0549723	567905/321756/58129/336038/572527/325423/407086/100003889/30113/555721/561411	11	11	0	0.923077	skib/fgfr3/tgif1/fstl1a/junbb/junba/sall1a/yap1/fgfr1b/sall4/zeb2a
247	GO:0044092	negative regulation of molecular function	6/212	169/17036	0.0192359	0.0771622	0.0560855	30493/570772/58122/246093/399483/406340	6	6	0	0.875	id1/mcl1a/id3/cdkn1ca/dusp1/bcl2a
248	GO:0006950	response to stress	27/212	1434/17036	0.0199381	0.079527	0.0578044	30277/30158/140599/321756/394198/568593/570772/447936/378723/100003157/794892/336038/641484/58122/415229/30239/30291/336702/324140/393723/767737/324428/64271/336550/30603/561411/791455	27	27	0	0.965517	lfng/neurog1/mdka/cdh2/sox11b/mcl1a/epha4a/vim/tgif1/sgk1/hmga2/junbb/rps3/rpl9/sox2/rps19/fosab/rpl11/hmgb2b/yap1/sdc4/bcl2a/hmgb2a/foxj1a/prdx2/notch1b/zbtb18
249	GO:0007155	cell adhesion	13/212	549/17036	0.0201923	0.0800886	0.0582126	100007346/568593/353225/794892/723994/353224/252845/118437/30291/799867/562031/100330353/114442	13	13	0	0.933333	cdh2/ncam1b/gpc4/mpp5a/nrarpa/nrarpb/pcdh18b/sdc4/crb2a/notch1b/ptprfb/ddr1/pkp3b
250	GO:0022610	biological adhesion	13/212	549/17036	0.0201923	0.0800886	0.0582126	100007346/568593/353225/794892/723994/353224/252845/118437/30291/799867/562031/100330353/114442	13	13	0	0.933333	cdh2/ncam1b/gpc4/mpp5a/nrarpa/nrarpb/pcdh18b/sdc4/crb2a/notch1b/ptprfb/ddr1/pkp3b
251	GO:0048518	positive regulation of biological process	36/212	2055/17036	0.0211244	0.0827766	0.0601664	325288/30529/100007346/567905/558456/406507/447936/378723/30718/567365/394066/58129/336038/30154/100150939/30523/641484/572527/407086/30567/30239/569773/393141/560341/114420/266958/407985/323269/555721/405773/60641/336550/323671/30722/777623/100002463	36	36	0	0.973684	gli2a/neurog1/tcf7l1a/sox3/pax6a/notch1a/gnb2l1/fgfr3/sox9a/rps9/neurod4/zbtb16a/zfp36l1b/olig2/junbb/rps3/sox2/mycb/lin28a/tead1a/gadd45gb.1/junba/tcf12/hmgb2b/sall1a/jarid2b/mych/akap12b/fgfr1b/zbtb16b/sall4/hmgb2a/zgc:154093/pprc1/ddr1/nes
252	GO:0010608	posttranscriptional regulation of gene expression	8/212	273/17036	0.021223	0.0827766	0.0601664	394066/30154/114420/795398/560828/336712/323671/30722	8	8	0	0.9	gli2a/gnb2l1/rps9/zfp36l1b/rpl10/lin28a/rpl13a/ybx1
253	GO:0014031	mesenchymal cell development	5/212	127/17036	0.021339	0.0827766	0.0601664	30131/353224/317741/560341/30291	5	5	0	0.857143	dla/cdh2/coro1ca/nrarpa/mych
254	GO:0014032	neural crest cell development	5/212	127/17036	0.021339	0.0827766	0.0601664	30131/353224/317741/560341/30291	5	5	0	0.857143	dla/cdh2/coro1ca/nrarpa/mych
255	GO:0048864	stem cell development	5/212	127/17036	0.021339	0.0827766	0.0601664	30131/353224/317741/560341/30291	5	5	0	0.857143	dla/cdh2/coro1ca/nrarpa/mych
256	GO:0045165	cell fate commitment	6/212	174/17036	0.0218464	0.0845125	0.0614281	325288/30138/30718/30154/30523/399483	6	6	0	0.875	dld/gli2a/tcf7l1a/notch1a/olig2/cdkn1ca
257	GO:0010604	positive regulation of macromolecule metabolic process	22/212	1117/17036	0.0220792	0.08518	0.0619133	558456/406507/447936/394066/58129/336038/30154/641484/407086/30567/30239/569773/393141/560341/114420/407985/405773/60641/336550/323671/30722/100002463	22	22	0	0.958333	gli2a/neurog1/pax6a/gnb2l1/fgfr3/sox9a/rps9/zfp36l1b/junbb/rps3/mycb/lin28a/tead1a/gadd45gb.1/junba/tcf12/hmgb2b/jarid2b/mych/zbtb16b/hmgb2a/pprc1
258	GO:0048522	positive regulation of cellular process	32/212	1790/17036	0.0227901	0.0876829	0.0637325	325288/100007346/567905/558456/406507/447936/30718/567365/394066/58129/336038/100150939/30523/641484/572527/407086/30567/30239/569773/393141/560341/114420/266958/407985/555721/405773/60641/336550/323671/30722/777623/100002463	32	32	0	0.970588	neurog1/tcf7l1a/pax6a/notch1a/gnb2l1/fgfr3/sox9a/rps9/neurod4/zfp36l1b/olig2/junbb/rps3/mycb/lin28a/tead1a/gadd45gb.1/junba/tcf12/hmgb2b/sall1a/jarid2b/mych/akap12b/fgfr1b/zbtb16b/sall4/hmgb2a/zgc:154093/pprc1/ddr1/nes
259	GO:0001654	eye development	11/212	445/17036	0.0238463	0.0903939	0.0657031	378723/723994/100150939/30523/252845/30567/30291/30572/64271/30603/561411	11	11	0	0.923077	cdh2/tcf7l1a/pax6a/ran/sox11b/epha4a/mpp5a/sox2/yap1/crb2a/nes
260	GO:0150063	visual system development	11/212	445/17036	0.0238463	0.0903939	0.0657031	378723/723994/100150939/30523/252845/30567/30291/30572/64271/30603/561411	11	11	0	0.923077	cdh2/tcf7l1a/pax6a/ran/sox11b/epha4a/mpp5a/sox2/yap1/crb2a/nes
261	GO:0030031	cell projection assembly	9/212	333/17036	0.0238789	0.0903939	0.0657031	30138/563066/30718/567365/30291/767737/100005174/777623/561411	9	9	0	0.909091	dld/cdh2/notch1a/yap1/cep131/akap12b/foxj1a/zgc:154093/dnmbp
262	GO:0051254	positive regulation of RNA metabolic process	14/212	623/17036	0.0242163	0.0914262	0.0664533	447936/336038/641484/407086/30567/30239/569773/393141/560341/407985/405773/60641/323671/100002463	14	14	0	0.9375	neurog1/pax6a/sox9a/zfp36l1b/junbb/mycb/tead1a/junba/tcf12/hmgb2b/mych/zbtb16b/hmgb2a/pprc1
263	GO:0032268	regulation of cellular protein metabolic process	16/212	747/17036	0.0246622	0.0928612	0.0674964	436766/558456/406507/570772/394066/58129/58122/114420/795398/171473/560828/399483/336712/406340/323671/30722	16	16	0	0.944444	gnb2l1/mcl1a/fgfr3/rps9/ccng1/zfp36l1b/rpl10/lin28a/cdkn1ca/dusp1/gadd45gb.1/jdp2b/jarid2b/rpl13a/bcl2a/ybx1
264	GO:0098742	cell-cell adhesion via plasma-membrane adhesion molecules	6/212	185/17036	0.0284081	0.102852	0.0747581	794892/723994/118437/30291/799867/562031	6	6	0	0.875	cdh2/gpc4/pcdh18b/crb2a/notch1b/ptprfb
265	GO:0051173	positive regulation of nitrogen compound metabolic process	21/212	1083/17036	0.0290544	0.104923	0.0762633	558456/406507/447936/394066/58129/336038/641484/407086/30567/30239/569773/393141/560341/114420/407985/405773/60641/336550/323671/30722/100002463	21	21	0	0.956522	neurog1/pax6a/gnb2l1/fgfr3/sox9a/rps9/zfp36l1b/junbb/rps3/mycb/lin28a/tead1a/gadd45gb.1/junba/tcf12/hmgb2b/jarid2b/mych/zbtb16b/hmgb2a/pprc1
266	GO:0006928	movement of cell or subcellular component	20/212	1024/17036	0.0306917	0.110271	0.0801511	325288/568593/563066/567365/30689/30154/353224/568309/252845/118437/317741/100003889/30291/280650/100150664/799867/767737/64271/114442/114378	20	20	0	0.954545	gli2a/cdh2/epha2a/epha4a/efnb3b/ncam1b/gpc4/mpp5a/klf6a/coro1ca/olig2/nrarpa/cep131/akap12b/bcar1/sdc4/foxj1a/ptprfb/zeb2a/met
267	GO:0014033	neural crest cell differentiation	5/212	140/17036	0.0308105	0.110417	0.0802571	30131/353224/317741/560341/30291	5	5	0	0.857143	dla/cdh2/coro1ca/nrarpa/mych
268	GO:0045893	positive regulation of transcription, DNA-templated	13/212	584/17036	0.0312758	0.11171	0.0811965	447936/336038/641484/407086/30567/30239/569773/393141/560341/407985/405773/60641/100002463	13	13	0	0.933333	neurog1/pax6a/sox9a/junbb/mycb/tead1a/junba/tcf12/hmgb2b/mych/zbtb16b/hmgb2a/pprc1
269	GO:0010646	regulation of cell communication	23/212	1224/17036	0.0313294	0.11171	0.0811965	30158/30131/321756/406507/570772/567365/58129/723994/30523/572527/325423/58122/118437/100003889/30291/30113/751108/555721/336550/100005174/406340/30722/30603	23	23	0	0.96	skib/dla/lfng/cdh2/tcf7l1a/sox11b/gnb2l1/mcl1a/fgfr3/gpc4/tgif1/fstl1a/rps3/dusp1/gadd45gb.1/sall1a/akap12b/bcl2a/sall4/crb2a/nkd1/zeb2a/dnmbp
270	GO:1902680	positive regulation of RNA biosynthetic process	13/212	585/17036	0.0316466	0.112274	0.0816067	447936/336038/641484/407086/30567/30239/569773/393141/560341/407985/405773/60641/100002463	13	13	0	0.933333	neurog1/pax6a/sox9a/junbb/mycb/tead1a/junba/tcf12/hmgb2b/mych/zbtb16b/hmgb2a/pprc1
271	GO:1903508	positive regulation of nucleic acid-templated transcription	13/212	585/17036	0.0316466	0.112274	0.0816067	447936/336038/641484/407086/30567/30239/569773/393141/560341/407985/405773/60641/100002463	13	13	0	0.933333	neurog1/pax6a/sox9a/junbb/mycb/tead1a/junba/tcf12/hmgb2b/mych/zbtb16b/hmgb2a/pprc1
272	GO:0043933	protein-containing complex subunit organization	18/212	905/17036	0.033776	0.118342	0.086017	100150939/415229/327089/394027/336687/322571/415196/335539/192297/326961/58101/406307/393723/394121/336712/337148/777623/554155	18	18	0	0.95	rplp0/rps5/rpl3/rpl5a/rpl12/rpl23a/rps14/rpl10/rps15/rps19/rpsa/rps10/rps28/rpl5b/rpl11/rps27.1/zgc:154093/nes
273	GO:0009893	positive regulation of metabolic process	22/212	1169/17036	0.0343646	0.119809	0.0870838	558456/406507/447936/394066/58129/336038/30154/641484/407086/30567/30239/569773/393141/560341/114420/407985/405773/60641/336550/323671/30722/100002463	22	22	0	0.958333	gli2a/neurog1/pax6a/gnb2l1/fgfr3/sox9a/rps9/zfp36l1b/junbb/rps3/mycb/lin28a/tead1a/gadd45gb.1/junba/tcf12/hmgb2b/jarid2b/mych/zbtb16b/hmgb2a/pprc1
274	GO:0023051	regulation of signaling	23/212	1236/17036	0.0344607	0.119849	0.0871123	30158/30131/321756/406507/570772/567365/58129/723994/30523/572527/325423/58122/118437/100003889/30291/30113/751108/555721/336550/100005174/406340/30722/30603	23	23	0	0.96	skib/dla/lfng/cdh2/tcf7l1a/sox11b/gnb2l1/mcl1a/fgfr3/gpc4/tgif1/fstl1a/rps3/dusp1/gadd45gb.1/sall1a/akap12b/bcl2a/sall4/crb2a/nkd1/zeb2a/dnmbp
275	GO:0031325	positive regulation of cellular metabolic process	21/212	1105/17036	0.0350057	0.121445	0.0882725	558456/406507/447936/394066/58129/336038/641484/407086/30567/30239/569773/393141/560341/114420/407985/405773/60641/336550/323671/30722/100002463	21	21	0	0.956522	neurog1/pax6a/gnb2l1/fgfr3/sox9a/rps9/zfp36l1b/junbb/rps3/mycb/lin28a/tead1a/gadd45gb.1/junba/tcf12/hmgb2b/jarid2b/mych/zbtb16b/hmgb2a/pprc1
276	GO:0007411	axon guidance	7/212	247/17036	0.0352361	0.121945	0.0886358	30689/30154/30291/799867/64271/114442/114378	7	7	0	0.888889	gli2a/cdh2/epha2a/epha4a/efnb3b/ncam1b/ptprfb
277	GO:0097485	neuron projection guidance	7/212	248/17036	0.0358929	0.123914	0.0900671	30689/30154/30291/799867/64271/114442/114378	7	7	0	0.888889	gli2a/cdh2/epha2a/epha4a/efnb3b/ncam1b/ptprfb
278	GO:0048880	sensory system development	12/212	541/17036	0.0385562	0.130931	0.0951673	378723/723994/100150939/30523/252845/30567/30239/30291/30572/64271/30603/561411	12	12	0	0.928571	neurog1/cdh2/tcf7l1a/pax6a/ran/sox11b/epha4a/mpp5a/sox2/yap1/crb2a/nes
279	GO:0007368	determination of left/right symmetry	7/212	252/17036	0.038601	0.130931	0.0951673	30138/406559/563066/30718/30113/767737/751108	7	7	0	0.888889	skib/dld/notch1a/cldn5a/cep131/nkd1/foxj1a
280	GO:0051246	regulation of protein metabolic process	16/212	791/17036	0.0386672	0.130931	0.0951673	436766/558456/406507/570772/394066/58129/58122/114420/795398/171473/560828/399483/336712/406340/323671/30722	16	16	0	0.944444	gnb2l1/mcl1a/fgfr3/rps9/ccng1/zfp36l1b/rpl10/lin28a/cdkn1ca/dusp1/gadd45gb.1/jdp2b/jarid2b/rpl13a/bcl2a/ybx1
281	GO:0009719	response to endogenous stimulus	11/212	489/17036	0.0427313	0.141635	0.102948	567905/321756/58129/336038/572527/325423/407086/100003889/30113/555721/561411	11	11	0	0.923077	skib/fgfr3/tgif1/fstl1a/junbb/junba/sall1a/yap1/fgfr1b/sall4/zeb2a
282	GO:0042592	homeostatic process	15/212	739/17036	0.0433524	0.143357	0.1042	336719/58122/415229/336687/336764/280650/325618/436760/393723/336550/405889/336637/192299/554155/791455	15	15	0	0.941176	mcl1a/rpl35/klf6a/rpl27/rps3/zgc:56493/rps14/rplp1/rps15a/rps19/rps29/rpl11/rpl35a/rps27.1/prdx2
283	GO:0060026	convergent extension	5/212	155/17036	0.0445904	0.145745	0.105935	567365/118437/100003889/30291/30722	5	5	0	0.857143	cdh2/gnb2l1/gpc4/akap12b/zeb2a
284	GO:0060271	cilium assembly	7/212	263/17036	0.0467287	0.152381	0.110759	30138/563066/30718/30291/767737/100005174/561411	7	7	0	0.888889	dld/cdh2/notch1a/yap1/cep131/foxj1a/dnmbp

## Sheet: 10_V2b2
	ID	Description	GeneRatio	BgRatio	pvalue	p.adjust	qvalue	geneID	Count	up	down	up_ratio	genename
1	GO:0006096	glycolytic process	12/442	36/17036	5.71183e-11	5.99998e-08	4.94542e-08	334116/406367/321664/369193/335817/336425/402874/406791/246094/560753/406696/559447	12	12	0	0.928571	gpia/aldob/eno1a/pkma/aldoaa/aldocb/eno2/gapdhs/pgk1/hk1/scn1lab/tpi1b
2	GO:0006757	ATP generation from ADP	12/442	36/17036	5.71183e-11	5.99998e-08	4.94542e-08	334116/406367/321664/369193/335817/336425/402874/406791/246094/560753/406696/559447	12	12	0	0.928571	gpia/aldob/eno1a/pkma/aldoaa/aldocb/eno2/gapdhs/pgk1/hk1/scn1lab/tpi1b
3	GO:0042866	pyruvate biosynthetic process	12/442	37/17036	8.25685e-11	5.99998e-08	4.94542e-08	334116/406367/321664/369193/335817/336425/402874/406791/246094/560753/406696/559447	12	12	0	0.928571	gpia/aldob/eno1a/pkma/aldoaa/aldocb/eno2/gapdhs/pgk1/hk1/scn1lab/tpi1b
4	GO:0046031	ADP metabolic process	12/442	40/17036	2.32042e-10	9.97911e-08	8.22518e-08	334116/406367/321664/369193/335817/336425/402874/406791/246094/560753/406696/559447	12	12	0	0.928571	gpia/aldob/eno1a/pkma/aldoaa/aldocb/eno2/gapdhs/pgk1/hk1/scn1lab/tpi1b
5	GO:0009135	purine nucleoside diphosphate metabolic process	12/442	41/17036	3.2043e-10	9.97911e-08	8.22518e-08	334116/406367/321664/369193/335817/336425/402874/406791/246094/560753/406696/559447	12	12	0	0.928571	gpia/aldob/eno1a/pkma/aldoaa/aldocb/eno2/gapdhs/pgk1/hk1/scn1lab/tpi1b
6	GO:0009179	purine ribonucleoside diphosphate metabolic process	12/442	41/17036	3.2043e-10	9.97911e-08	8.22518e-08	334116/406367/321664/369193/335817/336425/402874/406791/246094/560753/406696/559447	12	12	0	0.928571	gpia/aldob/eno1a/pkma/aldoaa/aldocb/eno2/gapdhs/pgk1/hk1/scn1lab/tpi1b
7	GO:0009185	ribonucleoside diphosphate metabolic process	12/442	41/17036	3.2043e-10	9.97911e-08	8.22518e-08	334116/406367/321664/369193/335817/336425/402874/406791/246094/560753/406696/559447	12	12	0	0.928571	gpia/aldob/eno1a/pkma/aldoaa/aldocb/eno2/gapdhs/pgk1/hk1/scn1lab/tpi1b
8	GO:0006165	nucleoside diphosphate phosphorylation	12/442	45/17036	1.06196e-09	2.89383e-07	2.38521e-07	334116/406367/321664/369193/335817/336425/402874/406791/246094/560753/406696/559447	12	12	0	0.928571	gpia/aldob/eno1a/pkma/aldoaa/aldocb/eno2/gapdhs/pgk1/hk1/scn1lab/tpi1b
9	GO:0046939	nucleotide phosphorylation	12/442	46/17036	1.40337e-09	3.39927e-07	2.80182e-07	334116/406367/321664/369193/335817/336425/402874/406791/246094/560753/406696/559447	12	12	0	0.928571	gpia/aldob/eno1a/pkma/aldoaa/aldocb/eno2/gapdhs/pgk1/hk1/scn1lab/tpi1b
10	GO:0006090	pyruvate metabolic process	12/442	48/17036	2.39727e-09	5.22606e-07	4.30752e-07	334116/406367/321664/369193/335817/336425/402874/406791/246094/560753/406696/559447	12	12	0	0.928571	gpia/aldob/eno1a/pkma/aldoaa/aldocb/eno2/gapdhs/pgk1/hk1/scn1lab/tpi1b
11	GO:0030182	neuron differentiation	53/442	859/17036	4.09745e-09	8.1204e-07	6.69316e-07	407734/562710/30480/563094/393944/65231/402941/568643/563259/30458/386937/565563/563920/436756/436748/493627/664761/567402/793701/30266/558326/798577/556747/368223/30679/404620/568668/336425/368483/558848/394239/30192/558006/322811/436836/572261/798285/114378/337692/566086/541373/325938/553559/560328/100038799/336839/252846/564511/403306/65230/570240/399480/64277	53	53	0	0.981818	ntn1b/sema3aa/gata3/gata2a/prox1a/arnt2/ctbp2a/mdkb/efnb3b/myo7aa/atp6v0d1/plxna4/aldoaa/cdc42/bsg/gpm6aa/nsfa/dscamb/sncb/tal2/mapk3/insm1a/rtn4r/cdipt/gpm6ab/nkx6.1/sox1a/stmn4l/nkx2.2b/nbeaa/pacsin1a/lrrc4ba/grip1/nrxn2a/ulk1b/si:ch211-194k22.8/sox1b/tenm1/dcdc2b/dll4/vdrb/kif5c/kif5aa/myo5b/dscama/ntrk3a/ntrk2b/sema4ba/id4/gas7a/rem2/ntrk3b/mink1
12	GO:0009132	nucleoside diphosphate metabolic process	12/442	52/17036	6.46419e-09	1.10443e-06	9.10318e-07	334116/406367/321664/369193/335817/336425/402874/406791/246094/560753/406696/559447	12	12	0	0.928571	gpia/aldob/eno1a/pkma/aldoaa/aldocb/eno2/gapdhs/pgk1/hk1/scn1lab/tpi1b
13	GO:0007399	nervous system development	78/442	1543/17036	6.58607e-09	1.10443e-06	9.10318e-07	30126/394084/407734/562710/64611/30480/100125749/563094/393944/65231/402941/568643/563259/30458/406660/386937/101882495/368449/565563/563920/436756/436748/493627/664761/567402/793701/58134/30266/558326/798577/101175706/556747/368223/30679/404620/100149980/568668/336425/368483/569074/565842/64610/558848/170455/394239/30192/565459/558006/322811/436836/394247/572261/798285/114378/337692/566086/58083…	78	78	0	0.9875	foxa2/ntn1b/sema3aa/gata3/gata2a/prox1a/appa/adarb1a/arnt2/atp1a3a/atp1a3b/ctbp2a/mdkb/efnb3b/meis1a/myo7aa/atp6v0d1/plxna4/gabarapa/nrsn1/aldoaa/cdc42/bsg/gpm6aa/epb41l5/nsfa/dscamb/sncb/msi2b/tal2/pafah1b1b/mapk3/insm1a/rfx4/rtn4r/cdipt/calm1a/gpm6ab/nkx6.1/sox1a/stmn4l/nkx2.2b/nbeaa/pacsin1a/nsmfa/lrrc4ba/grip1/nrxn2a/ulk1b/si:ch211-194k22.8/neurl1aa/sox1b/tenm1/dcdc2b/chac1/dll4/vdrb/tjp1b/ki…
14	GO:0019359	nicotinamide nucleotide biosynthetic process	12/442	54/17036	1.02504e-08	1.48972e-06	1.22789e-06	334116/406367/321664/369193/335817/336425/402874/406791/246094/560753/406696/559447	12	12	0	0.928571	gpia/aldob/eno1a/pkma/aldoaa/aldocb/eno2/gapdhs/pgk1/hk1/scn1lab/tpi1b
15	GO:0019363	pyridine nucleotide biosynthetic process	12/442	54/17036	1.02504e-08	1.48972e-06	1.22789e-06	334116/406367/321664/369193/335817/336425/402874/406791/246094/560753/406696/559447	12	12	0	0.928571	gpia/aldob/eno1a/pkma/aldoaa/aldocb/eno2/gapdhs/pgk1/hk1/scn1lab/tpi1b
16	GO:0016052	carbohydrate catabolic process	13/442	68/17036	1.7353e-08	2.36435e-06	1.94879e-06	334116/406367/321664/369193/335817/336425/402874/406791/393444/246094/560753/406696/559447	13	13	0	0.933333	gpia/aldob/eno1a/pkma/aldoaa/aldocb/pygmb/eno2/gapdhs/pgk1/hk1/scn1lab/tpi1b
17	GO:0009166	nucleotide catabolic process	12/442	57/17036	1.96982e-08	2.38567e-06	1.96636e-06	334116/406367/321664/369193/335817/336425/402874/406791/246094/560753/406696/559447	12	12	0	0.928571	gpia/aldob/eno1a/pkma/aldoaa/aldocb/eno2/gapdhs/pgk1/hk1/scn1lab/tpi1b
18	GO:0072525	pyridine-containing compound biosynthetic process	12/442	57/17036	1.96982e-08	2.38567e-06	1.96636e-06	334116/406367/321664/369193/335817/336425/402874/406791/246094/560753/406696/559447	12	12	0	0.928571	gpia/aldob/eno1a/pkma/aldoaa/aldocb/eno2/gapdhs/pgk1/hk1/scn1lab/tpi1b
19	GO:0048699	generation of neurons	54/442	934/17036	2.67646e-08	2.96542e-06	2.44422e-06	407734/562710/30480/563094/393944/65231/402941/568643/563259/30458/386937/565563/563920/436756/436748/493627/664761/567402/793701/30266/558326/798577/556747/368223/30679/404620/568668/336425/368483/558848/394239/30192/558006/322811/436836/572261/798285/114378/337692/566086/541373/325938/553559/560328/100038799/336839/252846/564511/403306/65230/570240/399480/555195/64277	54	54	0	0.982143	ntn1b/sema3aa/gata3/gata2a/prox1a/arnt2/ctbp2a/mdkb/efnb3b/myo7aa/atp6v0d1/plxna4/aldoaa/cdc42/bsg/gpm6aa/nsfa/dscamb/sncb/tal2/mapk3/insm1a/rtn4r/cdipt/gpm6ab/nkx6.1/sox1a/stmn4l/nkx2.2b/nbeaa/pacsin1a/nsmfa/lrrc4ba/grip1/nrxn2a/ulk1b/si:ch211-194k22.8/sox1b/tenm1/dcdc2b/dll4/vdrb/kif5c/kif5aa/myo5b/dscama/ntrk3a/ntrk2b/sema4ba/id4/gas7a/rem2/ntrk3b/mink1
20	GO:0022008	neurogenesis	57/442	1013/17036	2.72057e-08	2.96542e-06	2.44422e-06	30126/407734/562710/30480/563094/393944/65231/402941/568643/563259/30458/386937/565563/563920/436756/436748/493627/664761/567402/793701/30266/558326/798577/556747/368223/30679/404620/568668/336425/368483/558848/394239/30192/558006/322811/436836/572261/798285/114378/337692/566086/100333160/541373/325938/553559/560328/100038799/336839/252846/564511/403306/65230/570240/399480/555195/64277/563855	57	57	0	0.983051	foxa2/ntn1b/sema3aa/gata3/gata2a/prox1a/arnt2/ctbp2a/mdkb/efnb3b/myo7aa/atp6v0d1/plxna4/aldoaa/cdc42/bsg/gpm6aa/nsfa/dscamb/sncb/tal2/mapk3/insm1a/rtn4r/cdipt/gpm6ab/nkx6.1/sox1a/stmn4l/nkx2.2b/nbeaa/pacsin1a/nsmfa/lrrc4ba/grip1/nrxn2a/ulk1b/si:ch211-194k22.8/sox1b/tenm1/dcdc2b/chac1/dll4/vdrb/kif5c/kif5aa/myo5b/dscama/ntrk3a/ntrk2b/sema4ba/id4/gas7a/rem2/ntrk3b/mink1/nav2a
21	GO:1901292	nucleoside phosphate catabolic process	12/442	60/17036	3.63215e-08	3.77052e-06	3.10781e-06	334116/406367/321664/369193/335817/336425/402874/406791/246094/560753/406696/559447	12	12	0	0.928571	gpia/aldob/eno1a/pkma/aldoaa/aldocb/eno2/gapdhs/pgk1/hk1/scn1lab/tpi1b
22	GO:0006754	ATP biosynthetic process	12/442	62/17036	5.34968e-08	5.30105e-06	4.36933e-06	334116/406367/321664/369193/335817/336425/402874/406791/246094/560753/406696/559447	12	12	0	0.928571	gpia/aldob/eno1a/pkma/aldoaa/aldocb/eno2/gapdhs/pgk1/hk1/scn1lab/tpi1b
23	GO:0019362	pyridine nucleotide metabolic process	12/442	72/17036	3.00912e-07	2.73328e-05	2.25288e-05	334116/406367/321664/369193/335817/336425/402874/406791/246094/560753/406696/559447	12	12	0	0.928571	gpia/aldob/eno1a/pkma/aldoaa/aldocb/eno2/gapdhs/pgk1/hk1/scn1lab/tpi1b
24	GO:0046496	nicotinamide nucleotide metabolic process	12/442	72/17036	3.00912e-07	2.73328e-05	2.25288e-05	334116/406367/321664/369193/335817/336425/402874/406791/246094/560753/406696/559447	12	12	0	0.928571	gpia/aldob/eno1a/pkma/aldoaa/aldocb/eno2/gapdhs/pgk1/hk1/scn1lab/tpi1b
25	GO:0009145	purine nucleoside triphosphate biosynthetic process	12/442	73/17036	3.51763e-07	2.9494e-05	2.43101e-05	334116/406367/321664/369193/335817/336425/402874/406791/246094/560753/406696/559447	12	12	0	0.928571	gpia/aldob/eno1a/pkma/aldoaa/aldocb/eno2/gapdhs/pgk1/hk1/scn1lab/tpi1b
26	GO:0009206	purine ribonucleoside triphosphate biosynthetic process	12/442	73/17036	3.51763e-07	2.9494e-05	2.43101e-05	334116/406367/321664/369193/335817/336425/402874/406791/246094/560753/406696/559447	12	12	0	0.928571	gpia/aldob/eno1a/pkma/aldoaa/aldocb/eno2/gapdhs/pgk1/hk1/scn1lab/tpi1b
27	GO:0072330	monocarboxylic acid biosynthetic process	15/442	119/17036	4.50697e-07	3.63896e-05	2.99938e-05	378441/550403/334116/406367/321664/369193/335817/336425/402874/406791/246094/327417/560753/406696/559447	15	15	0	0.941176	gpia/aldob/hsd17b12a/eno1a/pkma/aldoaa/aldocb/gad1b/eno2/gapdhs/pgk1/hk1/gad2/scn1lab/tpi1b
28	GO:0072524	pyridine-containing compound metabolic process	12/442	75/17036	4.76925e-07	3.7132e-05	3.06057e-05	334116/406367/321664/369193/335817/336425/402874/406791/246094/560753/406696/559447	12	12	0	0.928571	gpia/aldob/eno1a/pkma/aldoaa/aldocb/eno2/gapdhs/pgk1/hk1/scn1lab/tpi1b
29	GO:0009127	purine nucleoside monophosphate biosynthetic process	13/442	90/17036	5.41494e-07	3.93486e-05	3.24326e-05	334116/406367/321664/369193/335817/336425/402874/406791/246094/560753/406696/571355/559447	13	13	0	0.933333	gpia/aldob/eno1a/pkma/aldoaa/aldocb/eno2/gapdhs/pgk1/hk1/scn1lab/tpi1b/ampd2b
30	GO:0009168	purine ribonucleoside monophosphate biosynthetic process	13/442	90/17036	5.41494e-07	3.93486e-05	3.24326e-05	334116/406367/321664/369193/335817/336425/402874/406791/246094/560753/406696/571355/559447	13	13	0	0.933333	gpia/aldob/eno1a/pkma/aldoaa/aldocb/eno2/gapdhs/pgk1/hk1/scn1lab/tpi1b/ampd2b
31	GO:0046034	ATP metabolic process	15/442	121/17036	5.60794e-07	3.94365e-05	3.25051e-05	334116/406367/321664/369193/335817/336425/359840/402874/394110/406791/246094/573021/560753/406696/559447	15	15	0	0.941176	gpia/aldob/eno1a/pkma/aldoaa/atp6v1b2/aldocb/atp6v1aa/eno2/gapdhs/pgk1/hk1/scn1lab/tpi1b/ndufb9
32	GO:0009201	ribonucleoside triphosphate biosynthetic process	12/442	82/17036	1.28373e-06	8.65995e-05	7.13787e-05	334116/406367/321664/369193/335817/336425/402874/406791/246094/560753/406696/559447	12	12	0	0.928571	gpia/aldob/eno1a/pkma/aldoaa/aldocb/eno2/gapdhs/pgk1/hk1/scn1lab/tpi1b
33	GO:0048666	neuron development	40/442	681/17036	1.31091e-06	8.65995e-05	7.13787e-05	407734/563094/402941/568643/563259/386937/565563/436748/567402/793701/30266/558326/798577/556747/368223/30679/568668/336425/368483/558848/30192/558006/322811/436836/572261/114378/337692/566086/541373/325938/553559/100038799/336839/252846/564511/403306/65230/570240/399480/64277	40	40	0	0.97619	ntn1b/sema3aa/prox1a/arnt2/ctbp2a/efnb3b/myo7aa/atp6v0d1/plxna4/aldoaa/cdc42/bsg/gpm6aa/nsfa/dscamb/mapk3/insm1a/rtn4r/gpm6ab/nkx6.1/stmn4l/nbeaa/pacsin1a/lrrc4ba/grip1/nrxn2a/ulk1b/tenm1/dcdc2b/vdrb/kif5c/kif5aa/myo5b/dscama/ntrk3a/ntrk2b/sema4ba/gas7a/ntrk3b/mink1
34	GO:0065008	regulation of biological quality	75/442	1680/17036	1.93949e-06	0.000120852	9.96108e-05	100329524/100001008/378441/550403/678518/30766/100001650/436734/30712/30480/407979/100125749/58038/562925/494450/100333933/100307098/445508/100006713/562290/436748/567402/100000862/436736/30266/550528/436774/569510/404620/100149980/321107/64610/100334231/393953/100001828/30192/393789/80963/558006/322811/321575/559334/394110/553768/541344/394247/572261/404730/325938/436870/497306/393573/406791/567…	75	75	0	0.987013	ntn1b/sema3aa/jak2a/gata2a/snap25a/tal1/stx1b/atp1b2a/atp1a3a/rnd3a/rap1b/maea/pdia6/atp6v0d1/vapb/plxna4/hsd17b12a/rhoq/cotl1/cdc42/gad1b/dmxl2/abat/palm1b/cfap20/hdac9b/prkcbb/atp6v1aa/pafah1b1b/cdipt/mao/kcnh6a/hk1/cpe/brk1/txn/syt1a/nkx6.1/sypb/syn2a/glrbb/calcrla/hmgn3/slc6a5/sorl1/prdx1/gad2/baiap2l1b/lin7b/bnip3lb/nsmfa/spire1a/grip1/dnm2a/scn1lab/grip2b/si:dkey-28b4.8/atp11a/ppfia3/myo5b/…
35	GO:0009126	purine nucleoside monophosphate metabolic process	16/442	151/17036	1.99572e-06	0.000120852	9.96108e-05	334116/406367/321664/369193/335817/336425/359840/402874/394110/406791/246094/573021/560753/406696/571355/559447	16	16	0	0.944444	gpia/aldob/eno1a/pkma/aldoaa/atp6v1b2/aldocb/atp6v1aa/eno2/gapdhs/pgk1/hk1/scn1lab/tpi1b/ampd2b/ndufb9
36	GO:0009167	purine ribonucleoside monophosphate metabolic process	16/442	151/17036	1.99572e-06	0.000120852	9.96108e-05	334116/406367/321664/369193/335817/336425/359840/402874/394110/406791/246094/573021/560753/406696/571355/559447	16	16	0	0.944444	gpia/aldob/eno1a/pkma/aldoaa/atp6v1b2/aldocb/atp6v1aa/eno2/gapdhs/pgk1/hk1/scn1lab/tpi1b/ampd2b/ndufb9
37	GO:0009156	ribonucleoside monophosphate biosynthetic process	13/442	103/17036	2.59817e-06	0.000151813	0.00012513	334116/406367/321664/369193/335817/336425/402874/406791/246094/560753/406696/571355/559447	13	13	0	0.933333	gpia/aldob/eno1a/pkma/aldoaa/aldocb/eno2/gapdhs/pgk1/hk1/scn1lab/tpi1b/ampd2b
38	GO:0006810	transport	106/442	2668/17036	2.64627e-06	0.000151813	0.00012513	492490/567026/798575/64611/30712/541540/58038/574003/562925/336281/553767/494450/100333933/100307098/797337/100005402/325402/100006713/368255/562290/565563/436916/556582/436748/568033/567402/335025/100000862/436806/436736/566270/140617/568941/324047/321107/368483/554118/567921/64610/570138/560566/359840/327415/393804/100334231/393695/562059/798983/321739/100001828/554985/557280/259192/553231/5580…	106	106	0	0.990741	snap25a/stx1b/atp1b2a/atp1a3a/atp1a3b/anxa13/rab2a/cacna1c/atp6v0ca/myo7aa/oaz1a/atp6v1h/ap2m1a/rap1b/atp6v0b/ipo7/atp6v0d1/ndfip1/cfap45/atp6v0cb/rrad/kcnd3/rhoq/atp6v1g1/vamp2/cdc42/atp6v1b2/clic4/nsfa/dmxl2/necap1/amph/atp6v1aa/pafah1b1b/kcnh6a/tmed7/clta/plekhj1/mpc1/syt1a/nkx6.1/rab3c/rab11fip4a/syn2a/slc2a3a/glrbb/zgc:100920/hmgn3/slc6a1b/cope/slc6a5/sorl1/rab6bb/kcnab1a/nalcn/ccdc88c/tusc3…
39	GO:0009142	nucleoside triphosphate biosynthetic process	12/442	88/17036	2.76523e-06	0.000154569	0.000127402	334116/406367/321664/369193/335817/336425/402874/406791/246094/560753/406696/559447	12	12	0	0.928571	gpia/aldob/eno1a/pkma/aldoaa/aldocb/eno2/gapdhs/pgk1/hk1/scn1lab/tpi1b
40	GO:0009205	purine ribonucleoside triphosphate metabolic process	15/442	138/17036	3.02595e-06	0.000164914	0.000135929	334116/406367/321664/369193/335817/336425/359840/402874/394110/406791/246094/573021/560753/406696/559447	15	15	0	0.941176	gpia/aldob/eno1a/pkma/aldoaa/atp6v1b2/aldocb/atp6v1aa/eno2/gapdhs/pgk1/hk1/scn1lab/tpi1b/ndufb9
41	GO:0006733	oxidoreduction coenzyme metabolic process	12/442	89/17036	3.12225e-06	0.000166012	0.000136834	334116/406367/321664/369193/335817/336425/402874/406791/246094/560753/406696/559447	12	12	0	0.928571	gpia/aldob/eno1a/pkma/aldoaa/aldocb/eno2/gapdhs/pgk1/hk1/scn1lab/tpi1b
42	GO:0006836	neurotransmitter transport	13/442	106/17036	3.5998e-06	0.000179537	0.000147981	492490/798575/30712/58038/494450/100333933/100006713/436736/321107/553768/436870/798635/567230	13	13	0	0.933333	snap25a/stx1b/rap1b/syt1a/syn2a/slc6a1b/slc6a5/lin7b/ppfia3/slc32a1/slc6a17/doc2b/cadpsa
43	GO:0009124	nucleoside monophosphate biosynthetic process	13/442	106/17036	3.5998e-06	0.000179537	0.000147981	334116/406367/321664/369193/335817/336425/402874/406791/246094/560753/406696/571355/559447	13	13	0	0.933333	gpia/aldob/eno1a/pkma/aldoaa/aldocb/eno2/gapdhs/pgk1/hk1/scn1lab/tpi1b/ampd2b
44	GO:0009144	purine nucleoside triphosphate metabolic process	15/442	140/17036	3.62368e-06	0.000179537	0.000147981	334116/406367/321664/369193/335817/336425/359840/402874/394110/406791/246094/573021/560753/406696/559447	15	15	0	0.941176	gpia/aldob/eno1a/pkma/aldoaa/atp6v1b2/aldocb/atp6v1aa/eno2/gapdhs/pgk1/hk1/scn1lab/tpi1b/ndufb9
45	GO:0001505	regulation of neurotransmitter levels	14/442	125/17036	4.53121e-06	0.000219512	0.00018093	378441/550403/30712/58038/494450/100333933/100006713/436736/321107/553768/404730/436870/567230/378968	14	14	0	0.9375	snap25a/stx1b/rap1b/gad1b/abat/mao/syt1a/syn2a/slc6a5/gad2/lin7b/ppfia3/doc2b/cadpsa
46	GO:0009161	ribonucleoside monophosphate metabolic process	16/442	164/17036	5.88265e-06	0.000278787	0.000229787	334116/406367/321664/369193/335817/336425/359840/402874/394110/406791/246094/573021/560753/406696/571355/559447	16	16	0	0.944444	gpia/aldob/eno1a/pkma/aldoaa/atp6v1b2/aldocb/atp6v1aa/eno2/gapdhs/pgk1/hk1/scn1lab/tpi1b/ampd2b/ndufb9
47	GO:0051234	establishment of localization	106/442	2719/17036	6.30609e-06	0.000292495	0.000241086	492490/567026/798575/64611/30712/541540/58038/574003/562925/336281/553767/494450/100333933/100307098/797337/100005402/325402/100006713/368255/562290/565563/436916/556582/436748/568033/567402/335025/100000862/436806/436736/566270/140617/568941/324047/321107/368483/554118/567921/64610/570138/560566/359840/327415/393804/100334231/393695/562059/798983/321739/100001828/554985/557280/259192/553231/5580…	106	106	0	0.990741	snap25a/stx1b/atp1b2a/atp1a3a/atp1a3b/anxa13/rab2a/cacna1c/atp6v0ca/myo7aa/oaz1a/atp6v1h/ap2m1a/rap1b/atp6v0b/ipo7/atp6v0d1/ndfip1/cfap45/atp6v0cb/rrad/kcnd3/rhoq/atp6v1g1/vamp2/cdc42/atp6v1b2/clic4/nsfa/dmxl2/necap1/amph/atp6v1aa/pafah1b1b/kcnh6a/tmed7/clta/plekhj1/mpc1/syt1a/nkx6.1/rab3c/rab11fip4a/syn2a/slc2a3a/glrbb/zgc:100920/hmgn3/slc6a1b/cope/slc6a5/sorl1/rab6bb/kcnab1a/nalcn/ccdc88c/tusc3…
48	GO:0009199	ribonucleoside triphosphate metabolic process	15/442	147/17036	6.63478e-06	0.00030133	0.000248368	334116/406367/321664/369193/335817/336425/359840/402874/394110/406791/246094/573021/560753/406696/559447	15	15	0	0.941176	gpia/aldob/eno1a/pkma/aldoaa/atp6v1b2/aldocb/atp6v1aa/eno2/gapdhs/pgk1/hk1/scn1lab/tpi1b/ndufb9
49	GO:0034404	nucleobase-containing small molecule biosynthetic process	12/442	96/17036	6.9756e-06	0.000304136	0.000250681	334116/406367/321664/369193/335817/336425/402874/406791/246094/560753/406696/559447	12	12	0	0.928571	gpia/aldob/eno1a/pkma/aldoaa/aldocb/eno2/gapdhs/pgk1/hk1/scn1lab/tpi1b
50	GO:0046434	organophosphate catabolic process	12/442	96/17036	6.9756e-06	0.000304136	0.000250681	334116/406367/321664/369193/335817/336425/402874/406791/246094/560753/406696/559447	12	12	0	0.928571	gpia/aldob/eno1a/pkma/aldoaa/aldocb/eno2/gapdhs/pgk1/hk1/scn1lab/tpi1b
51	GO:0032879	regulation of localization	40/442	732/17036	7.56515e-06	0.000323373	0.000266537	58038/100333933/30458/100005402/100006713/368255/563920/436748/436736/30266/569510/30679/321107/554118/560566/327415/100334231/562059/100001828/557280/259192/321243/80963/572261/560885/325938/327396/562796/393784/445241/556789/170581/436803/555195/562138/81880/559447/492345/378958/405763	40	40	0	0.97619	sema3aa/gata3/prox1a/stx1b/rnd3a/anxa13/cacna1c/oaz1a/rap1b/lama5/plxna4/rrad/kcnd3/clic4/dmxl2/cfap20/kcnh6a/syt1a/nkx6.1/rab3c/zgc:100920/hmgn3/anxa13l/nsmfa/stxbp5a/kcnf1a/scn1lab/gem/lrch1/cacna1aa/hip1rb/cacna1bb/dll4/mylka/sema4ba/htr1aa/stac/doc2b/cadpsa/plch2a
52	GO:0009108	coenzyme biosynthetic process	14/442	131/17036	7.86128e-06	0.000329569	0.000271644	334116/406367/321664/369193/335817/336425/402874/100192219/566323/406791/246094/560753/406696/559447	14	14	0	0.9375	gpia/aldob/eno1a/pkma/aldoaa/aldocb/eno2/gapdhs/pgk1/hk1/scn1lab/tpi1b/qdpra/gch1
53	GO:0009123	nucleoside monophosphate metabolic process	16/442	168/17036	8.01641e-06	0.000329732	0.000271778	334116/406367/321664/369193/335817/336425/359840/402874/394110/406791/246094/573021/560753/406696/571355/559447	16	16	0	0.944444	gpia/aldob/eno1a/pkma/aldoaa/atp6v1b2/aldocb/atp6v1aa/eno2/gapdhs/pgk1/hk1/scn1lab/tpi1b/ampd2b/ndufb9
54	GO:0099536	synaptic signaling	24/442	337/17036	8.42045e-06	0.000339937	0.000280189	497638/100001650/30712/100125749/58038/494450/100333933/100006713/556582/568033/336153/436736/558326/436774/321107/562059/100001828/553768/436870/567230/562796/445193/555195/559447	24	24	0	0.961538	snap25a/stx1b/rap1b/grm2a/syt1a/sypb/syn2a/glrbb/slc6a5/dlg2/lin7b/nsmfa/grik4/nrxn2a/scn1lab/cacna1aa/cacna1bb/ppfia3/sv2a/calb1/htr1aa/doc2b/clstn2/cadpsa
55	GO:0031175	neuron projection development	32/442	532/17036	9.66324e-06	0.000383016	0.000315697	407734/568643/386937/565563/436748/567402/793701/30266/558326/798577/556747/368223/568668/336425/368483/558848/30192/558006/436836/572261/114378/337692/566086/541373/325938/553559/100038799/252846/403306/570240/399480/64277	32	32	0	0.970588	ntn1b/sema3aa/arnt2/efnb3b/myo7aa/plxna4/aldoaa/bsg/gpm6aa/nsfa/dscamb/mapk3/rtn4r/gpm6ab/nkx6.1/stmn4l/nbeaa/pacsin1a/lrrc4ba/grip1/nrxn2a/ulk1b/kif5c/kif5aa/myo5b/dscama/ntrk3a/ntrk2b/sema4ba/gas7a/ntrk3b/mink1
56	GO:0009141	nucleoside triphosphate metabolic process	15/442	157/17036	1.47629e-05	0.000574698	0.000473689	334116/406367/321664/369193/335817/336425/359840/402874/394110/406791/246094/573021/560753/406696/559447	15	15	0	0.941176	gpia/aldob/eno1a/pkma/aldoaa/atp6v1b2/aldocb/atp6v1aa/eno2/gapdhs/pgk1/hk1/scn1lab/tpi1b/ndufb9
57	GO:0007268	chemical synaptic transmission	23/442	334/17036	2.21815e-05	0.00083372	0.000687185	497638/100001650/30712/100125749/58038/494450/100333933/100006713/556582/568033/336153/436736/558326/436774/321107/562059/100001828/553768/436870/567230/562796/445193/555195	23	23	0	0.96	snap25a/stx1b/rap1b/grm2a/syt1a/sypb/syn2a/glrbb/slc6a5/dlg2/lin7b/nsmfa/grik4/nrxn2a/cacna1aa/cacna1bb/ppfia3/sv2a/calb1/htr1aa/doc2b/clstn2/cadpsa
58	GO:0098916	anterograde trans-synaptic signaling	23/442	334/17036	2.21815e-05	0.00083372	0.000687185	497638/100001650/30712/100125749/58038/494450/100333933/100006713/556582/568033/336153/436736/558326/436774/321107/562059/100001828/553768/436870/567230/562796/445193/555195	23	23	0	0.96	snap25a/stx1b/rap1b/grm2a/syt1a/sypb/syn2a/glrbb/slc6a5/dlg2/lin7b/nsmfa/grik4/nrxn2a/cacna1aa/cacna1bb/ppfia3/sv2a/calb1/htr1aa/doc2b/clstn2/cadpsa
59	GO:0099003	vesicle-mediated transport in synapse	11/442	91/17036	2.31751e-05	0.000856301	0.000705797	30712/58038/100333933/100307098/100006713/565563/436736/321107/393804/559334/566086	11	11	0	0.923077	snap25a/stx1b/rap1b/amph/syt1a/dnm2a/kif5c/kif5aa/doc2b/dnm1a/cadpsa
60	GO:0099537	trans-synaptic signaling	23/442	336/17036	2.43754e-05	0.00088564	0.00072998	497638/100001650/30712/100125749/58038/494450/100333933/100006713/556582/568033/336153/436736/558326/436774/321107/562059/100001828/553768/436870/567230/562796/445193/555195	23	23	0	0.96	snap25a/stx1b/rap1b/grm2a/syt1a/sypb/syn2a/glrbb/slc6a5/dlg2/lin7b/nsmfa/grik4/nrxn2a/cacna1aa/cacna1bb/ppfia3/sv2a/calb1/htr1aa/doc2b/clstn2/cadpsa
61	GO:0099504	synaptic vesicle cycle	11/442	94/17036	3.15352e-05	0.00108996	0.000898392	798575/30712/58038/100333933/100307098/100006713/436736/321107/393804/559334/378958	11	11	0	0.923077	snap25a/stx1b/rap1b/dmxl2/amph/syt1a/dnm2a/slc32a1/doc2b/dnm1a/cadpsa
62	GO:0048489	synaptic vesicle transport	10/442	78/17036	3.24711e-05	0.00108996	0.000898392	30712/58038/100333933/100307098/100006713/565563/436736/321107/559334/566086	10	10	0	0.916667	snap25a/stx1b/rap1b/syt1a/dnm2a/kif5c/kif5aa/doc2b/dnm1a/cadpsa
63	GO:0097479	synaptic vesicle localization	10/442	78/17036	3.24711e-05	0.00108996	0.000898392	30712/58038/100333933/100307098/100006713/565563/436736/321107/559334/566086	10	10	0	0.916667	snap25a/stx1b/rap1b/syt1a/dnm2a/kif5c/kif5aa/doc2b/dnm1a/cadpsa
64	GO:0097480	establishment of synaptic vesicle localization	10/442	78/17036	3.24711e-05	0.00108996	0.000898392	30712/58038/100333933/100307098/100006713/565563/436736/321107/559334/566086	10	10	0	0.916667	snap25a/stx1b/rap1b/syt1a/dnm2a/kif5c/kif5aa/doc2b/dnm1a/cadpsa
65	GO:0006811	ion transport	48/442	1005/17036	3.2499e-05	0.00108996	0.000898392	567026/798575/64611/541540/562925/553767/494450/797337/100005402/325402/368255/556582/335025/100000862/436736/568941/324047/64610/570138/560566/359840/327415/100334231/562059/798983/557280/322811/394110/321724/553582/286779/798635/192336/327396/562796/445193/562640/445241/791190/170581/64269/436671/548345/568554/559447/378958/563352/405763	48	48	0	0.98	atp1b2a/atp1a3a/atp1a3b/cacna1c/atp6v0ca/atp6v1h/atp6v0b/atp6v0d1/ndfip1/atp6v0cb/rrad/kcnd3/atp6v1g1/atp6v1b2/clic4/dmxl2/atp6v1aa/kcnh6a/mpc1/syt1a/glrbb/zgc:100920/slc6a5/kcnab1a/nalcn/tusc3/atpv0e2/grik4/kcnf1a/scn1lab/gem/cacna1aa/si:dkey-28b4.8/cacna1bb/atp11a/kcnn1a/pkd2l1/kcnma1a/oc90/kcnn3/tmem266/kcnab2a/slc32a1/slc6a17/slc4a10a/smdt1b/stac/plch2a
66	GO:0023061	signal release	12/442	112/17036	3.39469e-05	0.00112127	0.000924199	30712/58038/100333933/100006713/436748/436736/321107/100001828/553768/436870/567230/492345	12	12	0	0.928571	snap25a/stx1b/rap1b/syt1a/nkx6.1/syn2a/hmgn3/lin7b/ppfia3/htr1aa/doc2b/cadpsa
67	GO:0051049	regulation of transport	27/442	445/17036	4.15592e-05	0.00135223	0.00111456	58038/100333933/100005402/100006713/368255/436748/436736/321107/554118/560566/327415/562059/100001828/557280/259192/327396/562796/445241/556789/170581/436803/562138/81880/559447/492345/378958/405763	27	27	0	0.965517	stx1b/anxa13/cacna1c/oaz1a/rap1b/rrad/kcnd3/clic4/dmxl2/kcnh6a/syt1a/nkx6.1/rab3c/zgc:100920/hmgn3/anxa13l/stxbp5a/kcnf1a/scn1lab/gem/cacna1aa/hip1rb/cacna1bb/htr1aa/stac/doc2b/cadpsa
68	GO:0009653	anatomical structure morphogenesis	82/442	2073/17036	5.6684e-05	0.00179224	0.00147723	563598/30126/30766/30539/30480/561589/65231/777641/402941/568643/445508/563259/30458/406660/386937/406304/368449/569217/503516/565563/407655/563920/558427/436748/493627/567402/793701/58134/436806/30266/558326/556747/569510/30679/404620/335096/570698/558237/404210/321107/336425/368483/569074/568877/558848/30564/30192/393789/321243/80963/322811/559334/797681/394247/572261/114378/337692/566086/58083…	82	82	0	0.988095	foxa2/ntn1b/sema3aa/jak2a/gata3/gata2a/egr1/foxa/mef2aa/prox1a/tal1/appa/adarb1a/arnt2/mdkb/rnd3a/efnb3b/cacna1c/atp6v0ca/rap1b/lama5/atp6v0d1/plxna4/rhoq/ptprub/aldoaa/cdc42/bsg/mapk1/epb41l5/nsfa/dscamb/palm1b/cfap20/hdac9b/pafah1b1b/mapk3/insm1a/rtn4r/crim1/cdipt/gadd45ba/calm1a/zfpm1/nkx6.1/rab11fip4a/desi2/calcrla/cadm4/nkx2.2b/blf/pacsin1a/bnip3lb/sall1a/lrrc4ba/dab2ipb/nrxn2a/thrab/ulk1b/d…
69	GO:0009152	purine ribonucleotide biosynthetic process	14/442	156/17036	5.67268e-05	0.00179224	0.00147723	570244/334116/406367/321664/369193/335817/336425/402874/406791/246094/560753/406696/571355/559447	14	14	0	0.9375	gpia/aldob/eno1a/pkma/aldoaa/aldocb/eno2/gapdhs/pgk1/hk1/scn1lab/tpi1b/nppc/ampd2b
70	GO:0046394	carboxylic acid biosynthetic process	16/442	198/17036	6.1318e-05	0.00190962	0.00157398	378441/550403/334116/406367/321664/369193/335817/336425/402874/100192219/406791/246094/327417/560753/406696/559447	16	16	0	0.944444	gpia/aldob/hsd17b12a/eno1a/pkma/aldoaa/aldocb/gad1b/eno2/gapdhs/pgk1/hk1/gad2/scn1lab/tpi1b/gch1
71	GO:0048468	cell development	59/442	1360/17036	6.3771e-05	0.00195804	0.00161389	569005/30126/30766/407734/30480/192335/563094/65231/402941/568643/563259/30458/386937/565563/436748/664761/567402/793701/58134/30266/558326/798577/556747/368223/569510/30679/568668/336425/368483/568877/558848/30564/30192/558006/322811/321575/436836/572261/114378/337692/566086/541373/325938/553559/560328/100038799/192336/336839/252846/564511/403306/65230/570240/399480/560384/555195/558436/378958/6…	59	59	0	0.983607	foxa2/ntn1b/sema3aa/gata3/gata2a/mef2aa/prox1a/tal1/adarb1a/arnt2/ctbp2a/mdkb/efnb3b/atp6v1e1b/atp6v0ca/myo7aa/maea/atp6v0d1/plxna4/aldoaa/cdc42/bsg/gpm6aa/nsfa/dmxl2/dscamb/mapk3/insm1a/rtn4r/gpm6ab/nkx6.1/stmn4l/nbeaa/pacsin1a/nsmfa/lrrc4ba/grip1/nrxn2a/jmjd1cb/ulk1b/si:ch211-194k22.8/mbnl2/tenm1/dcdc2b/vdrb/kif5c/kif5aa/myo5b/dscama/ntrk3a/hdac4/c2cd4a/mylka/ntrk2b/sema4ba/id4/gas7a/ntrk3b/min…
72	GO:0016053	organic acid biosynthetic process	16/442	200/17036	6.91352e-05	0.00209326	0.00172535	378441/550403/334116/406367/321664/369193/335817/336425/402874/100192219/406791/246094/327417/560753/406696/559447	16	16	0	0.944444	gpia/aldob/hsd17b12a/eno1a/pkma/aldoaa/aldocb/gad1b/eno2/gapdhs/pgk1/hk1/gad2/scn1lab/tpi1b/gch1
73	GO:0006091	generation of precursor metabolites and energy	15/442	180/17036	7.30731e-05	0.00218218	0.00179864	334116/406367/321664/369193/335817/336425/402874/406791/393444/246094/334296/573021/560753/406696/559447	15	15	0	0.941176	gpia/aldob/eno1a/mtfr1l/pkma/aldoaa/aldocb/pygmb/eno2/gapdhs/pgk1/hk1/scn1lab/tpi1b/ndufb9
74	GO:0051188	cofactor biosynthetic process	14/442	160/17036	7.47585e-05	0.00220235	0.00181526	334116/406367/321664/369193/335817/336425/402874/100192219/566323/406791/246094/560753/406696/559447	14	14	0	0.9375	gpia/aldob/eno1a/pkma/aldoaa/aldocb/eno2/gapdhs/pgk1/hk1/scn1lab/tpi1b/qdpra/gch1
75	GO:0032787	monocarboxylic acid metabolic process	17/442	224/17036	7.97809e-05	0.00231896	0.00191138	378441/550403/334116/406367/321664/369193/335817/336425/402874/558437/406791/246094/327417/378968/560753/406696/559447	17	17	0	0.947368	gpia/aldob/hsd17b12a/eno1a/pkma/aldoaa/aldocb/gad1b/abat/eno2/gapdhs/pgk1/hk1/gad2/gpat2/scn1lab/tpi1b
76	GO:0006164	purine nucleotide biosynthetic process	14/442	162/17036	8.55142e-05	0.00245291	0.00202178	570244/334116/406367/321664/369193/335817/336425/402874/406791/246094/560753/406696/571355/559447	14	14	0	0.9375	gpia/aldob/eno1a/pkma/aldoaa/aldocb/eno2/gapdhs/pgk1/hk1/scn1lab/tpi1b/nppc/ampd2b
77	GO:0016192	vesicle-mediated transport	39/442	791/17036	9.52033e-05	0.00269537	0.00222163	30712/58038/574003/336281/100333933/100307098/100006713/562290/565563/436806/436736/321107/368483/554118/393804/393695/554985/558006/559334/553768/566086/497306/100329953/336839/252846/405848/541339/406318/406577/327510/321051/556789/100148085/436803/562138/81880/378958/492492/557962	39	39	0	0.97561	snap25a/stx1b/anxa13/myo7aa/ap2m1a/rap1b/rhoq/vamp2/cdc42/nsfa/dmxl2/necap1/amph/tmed7/clta/plekhj1/syt1a/rab3c/rab11fip4a/cope/sorl1/rab6bb/lin7b/anxa13l/gdi1/stxbp5a/spire1a/grip1/dnm2a/hip1rb/grip2b/kif5c/kif5aa/stxbp1a/doc2b/ap2s1/dnm1a/arfgef1/cadpsa
78	GO:0006812	cation transport	32/442	603/17036	0.000109033	0.00304733	0.00251173	567026/64611/541540/494450/797337/100005402/335025/100000862/436736/324047/64610/570138/560566/359840/327415/100334231/562059/557280/394110/553582/798635/327396/562796/562640/445241/170581/64269/568554/559447/378958/563352/405763	32	32	0	0.970588	atp1b2a/atp1a3a/atp1a3b/cacna1c/ndfip1/rrad/kcnd3/atp6v1g1/atp6v1b2/dmxl2/atp6v1aa/kcnh6a/syt1a/zgc:100920/slc6a5/kcnab1a/tusc3/kcnf1a/scn1lab/gem/cacna1aa/si:dkey-28b4.8/cacna1bb/kcnn1a/pkd2l1/kcnma1a/kcnn3/kcnab2a/slc6a17/smdt1b/stac/plch2a
79	GO:0030030	cell projection organization	41/442	855/17036	0.000115095	0.00317604	0.00261782	407734/561589/568643/570822/386937/565563/436748/567402/793701/30266/558326/798577/556747/368223/568668/336425/368483/558848/30192/558006/322811/100005174/436836/572261/114378/337692/566086/541373/325938/553559/100151323/100038799/336839/252846/393784/403306/558005/327510/570240/399480/64277	41	41	0	0.976744	ntn1b/sema3aa/arnt2/efnb3b/myo7aa/atp6v0d1/plxna4/rhoq/aldoaa/cdc42/bsg/gpm6aa/nsfa/dscamb/cfap20/mapk3/rtn4r/gpm6ab/nkx6.1/stmn4l/nbeaa/pacsin1a/lrrc4ba/rsph9/grip1/nrxn2a/ulk1b/ezrb/kif5c/kif5aa/myo5b/dscama/ntrk3a/ntrk2b/pam/sema4ba/gas7a/ntrk3b/dnmbp/mink1/lca5
80	GO:0051668	localization within membrane	8/442	58/17036	0.000118468	0.00322827	0.00266086	497638/100307098/562290/565563/565408/558006/559334/566086	8	8	0	0.9	dlg2/grip1/dnm2a/grip2b/anks1b/kif5c/kif5aa/dnm1a
81	GO:0007269	neurotransmitter secretion	9/442	74/17036	0.000121891	0.00324051	0.00267095	30712/58038/100333933/100006713/436736/321107/553768/436870/567230	9	9	0	0.909091	snap25a/stx1b/rap1b/syt1a/syn2a/lin7b/ppfia3/doc2b/cadpsa
82	GO:0099643	signal release from synapse	9/442	74/17036	0.000121891	0.00324051	0.00267095	30712/58038/100333933/100006713/436736/321107/553768/436870/567230	9	9	0	0.909091	snap25a/stx1b/rap1b/syt1a/syn2a/lin7b/ppfia3/doc2b/cadpsa
83	GO:0120036	plasma membrane bounded cell projection organization	40/442	832/17036	0.000132319	0.00347536	0.00286453	407734/561589/568643/570822/386937/565563/436748/567402/793701/30266/558326/798577/556747/368223/568668/336425/368483/558848/30192/558006/322811/100005174/436836/572261/114378/337692/566086/541373/325938/553559/100151323/100038799/336839/252846/393784/403306/558005/570240/399480/64277	40	40	0	0.97619	ntn1b/sema3aa/arnt2/efnb3b/myo7aa/atp6v0d1/plxna4/aldoaa/cdc42/bsg/gpm6aa/nsfa/dscamb/cfap20/mapk3/rtn4r/gpm6ab/nkx6.1/stmn4l/nbeaa/pacsin1a/lrrc4ba/rsph9/grip1/nrxn2a/ulk1b/ezrb/kif5c/kif5aa/myo5b/dscama/ntrk3a/ntrk2b/pam/sema4ba/gas7a/ntrk3b/dnmbp/mink1/lca5
84	GO:0009260	ribonucleotide biosynthetic process	14/442	170/17036	0.000143142	0.00371488	0.00306195	570244/334116/406367/321664/369193/335817/336425/402874/406791/246094/560753/406696/571355/559447	14	14	0	0.9375	gpia/aldob/eno1a/pkma/aldoaa/aldocb/eno2/gapdhs/pgk1/hk1/scn1lab/tpi1b/nppc/ampd2b
85	GO:0030154	cell differentiation	85/442	2233/17036	0.000154071	0.00395146	0.00325695	569005/30126/30766/407734/30539/562710/30480/571486/561589/192335/563094/393944/65231/402941/568643/563259/30458/386937/569217/565563/563920/436756/558427/436748/493627/664761/567402/793701/58134/30266/558326/798577/336303/556747/368223/394198/569510/30679/404620/335096/568668/336425/368483/555983/568877/558848/30564/394239/30192/393789/558006/322811/321575/564873/436836/394247/572261/798285/1143…	85	85	0	0.988506	foxa2/ntn1b/sema3aa/jak2a/gata3/gata2a/foxa/mef2aa/prox1a/myca/tal1/adarb1a/arnt2/ctbp2a/mdkb/efnb3b/atp6v1e1b/atp6v0ca/myo7aa/maea/atp6v0d1/plxna4/ets2/ptprub/ppdpfb/aldoaa/cdc42/bsg/gpm6aa/nsfa/dmxl2/dscamb/hdac9b/sncb/fosab/tal2/pafah1b1b/mapk3/insm1a/rtn4r/cdipt/gpm6ab/nkx6.1/sox1a/stmn4l/nkx2.2b/nbeaa/pacsin1a/nsmfa/sox13/lrrc4ba/grip1/nrxn2a/thrab/jmjd1cb/ulk1b/si:ch211-194k22.8/mbnl2/ezrb/…
86	GO:0051648	vesicle localization	13/442	151/17036	0.0001579	0.00395765	0.00326205	30712/58038/100333933/100307098/100006713/565563/436736/321107/368483/559334/394247/566086/336839	13	13	0	0.933333	snap25a/stx1b/rap1b/cdc42/nsfa/pafah1b1b/syt1a/dnm2a/kif5c/kif5aa/doc2b/dnm1a/cadpsa
87	GO:0021953	central nervous system neuron differentiation	11/442	112/17036	0.000157943	0.00395765	0.00326205	30480/402941/30458/563920/436748/493627/30679/368483/394239/30192/399480	11	11	0	0.923077	ntn1b/gata3/gata2a/prox1a/nsfa/tal2/mapk3/insm1a/nkx6.1/nkx2.2b/dll4
88	GO:0048869	cellular developmental process	88/442	2338/17036	0.000169661	0.00420296	0.00346425	569005/30126/30766/407734/30539/562710/30480/571486/561589/192335/563094/393944/65231/402941/568643/563259/30458/386937/569217/565563/563920/436756/558427/436748/493627/664761/567402/793701/58134/30266/558326/798577/336303/556747/368223/394198/569510/30679/404620/335096/568668/336425/368483/555983/568877/558848/30564/394239/30192/393789/80963/558006/322811/321575/564873/436836/394247/572261/79828…	88	88	0	0.988889	foxa2/ntn1b/sema3aa/jak2a/gata3/gata2a/foxa/mef2aa/prox1a/myca/tal1/adarb1a/arnt2/ctbp2a/mdkb/rnd3a/efnb3b/atp6v1e1b/atp6v0ca/myo7aa/maea/atp6v0d1/plxna4/ets2/rhoq/ptprub/ppdpfb/aldoaa/cdc42/bsg/gpm6aa/nsfa/dmxl2/dscamb/palm1b/hdac9b/sncb/fosab/tal2/pafah1b1b/mapk3/insm1a/rtn4r/cdipt/gpm6ab/nkx6.1/sox1a/stmn4l/nkx2.2b/nbeaa/pacsin1a/nsmfa/sox13/lrrc4ba/grip1/nrxn2a/thrab/jmjd1cb/ulk1b/si:ch211-19…
89	GO:0046390	ribose phosphate biosynthetic process	14/442	173/17036	0.000172126	0.00421611	0.00347509	570244/334116/406367/321664/369193/335817/336425/402874/406791/246094/560753/406696/571355/559447	14	14	0	0.9375	gpia/aldob/eno1a/pkma/aldoaa/aldocb/eno2/gapdhs/pgk1/hk1/scn1lab/tpi1b/nppc/ampd2b
90	GO:0097120	receptor localization to synapse	6/442	33/17036	0.000180127	0.00436308	0.00359622	497638/562290/565563/565408/558006/566086	6	6	0	0.875	dlg2/grip1/grip2b/anks1b/kif5c/kif5aa
91	GO:0072522	purine-containing compound biosynthetic process	14/442	174/17036	0.000182851	0.00438039	0.00361049	570244/334116/406367/321664/369193/335817/336425/402874/406791/246094/560753/406696/571355/559447	14	14	0	0.9375	gpia/aldob/eno1a/pkma/aldoaa/aldocb/eno2/gapdhs/pgk1/hk1/scn1lab/tpi1b/nppc/ampd2b
92	GO:0006986	response to unfolded protein	7/442	48/17036	0.000221524	0.00517249	0.00426337	140614/325317/393278/556495/321315/323628/563855	7	7	0	0.888889	xbp1/calr3b/vapb/calr/rnf175/clgn/chac1
93	GO:0007416	synapse assembly	7/442	48/17036	0.000221524	0.00517249	0.00426337	100125749/101175706/100149980/565842/565459/541373/65230	7	7	0	0.888889	ctbp2a/nbeaa/tjp1b/pclob/clstn2/lrfn4b/bsnb
94	GO:1990778	protein localization to cell periphery	9/442	80/17036	0.000223034	0.00517249	0.00426337	100005402/562290/560858/368483/554118/558006/553768/436803/81880	9	9	0	0.909091	anxa13/nsfa/rab3c/lin7b/anxa13l/grip1/efr3ba/grip2b/stac
95	GO:0030968	endoplasmic reticulum unfolded protein response	6/442	35/17036	0.000252659	0.00579787	0.00477883	140614/325317/393278/556495/321315/323628	6	6	0	0.875	xbp1/calr3b/vapb/calr/rnf175/clgn
96	GO:0061951	establishment of protein localization to plasma membrane	5/442	23/17036	0.000262742	0.00596644	0.00491778	562290/368483/554118/558006/81880	5	5	0	0.857143	anxa13/nsfa/anxa13l/grip1/grip2b
97	GO:0098662	inorganic cation transmembrane transport	22/442	372/17036	0.000302527	0.00679907	0.00560406	567026/100005402/335025/100000862/64610/570138/560566/359840/327415/100334231/562059/557280/394110/327396/562796/562640/170581/64269/559447/378958/563352/405763	22	22	0	0.958333	atp1b2a/atp1a3a/cacna1c/rrad/kcnd3/atp6v1g1/atp6v1b2/dmxl2/atp6v1aa/kcnh6a/kcnf1a/scn1lab/gem/cacna1aa/si:dkey-28b4.8/cacna1bb/kcnn1a/pkd2l1/kcnn3/smdt1b/stac/plch2a
98	GO:0021514	ventral spinal cord interneuron differentiation	5/442	24/17036	0.000324865	0.00722659	0.00595644	30480/30458/563920/493627/394239	5	5	0	0.857143	gata3/gata2a/tal2/nkx2.2b/dll4
99	GO:0072659	protein localization to plasma membrane	8/442	67/17036	0.000328988	0.0072292	0.00595859	100005402/562290/560858/368483/554118/558006/436803/81880	8	8	0	0.9	anxa13/nsfa/rab3c/anxa13l/grip1/efr3ba/grip2b/stac
100	GO:0098660	inorganic ion transmembrane transport	23/442	400/17036	0.000331615	0.0072292	0.00595859	567026/100005402/335025/100000862/64610/570138/560566/359840/327415/100334231/562059/557280/394110/327396/562796/445193/562640/170581/64269/559447/378958/563352/405763	23	23	0	0.96	atp1b2a/atp1a3a/cacna1c/rrad/kcnd3/atp6v1g1/atp6v1b2/dmxl2/atp6v1aa/kcnh6a/glrbb/kcnf1a/scn1lab/gem/cacna1aa/si:dkey-28b4.8/cacna1bb/kcnn1a/pkd2l1/kcnn3/smdt1b/stac/plch2a
101	GO:0021517	ventral spinal cord development	7/442	52/17036	0.000368204	0.00794737	0.00655054	30480/402941/30458/563920/436748/493627/394239	7	7	0	0.888889	gata3/gata2a/tal2/insm1a/nkx6.1/nkx2.2b/dll4
102	GO:0023051	regulation of signaling	52/442	1236/17036	0.000375754	0.00803082	0.00661932	431763/100001650/406728/100125749/58038/322041/406296/100006713/445057/792957/406304/368449/563920/556582/436748/664761/336153/553520/798577/550528/436774/568210/558237/568668/321107/393953/100001828/394077/100005174/140614/402991/677757/555721/561943/568320/100329953/560328/567599/100148736/100148988/406577/570240/678652/445213/403016/555195/793657/30307/324841/492345/378958/563855	52	52	0	0.981481	jak2a/stx1b/xbp1/rap1b/ip6k2a/cpne1/grm2a/epb41l5/dmxl2/prkcbb/pde10a/gadd45ga/rfx4/atp6ap2/gadd45ba/plekhj1/map2k1/gadd45ab/nkx6.1/sypb/dusp2/cnrip1a/hmgn3/baiap2l1b/rasgrf2b/nsmfa/sall1a/grik4/dab2ipb/si:ch211-194k22.8/neurl1aa/chac1/dll4/rasa4/ralgapa2/bcr/ntrk3a/ntrk2b/id4/mycbp/kalrnb/trib1/snx25/ntrk3b/calb1/htr1aa/dnmbp/doc2b/clstn2/iqsec1b/kalrna/arfgef1
103	GO:0051641	cellular localization	52/442	1238/17036	0.000390307	0.00826088	0.00680894	798575/497638/30712/58038/574003/100333933/100307098/100005402/100006713/562290/570822/368449/565563/436806/436736/560858/140617/321107/368483/554118/393804/565408/100334231/321739/259192/553231/558006/559334/553768/394247/566086/436870/497306/100151323/567230/336839/252846/405848/325276/445193/541339/406318/406577/321051/100148085/436803/81880/100000844/323628/492345/378958/492492	52	52	0	0.981481	snap25a/stx1b/anxa13/rab2a/myo7aa/oaz1a/ap2m1a/rap1b/ipo7/vapb/cfap45/cdc42/epb41l5/nsfa/dmxl2/amph/pafah1b1b/tmed7/clta/plekhj1/syt1a/rab3c/rab11fip4a/syn2a/glrbb/hmgn3/cope/sorl1/dlg2/rab6bb/ccdc88c/lin7b/anxa13l/grip1/dnm2a/efr3ba/grip2b/anks1b/kif5c/kif5aa/ppfia3/pam/stxbp1a/slc32a1/map6a/stac/doc2b/ap2s1/lca5/dnm1a/cadpsa/plch2a
104	GO:0030001	metal ion transport	25/442	458/17036	0.000404301	0.00847477	0.00698524	567026/64611/541540/797337/100005402/100000862/324047/64610/570138/560566/327415/100334231/562059/557280/553582/327396/562796/562640/445241/170581/64269/568554/559447/563352/405763	25	25	0	0.962963	atp1b2a/atp1a3a/atp1a3b/cacna1c/ndfip1/rrad/kcnd3/kcnh6a/zgc:100920/kcnab1a/tusc3/kcnf1a/scn1lab/gem/cacna1aa/si:dkey-28b4.8/cacna1bb/kcnn1a/pkd2l1/kcnma1a/kcnn3/kcnab2a/smdt1b/stac/plch2a
105	GO:0015672	monovalent inorganic cation transport	18/442	281/17036	0.000412628	0.00856694	0.00706121	567026/64611/541540/797337/335025/64610/570138/359840/327415/557280/394110/445241/64269/568554/559447/378958/563352/405763	18	18	0	0.95	atp1b2a/atp1a3a/atp1a3b/kcnd3/atp6v1g1/atp6v1b2/dmxl2/atp6v1aa/kcnh6a/zgc:100920/kcnab1a/kcnf1a/scn1lab/kcnn1a/pkd2l1/kcnma1a/kcnn3/kcnab2a
106	GO:0051650	establishment of vesicle localization	12/442	147/17036	0.000456355	0.00938542	0.00773584	30712/58038/100333933/100307098/100006713/565563/436736/321107/559334/394247/566086/336839	12	12	0	0.928571	snap25a/stx1b/rap1b/cdc42/pafah1b1b/syt1a/dnm2a/kif5c/kif5aa/doc2b/dnm1a/cadpsa
107	GO:0009150	purine ribonucleotide metabolic process	17/442	260/17036	0.000469136	0.00955809	0.00787816	570244/334116/406367/321664/369193/335817/336425/359840/402874/394110/406791/246094/573021/560753/406696/571355/559447	17	17	0	0.947368	gpia/aldob/eno1a/pkma/aldoaa/atp6v1b2/aldocb/atp6v1aa/eno2/gapdhs/pgk1/hk1/scn1lab/tpi1b/nppc/ampd2b/ndufb9
108	GO:0044092	negative regulation of molecular function	13/442	169/17036	0.000475436	0.00956391	0.00788295	553607/797348/497638/445057/664761/30679/560566/259192/386643/327396/553417/445213/562516	13	13	0	0.933333	prox1a/oaz1a/rrad/pik3ip1/dusp2/cnrip1a/dlg2/ppm1e/camk2n1a/gem/ppp1r37/id4/pkib
109	GO:0051960	regulation of nervous system development	19/442	309/17036	0.000478195	0.00956391	0.00788295	100125749/65231/30458/436748/664761/30266/798577/556747/100149980/568668/30192/572261/325938/553559/560328/65230/570240/403016/555195	19	19	0	0.952381	ntn1b/sema3aa/gata3/ctbp2a/mdkb/plxna4/rfx4/nkx6.1/pacsin1a/nsmfa/lrrc4ba/si:ch211-194k22.8/ntrk3a/ntrk2b/sema4ba/id4/ntrk3b/clstn2/lrfn4b
110	GO:0060627	regulation of vesicle-mediated transport	11/442	128/17036	0.00050608	0.0100296	0.00826678	58038/100333933/100006713/436736/321107/554118/556789/436803/562138/81880/378958	11	11	0	0.923077	stx1b/anxa13/rap1b/dmxl2/syt1a/rab3c/anxa13l/stxbp5a/hip1rb/doc2b/cadpsa
111	GO:0010646	regulation of cell communication	51/442	1224/17036	0.000535167	0.010434	0.00860012	431763/100001650/406728/100125749/58038/322041/406296/100006713/445057/792957/406304/368449/563920/556582/436748/664761/336153/553520/798577/550528/436774/568210/558237/568668/321107/393953/100001828/394077/100005174/140614/402991/677757/555721/561943/568320/100329953/560328/567599/100148736/100148988/570240/678652/445213/403016/555195/793657/30307/324841/492345/378958/563855	51	51	0	0.981132	jak2a/stx1b/xbp1/rap1b/ip6k2a/cpne1/grm2a/epb41l5/dmxl2/prkcbb/pde10a/gadd45ga/rfx4/atp6ap2/gadd45ba/map2k1/gadd45ab/nkx6.1/sypb/dusp2/cnrip1a/hmgn3/baiap2l1b/rasgrf2b/nsmfa/sall1a/grik4/dab2ipb/si:ch211-194k22.8/neurl1aa/chac1/dll4/rasa4/ralgapa2/bcr/ntrk3a/ntrk2b/id4/mycbp/kalrnb/trib1/snx25/ntrk3b/calb1/htr1aa/dnmbp/doc2b/clstn2/iqsec1b/kalrna/arfgef1
112	GO:0098655	cation transmembrane transport	23/442	414/17036	0.000536059	0.010434	0.00860012	567026/494450/100005402/335025/100000862/64610/570138/560566/359840/327415/100334231/562059/557280/394110/327396/562796/562640/170581/64269/559447/378958/563352/405763	23	23	0	0.96	atp1b2a/atp1a3a/cacna1c/rrad/kcnd3/atp6v1g1/atp6v1b2/dmxl2/atp6v1aa/kcnh6a/slc6a5/kcnf1a/scn1lab/gem/cacna1aa/si:dkey-28b4.8/cacna1bb/kcnn1a/pkd2l1/kcnn3/smdt1b/stac/plch2a
113	GO:0021510	spinal cord development	8/442	74/17036	0.000649333	0.0121316	0.00999932	30480/402941/30458/563920/436748/493627/394239/403016	8	8	0	0.9	gata3/gata2a/tal2/insm1a/rfx4/nkx6.1/nkx2.2b/dll4
114	GO:0021515	cell differentiation in spinal cord	7/442	57/17036	0.000651098	0.0121316	0.00999932	30480/402941/30458/563920/436748/493627/394239	7	7	0	0.888889	gata3/gata2a/tal2/insm1a/nkx6.1/nkx2.2b/dll4
115	GO:0006163	purine nucleotide metabolic process	17/442	270/17036	0.000718402	0.0132722	0.0109395	570244/334116/406367/321664/369193/335817/336425/359840/402874/394110/406791/246094/573021/560753/406696/571355/559447	17	17	0	0.947368	gpia/aldob/eno1a/pkma/aldoaa/atp6v1b2/aldocb/atp6v1aa/eno2/gapdhs/pgk1/hk1/scn1lab/tpi1b/nppc/ampd2b/ndufb9
116	GO:0007267	cell-cell signaling	31/442	644/17036	0.000740024	0.0135567	0.011174	497638/100001650/30712/100125749/58038/494450/100333933/406296/100006713/556582/436748/664761/568033/336153/436736/558326/436774/321107/562059/100001828/553231/553768/436870/567230/562796/445193/321051/555195/559447/492345/378958	31	31	0	0.969697	snap25a/stx1b/ap2m1a/rap1b/grm2a/dmxl2/atp6ap2/syt1a/nkx6.1/sypb/syn2a/glrbb/hmgn3/slc6a5/dlg2/ccdc88c/lin7b/nsmfa/grik4/nrxn2a/scn1lab/cacna1aa/cacna1bb/ppfia3/sv2a/id4/calb1/htr1aa/doc2b/clstn2/cadpsa
117	GO:0034620	cellular response to unfolded protein	6/442	43/17036	0.000796709	0.0144736	0.0119297	140614/325317/393278/556495/321315/323628	6	6	0	0.875	xbp1/calr3b/vapb/calr/rnf175/clgn
118	GO:0009259	ribonucleotide metabolic process	17/442	275/17036	0.00088074	0.0158679	0.0130789	570244/334116/406367/321664/369193/335817/336425/359840/402874/394110/406791/246094/573021/560753/406696/571355/559447	17	17	0	0.947368	gpia/aldob/eno1a/pkma/aldoaa/atp6v1b2/aldocb/atp6v1aa/eno2/gapdhs/pgk1/hk1/scn1lab/tpi1b/nppc/ampd2b/ndufb9
119	GO:0006732	coenzyme metabolic process	14/442	204/17036	0.000911206	0.0162822	0.0134204	334116/406367/321664/369193/335817/336425/402874/100192219/566323/406791/246094/560753/406696/559447	14	14	0	0.9375	gpia/aldob/eno1a/pkma/aldoaa/aldocb/eno2/gapdhs/pgk1/hk1/scn1lab/tpi1b/qdpra/gch1
120	GO:0031503	protein-containing complex localization	10/442	118/17036	0.00100344	0.0177846	0.0146587	497638/100307098/562290/368449/565563/565408/558006/559334/566086/100151323	10	10	0	0.916667	epb41l5/dlg2/grip1/dnm2a/grip2b/anks1b/kif5c/kif5aa/lca5/dnm1a
121	GO:0051640	organelle localization	17/442	279/17036	0.00103223	0.0181474	0.0149578	30712/58038/574003/100333933/100307098/100006713/570822/565563/436736/321107/368483/559334/394247/566086/336839/436803/323628	17	17	0	0.947368	snap25a/stx1b/rap1b/vapb/cdc42/nsfa/pafah1b1b/syt1a/rab3c/dnm2a/kif5c/kif5aa/pam/stxbp1a/doc2b/dnm1a/cadpsa
122	GO:0007417	central nervous system development	31/442	659/17036	0.00107363	0.0186454	0.0153683	30126/394084/562710/64611/30480/65231/402941/30458/406660/368449/563920/436756/436748/493627/30679/404620/568668/336425/368483/569074/64610/170455/394239/30192/394247/114378/58083/326974/399480/403016/64277	31	31	0	0.969697	foxa2/ntn1b/gata3/gata2a/prox1a/appa/arnt2/atp1a3a/atp1a3b/mdkb/efnb3b/meis1a/gabarapa/aldoaa/epb41l5/nsfa/msi2b/tal2/pafah1b1b/mapk3/insm1a/rfx4/cdipt/calm1a/nkx6.1/sox1a/nkx2.2b/sox1b/dll4/ntrk3a/hapln1b
123	GO:0065009	regulation of molecular function	33/442	717/17036	0.00107767	0.0186454	0.0153683	553607/797348/497638/562710/431763/406728/100005402/445057/792957/406304/436756/664761/568210/30679/558237/406297/560566/259192/386643/406239/394247/553269/402991/325938/568320/567599/100038799/100148736/327396/553417/445213/562516/562138	33	33	0	0.971429	prox1a/oaz1a/plxna4/rrad/pik3ip1/pafah1b1b/gadd45ga/ccni/dynll1/gadd45ba/map2k1/gadd45ab/sox1a/dusp2/cnrip1a/dlg2/ccnl1a/ppm1e/camk2n1a/dab2ipb/gem/hip1rb/ppp1r37/sox1b/rasa4/ralgapa2/bcr/id4/trib1/pkib/stac/mink1/iqsec1b
124	GO:0051962	positive regulation of nervous system development	9/442	100/17036	0.00116112	0.019931	0.016428	100125749/65231/30458/798577/568668/325938/553559/560328/570240	9	9	0	0.909091	gata3/mdkb/plxna4/pacsin1a/si:ch211-194k22.8/ntrk3a/ntrk2b/ntrk3b/clstn2
125	GO:0035966	response to topologically incorrect protein	7/442	64/17036	0.00130988	0.021798	0.0179668	140614/325317/393278/556495/321315/323628/563855	7	7	0	0.888889	xbp1/calr3b/vapb/calr/rnf175/clgn/chac1
126	GO:0019693	ribose phosphate metabolic process	17/442	287/17036	0.00140251	0.0231627	0.0190916	570244/334116/406367/321664/369193/335817/336425/359840/402874/394110/406791/246094/573021/560753/406696/571355/559447	17	17	0	0.947368	gpia/aldob/eno1a/pkma/aldoaa/atp6v1b2/aldocb/atp6v1aa/eno2/gapdhs/pgk1/hk1/scn1lab/tpi1b/nppc/ampd2b/ndufb9
127	GO:0009165	nucleotide biosynthetic process	14/442	215/17036	0.00150619	0.0246879	0.0203487	570244/334116/406367/321664/369193/335817/336425/402874/406791/246094/560753/406696/571355/559447	14	14	0	0.9375	gpia/aldob/eno1a/pkma/aldoaa/aldocb/eno2/gapdhs/pgk1/hk1/scn1lab/tpi1b/nppc/ampd2b
128	GO:0034220	ion transmembrane transport	27/442	562/17036	0.00164642	0.0267851	0.0220773	567026/798575/494450/100005402/368255/335025/100000862/64610/570138/560566/359840/327415/100334231/562059/557280/394110/327396/562796/445193/562640/170581/64269/436671/559447/378958/563352/405763	27	27	0	0.965517	atp1b2a/atp1a3a/cacna1c/rrad/kcnd3/atp6v1g1/atp6v1b2/clic4/dmxl2/atp6v1aa/kcnh6a/mpc1/glrbb/slc6a5/kcnf1a/scn1lab/gem/cacna1aa/si:dkey-28b4.8/cacna1bb/kcnn1a/pkd2l1/kcnn3/slc32a1/smdt1b/stac/plch2a
129	GO:0048812	neuron projection morphogenesis	22/442	424/17036	0.00169364	0.0269499	0.0222132	568643/386937/565563/436748/793701/30266/558326/556747/336425/368483/558848/30192/572261/114378/337692/566086/325938/553559/100038799/403306/399480/64277	22	22	0	0.958333	ntn1b/sema3aa/arnt2/efnb3b/plxna4/aldoaa/bsg/nsfa/dscamb/mapk3/rtn4r/nkx6.1/pacsin1a/lrrc4ba/nrxn2a/ulk1b/kif5c/kif5aa/dscama/sema4ba/gas7a/mink1
130	GO:0048858	cell projection morphogenesis	22/442	424/17036	0.00169364	0.0269499	0.0222132	568643/386937/565563/436748/793701/30266/558326/556747/336425/368483/558848/30192/572261/114378/337692/566086/325938/553559/100038799/403306/399480/64277	22	22	0	0.958333	ntn1b/sema3aa/arnt2/efnb3b/plxna4/aldoaa/bsg/nsfa/dscamb/mapk3/rtn4r/nkx6.1/pacsin1a/lrrc4ba/nrxn2a/ulk1b/kif5c/kif5aa/dscama/sema4ba/gas7a/mink1
131	GO:0120039	plasma membrane bounded cell projection morphogenesis	22/442	424/17036	0.00169364	0.0269499	0.0222132	568643/386937/565563/436748/793701/30266/558326/556747/336425/368483/558848/30192/572261/114378/337692/566086/325938/553559/100038799/403306/399480/64277	22	22	0	0.958333	ntn1b/sema3aa/arnt2/efnb3b/plxna4/aldoaa/bsg/nsfa/dscamb/mapk3/rtn4r/nkx6.1/pacsin1a/lrrc4ba/nrxn2a/ulk1b/kif5c/kif5aa/dscama/sema4ba/gas7a/mink1
132	GO:1901293	nucleoside phosphate biosynthetic process	14/442	218/17036	0.0017156	0.0271015	0.0223381	570244/334116/406367/321664/369193/335817/336425/402874/406791/246094/560753/406696/571355/559447	14	14	0	0.9375	gpia/aldob/eno1a/pkma/aldoaa/aldocb/eno2/gapdhs/pgk1/hk1/scn1lab/tpi1b/nppc/ampd2b
133	GO:0090407	organophosphate biosynthetic process	19/442	345/17036	0.00175994	0.0276019	0.0227506	570244/334116/406367/321664/322041/369193/553433/335817/404620/336425/100334231/402874/558437/406791/246094/560753/406696/571355/559447	19	19	0	0.952381	gpia/aldob/ip6k2a/eno1a/pkma/aldoaa/aldocb/eno2/cdipt/gapdhs/pgk1/hk1/pisd/gpat2/scn1lab/tpi1b/nppc/ampd2b/plch2a
134	GO:0044283	small molecule biosynthetic process	20/442	374/17036	0.00190678	0.0290684	0.0239593	378441/550403/334116/406367/321664/322041/369193/335817/336425/100334231/402874/321575/100192219/566323/406791/246094/327417/560753/406696/559447	20	20	0	0.954545	gpia/maea/aldob/ip6k2a/hsd17b12a/eno1a/pkma/aldoaa/aldocb/gad1b/eno2/gapdhs/pgk1/hk1/gad2/scn1lab/tpi1b/qdpra/gch1/plch2a
135	GO:0050803	regulation of synapse structure or activity	5/442	35/17036	0.00196305	0.0295751	0.024377	100125749/58038/100307098/100149980/559334	5	5	0	0.857143	stx1b/dnm2a/clstn2/lrfn4b/dnm1a
136	GO:0017144	drug metabolic process	20/442	375/17036	0.00196715	0.0295751	0.024377	334116/406367/321664/369193/335817/336425/359840/402874/394110/100192219/541344/566323/406791/246094/573021/387290/560753/406696/571355/559447	20	20	0	0.954545	gpia/aldob/eno1a/pkma/aldoaa/atp6v1b2/aldocb/smox/atp6v1aa/eno2/gapdhs/pgk1/hk1/prdx1/scn1lab/tpi1b/qdpra/ampd2b/ndufb9/gch1
137	GO:0032990	cell part morphogenesis	22/442	430/17036	0.00201703	0.0301173	0.0248239	568643/386937/565563/436748/793701/30266/558326/556747/336425/368483/558848/30192/572261/114378/337692/566086/325938/553559/100038799/403306/399480/64277	22	22	0	0.958333	ntn1b/sema3aa/arnt2/efnb3b/plxna4/aldoaa/bsg/nsfa/dscamb/mapk3/rtn4r/nkx6.1/pacsin1a/lrrc4ba/nrxn2a/ulk1b/kif5c/kif5aa/dscama/sema4ba/gas7a/mink1
138	GO:0006813	potassium ion transport	12/442	176/17036	0.00218796	0.0322281	0.0265637	567026/64611/541540/797337/64610/570138/327415/557280/64269/568554/563352/405763	12	12	0	0.928571	atp1b2a/atp1a3a/atp1a3b/kcnd3/kcnh6a/kcnab1a/kcnf1a/kcnn1a/pkd2l1/kcnma1a/kcnn3/kcnab2a
139	GO:0007610	behavior	12/442	176/17036	0.00218796	0.0322281	0.0265637	567026/64611/30712/393944/558708/64610/100001828/436626/393784/100148085/559447/323628	12	12	0	0.928571	snap25a/atp1a3a/atp1a3b/vapb/cfap20/sncb/dnajb6a/gabbr1b/scn1lab/pkd2l1/htr1aa/ap2s1
140	GO:0043269	regulation of ion transport	14/442	226/17036	0.00239527	0.0343533	0.0283153	100005402/368255/436736/560566/327415/562059/557280/327396/562796/445241/170581/559447/378958/405763	14	14	0	0.9375	cacna1c/rrad/kcnd3/clic4/dmxl2/kcnh6a/syt1a/zgc:100920/kcnf1a/scn1lab/gem/cacna1aa/cacna1bb/stac
141	GO:0050769	positive regulation of neurogenesis	8/442	91/17036	0.00250072	0.0356312	0.0293686	65231/30458/798577/568668/325938/553559/560328/570240	8	8	0	0.9	gata3/mdkb/plxna4/pacsin1a/si:ch211-194k22.8/ntrk3a/ntrk2b/ntrk3b
142	GO:0060840	artery development	5/442	37/17036	0.00252643	0.0357638	0.0294779	30766/30480/445508/563920/30266	5	5	0	0.857143	sema3aa/gata2a/tal1/calcrla/dll4
143	GO:0046903	secretion	16/442	278/17036	0.00255852	0.0359829	0.0296585	30712/58038/574003/100333933/100006713/436748/436736/568941/321107/100001828/553768/436870/567230/556789/436803/492345	16	16	0	0.944444	snap25a/stx1b/rap1b/syt1a/nkx6.1/rab3c/syn2a/hmgn3/lin7b/stxbp5a/ppfia3/oc90/stxbp1a/htr1aa/doc2b/cadpsa
144	GO:0050793	regulation of developmental process	35/442	817/17036	0.00257492	0.0359829	0.0296585	30766/30480/100125749/65231/777641/30458/563920/436748/664761/30266/798577/556747/100149980/558237/568668/568877/30192/321243/80963/564873/572261/325938/553559/286779/393573/560328/336839/393784/327510/65230/570240/403016/555195/30686/378958	35	35	0	0.972973	ntn1b/sema3aa/gata3/gata2a/myca/tal1/ctbp2a/mdkb/rnd3a/atp6v1h/lama5/plxna4/rhoq/cdc42/dmxl2/palm1b/cfap20/rfx4/nkx6.1/pacsin1a/nsmfa/lrrc4ba/dab2ipb/si:ch211-194k22.8/dll4/jund/ntrk3a/hdac4/ntrk2b/sema4ba/id4/scg2b/ntrk3b/clstn2/lrfn4b
145	GO:0072521	purine-containing compound metabolic process	17/442	306/17036	0.00275176	0.0379674	0.0312942	570244/334116/406367/321664/369193/335817/336425/359840/402874/394110/406791/246094/573021/560753/406696/571355/559447	17	17	0	0.947368	gpia/aldob/eno1a/pkma/aldoaa/atp6v1b2/aldocb/atp6v1aa/eno2/gapdhs/pgk1/hk1/scn1lab/tpi1b/nppc/ampd2b/ndufb9
146	GO:0006796	phosphate-containing compound metabolic process	69/442	1916/17036	0.00296925	0.0407105	0.0335552	570244/564573/553607/797348/497638/431763/406728/334116/406367/321664/322041/445057/324790/792957/406304/369193/445316/558079/563584/559524/558314/325690/553433/798577/335817/568941/569510/325033/404620/335096/568668/553380/336425/359840/100334231/558848/556042/393953/402874/394110/386643/406239/553269/402991/558437/568320/100038799/569183/406791/567095/393957/246094/553417/386663/570240/399480/4…	69	69	0	0.985915	jak2a/gpia/aldob/ip6k2a/ptprna/ptprn2/serinc1/eno1a/ptprub/pkma/aldoaa/atp6v1b2/mapk1/aldocb/pik3ip1/pfkfb4b/prkcbb/stk38l/atp6v1aa/mapk3/myo3a/eno2/gadd45ga/cdipt/ccni/gadd45ba/gapdhs/pgk1/map2k1/hk1/gadd45ab/dusp2/cdkl1/ptp4a2a/dlg2/ccnl1a/dgkza/ppm1e/pisd/camk2n1a/prkar2aa/si:ch211-195b15.8/dapk1/gpat2/ulk1b/scn1lab/ptpn5/tpi1b/camk2b1/ppp1r37/ptprua/myo3b/ptprt/bcr/ntrk3a/oc90/hipk3b/ca16b/my…
147	GO:0045666	positive regulation of neuron differentiation	7/442	74/17036	0.00304221	0.0413149	0.0340534	65231/798577/568668/325938/553559/560328/570240	7	7	0	0.888889	mdkb/plxna4/pacsin1a/si:ch211-194k22.8/ntrk3a/ntrk2b/ntrk3b
148	GO:0050767	regulation of neurogenesis	16/442	283/17036	0.00305124	0.0413149	0.0340534	65231/30458/436748/664761/30266/798577/556747/568668/30192/572261/325938/553559/560328/65230/570240/555195	16	16	0	0.944444	ntn1b/sema3aa/gata3/ctbp2a/mdkb/plxna4/nkx6.1/pacsin1a/nsmfa/lrrc4ba/si:ch211-194k22.8/ntrk3a/ntrk2b/sema4ba/id4/ntrk3b
149	GO:0030004	cellular monovalent inorganic cation homeostasis	6/442	56/17036	0.00319836	0.0427756	0.0352574	64610/322811/394110/64269/100004566/378958	6	6	0	0.875	atp1b2a/atp1a3a/atp6v0d1/dmxl2/atp6v1aa/atp6ap1a
150	GO:0042490	mechanoreceptor differentiation	6/442	56/17036	0.00319836	0.0427756	0.0352574	402941/563259/30679/322811/252846/564511	6	6	0	0.875	prox1a/myo7aa/atp6v0d1/insm1a/dcdc2b/vdrb
151	GO:0032940	secretion by cell	15/442	259/17036	0.00324384	0.0431193	0.0355406	30712/58038/574003/100333933/100006713/436748/436736/321107/100001828/553768/436870/567230/556789/436803/492345	15	15	0	0.941176	snap25a/stx1b/rap1b/syt1a/nkx6.1/rab3c/syn2a/hmgn3/lin7b/stxbp5a/ppfia3/stxbp1a/htr1aa/doc2b/cadpsa
152	GO:0034765	regulation of ion transmembrane transport	12/442	185/17036	0.00329708	0.0435614	0.0359051	100005402/368255/560566/327415/562059/557280/327396/562796/170581/559447/378958/405763	12	12	0	0.928571	cacna1c/rrad/kcnd3/clic4/dmxl2/kcnh6a/kcnf1a/scn1lab/gem/cacna1aa/cacna1bb/stac
153	GO:0006793	phosphorus metabolic process	69/442	1932/17036	0.00363111	0.0476857	0.0393044	570244/564573/553607/797348/497638/431763/406728/334116/406367/321664/322041/445057/324790/792957/406304/369193/445316/558079/563584/559524/558314/325690/553433/798577/335817/568941/569510/325033/404620/335096/568668/553380/336425/359840/100334231/558848/556042/393953/402874/394110/386643/406239/553269/402991/558437/568320/100038799/569183/406791/567095/393957/246094/553417/386663/570240/399480/4…	69	69	0	0.985915	jak2a/gpia/aldob/ip6k2a/ptprna/ptprn2/serinc1/eno1a/ptprub/pkma/aldoaa/atp6v1b2/mapk1/aldocb/pik3ip1/pfkfb4b/prkcbb/stk38l/atp6v1aa/mapk3/myo3a/eno2/gadd45ga/cdipt/ccni/gadd45ba/gapdhs/pgk1/map2k1/hk1/gadd45ab/dusp2/cdkl1/ptp4a2a/dlg2/ccnl1a/dgkza/ppm1e/pisd/camk2n1a/prkar2aa/si:ch211-195b15.8/dapk1/gpat2/ulk1b/scn1lab/ptpn5/tpi1b/camk2b1/ppp1r37/ptprua/myo3b/ptprt/bcr/ntrk3a/oc90/hipk3b/ca16b/my…
154	GO:0017157	regulation of exocytosis	7/442	77/17036	0.00380531	0.049123	0.0404892	58038/100333933/100006713/436736/321107/556789/436803	7	7	0	0.888889	stx1b/rap1b/syt1a/rab3c/stxbp5a/doc2b/cadpsa
155	GO:0016079	synaptic vesicle exocytosis	6/442	58/17036	0.0038181	0.049123	0.0404892	30712/58038/100333933/100006713/436736/321107	6	6	0	0.875	snap25a/stx1b/rap1b/syt1a/doc2b/cadpsa
156	GO:0045664	regulation of neuron differentiation	13/442	213/17036	0.0038307	0.049123	0.0404892	65231/436748/664761/30266/798577/556747/568668/30192/572261/325938/553559/560328/570240	13	13	0	0.933333	ntn1b/sema3aa/mdkb/plxna4/nkx6.1/pacsin1a/lrrc4ba/si:ch211-194k22.8/ntrk3a/ntrk2b/sema4ba/id4/ntrk3b
157	GO:0034762	regulation of transmembrane transport	12/442	189/17036	0.00391779	0.0499461	0.0411675	100005402/368255/560566/327415/562059/557280/327396/562796/170581/559447/378958/405763	12	12	0	0.928571	cacna1c/rrad/kcnd3/clic4/dmxl2/kcnh6a/kcnf1a/scn1lab/gem/cacna1aa/cacna1bb/stac
158	GO:0010563	negative regulation of phosphorus metabolic process	7/442	78/17036	0.00408945	0.0501531	0.0413382	553607/797348/497638/445057/386643/553417/562516	7	7	0	0.888889	pik3ip1/dusp2/dlg2/ppm1e/camk2n1a/ppp1r37/pkib
159	GO:0045936	negative regulation of phosphate metabolic process	7/442	78/17036	0.00408945	0.0501531	0.0413382	553607/797348/497638/445057/386643/553417/562516	7	7	0	0.888889	pik3ip1/dusp2/dlg2/ppm1e/camk2n1a/ppp1r37/pkib
160	GO:0061564	axon development	20/442	400/17036	0.00409537	0.0501531	0.0413382	568643/386937/565563/436748/567402/30266/558326/556747/336425/368483/558848/30192/572261/114378/337692/566086/325938/403306/399480/64277	20	20	0	0.954545	ntn1b/sema3aa/arnt2/efnb3b/plxna4/aldoaa/bsg/nsfa/dscamb/mapk3/rtn4r/nkx6.1/lrrc4ba/nrxn2a/ulk1b/kif5c/kif5aa/myo5b/dscama/sema4ba
161	GO:0022406	membrane docking	6/442	59/17036	0.00415936	0.0501531	0.0413382	58038/574003/570822/368483/436803/323628	6	6	0	0.875	stx1b/vapb/nsfa/rab3c/pam/stxbp1a
162	GO:0035967	cellular response to topologically incorrect protein	6/442	59/17036	0.00415936	0.0501531	0.0413382	140614/325317/393278/556495/321315/323628	6	6	0	0.875	xbp1/calr3b/vapb/calr/rnf175/clgn
163	GO:0140056	organelle localization by membrane tethering	6/442	59/17036	0.00415936	0.0501531	0.0413382	58038/574003/570822/368483/436803/323628	6	6	0	0.875	stx1b/vapb/nsfa/rab3c/pam/stxbp1a
164	GO:0007409	axonogenesis	19/442	373/17036	0.00416409	0.0501531	0.0413382	568643/386937/565563/436748/30266/558326/556747/336425/368483/558848/30192/572261/114378/337692/566086/325938/403306/399480/64277	19	19	0	0.952381	ntn1b/sema3aa/arnt2/efnb3b/plxna4/aldoaa/bsg/nsfa/dscamb/mapk3/rtn4r/nkx6.1/lrrc4ba/nrxn2a/ulk1b/kif5c/kif5aa/dscama/sema4ba
165	GO:2000026	regulation of multicellular organismal development	29/442	667/17036	0.00477824	0.0572339	0.0471745	30766/30480/100125749/65231/777641/30458/563920/436748/664761/30266/798577/556747/100149980/558237/568668/568877/30192/321243/572261/325938/553559/286779/560328/393784/65230/570240/403016/555195/30686	29	29	0	0.967742	ntn1b/sema3aa/gata3/gata2a/myca/tal1/ctbp2a/mdkb/atp6v1h/lama5/plxna4/cfap20/rfx4/nkx6.1/pacsin1a/nsmfa/lrrc4ba/dab2ipb/si:ch211-194k22.8/dll4/ntrk3a/hdac4/ntrk2b/sema4ba/id4/scg2b/ntrk3b/clstn2/lrfn4b
166	GO:0010720	positive regulation of cell development	8/442	103/17036	0.00535266	0.0627354	0.051709	65231/30458/798577/568668/325938/553559/560328/570240	8	8	0	0.9	gata3/mdkb/plxna4/pacsin1a/si:ch211-194k22.8/ntrk3a/ntrk2b/ntrk3b
167	GO:0043549	regulation of kinase activity	13/442	222/17036	0.00541166	0.0627522	0.0517228	553607/797348/431763/406728/445057/792957/406304/386643/406239/553269/402991/100038799/553417	13	13	0	0.933333	pik3ip1/gadd45ga/ccni/gadd45ba/map2k1/gadd45ab/dusp2/ccnl1a/ppm1e/camk2n1a/trib1/pkib/mink1
168	GO:0051094	positive regulation of developmental process	13/442	222/17036	0.00541166	0.0627522	0.0517228	30766/30480/100125749/65231/30458/798577/568668/564873/325938/553559/286779/560328/570240	13	13	0	0.933333	gata3/gata2a/tal1/mdkb/atp6v1h/plxna4/pacsin1a/si:ch211-194k22.8/jund/ntrk3a/ntrk2b/ntrk3b/clstn2
169	GO:0051649	establishment of localization in cell	39/442	982/17036	0.00545554	0.0629264	0.0518664	798575/30712/58038/100333933/100307098/100006713/562290/565563/436806/436736/140617/321107/393804/100334231/321739/259192/553231/558006/559334/553768/394247/566086/436870/497306/100151323/567230/336839/405848/325276/541339/406318/406577/321051/100148085/436803/100000844/492345/378958/492492	39	39	0	0.97561	snap25a/stx1b/rab2a/oaz1a/ap2m1a/rap1b/ipo7/cfap45/cdc42/dmxl2/amph/pafah1b1b/tmed7/clta/plekhj1/syt1a/rab3c/rab11fip4a/syn2a/hmgn3/cope/sorl1/rab6bb/ccdc88c/lin7b/grip1/dnm2a/grip2b/kif5c/kif5aa/ppfia3/slc32a1/map6a/doc2b/ap2s1/lca5/dnm1a/cadpsa/plch2a
170	GO:0045597	positive regulation of cell differentiation	10/442	150/17036	0.00581102	0.0656374	0.0541009	30766/65231/30458/798577/568668/564873/325938/553559/560328/570240	10	10	0	0.916667	gata3/tal1/mdkb/plxna4/pacsin1a/si:ch211-194k22.8/jund/ntrk3a/ntrk2b/ntrk3b
171	GO:1903530	regulation of secretion by cell	10/442	150/17036	0.00581102	0.0656374	0.0541009	58038/100333933/100006713/436748/436736/321107/100001828/556789/436803/492345	10	10	0	0.916667	stx1b/rap1b/syt1a/nkx6.1/rab3c/hmgn3/stxbp5a/htr1aa/doc2b/cadpsa
172	GO:0070588	calcium ion transmembrane transport	9/442	127/17036	0.00588023	0.0660768	0.0544631	100005402/100000862/560566/100334231/562059/327396/562796/562640/170581	9	9	0	0.909091	cacna1c/rrad/gem/cacna1aa/si:dkey-28b4.8/cacna1bb/smdt1b/stac/plch2a
173	GO:0120035	regulation of plasma membrane bounded cell projection organization	12/442	200/17036	0.00611995	0.0684179	0.0563927	407734/561589/436748/30266/798577/556747/568668/30192/572261/325938/553559/570240	12	12	0	0.928571	ntn1b/sema3aa/plxna4/gpm6ab/nkx6.1/pacsin1a/lrrc4ba/ezrb/ntrk3a/ntrk2b/sema4ba/ntrk3b
174	GO:0050790	regulation of catalytic activity	25/442	561/17036	0.00629503	0.0684745	0.0564394	553607/797348/497638/431763/406728/445057/792957/406304/568210/558237/406297/259192/386643/406239/394247/553269/402991/325938/568320/567599/100038799/100148736/553417/562516/562138	25	25	0	0.962963	oaz1a/plxna4/pik3ip1/pafah1b1b/gadd45ga/ccni/dynll1/gadd45ba/map2k1/gadd45ab/dusp2/dlg2/ccnl1a/ppm1e/camk2n1a/dab2ipb/hip1rb/ppp1r37/rasa4/ralgapa2/bcr/trib1/pkib/mink1/iqsec1b
175	GO:0006006	glucose metabolic process	5/442	46/17036	0.00656942	0.0702026	0.0578638	406367/321575/246094/560753/406696	5	5	0	0.857143	gpia/maea/gapdhs/pgk1/tpi1b
176	GO:0031344	regulation of cell projection organization	12/442	202/17036	0.00660914	0.0702826	0.0579297	407734/561589/436748/30266/798577/556747/568668/30192/572261/325938/553559/570240	12	12	0	0.928571	ntn1b/sema3aa/plxna4/gpm6ab/nkx6.1/pacsin1a/lrrc4ba/ezrb/ntrk3a/ntrk2b/sema4ba/ntrk3b
177	GO:0019220	regulation of phosphate metabolic process	21/442	448/17036	0.00683949	0.0720294	0.0593695	553607/797348/497638/431763/406728/445057/792957/406304/798577/568668/556042/386643/406239/553269/402991/100038799/553417/570240/562516/406696/559447	21	21	0	0.956522	pik3ip1/gadd45ga/ccni/gadd45ba/pgk1/map2k1/gadd45ab/dusp2/dlg2/ccnl1a/ppm1e/camk2n1a/prkar2aa/scn1lab/ppp1r37/ntrk3a/ntrk2b/trib1/pkib/ntrk3b/mink1
178	GO:0051174	regulation of phosphorus metabolic process	21/442	448/17036	0.00683949	0.0720294	0.0593695	553607/797348/497638/431763/406728/445057/792957/406304/798577/568668/556042/386643/406239/553269/402991/100038799/553417/570240/562516/406696/559447	21	21	0	0.956522	pik3ip1/gadd45ga/ccni/gadd45ba/pgk1/map2k1/gadd45ab/dusp2/dlg2/ccnl1a/ppm1e/camk2n1a/prkar2aa/scn1lab/ppp1r37/ntrk3a/ntrk2b/trib1/pkib/ntrk3b/mink1
179	GO:0001756	somitogenesis	8/442	108/17036	0.00709095	0.0741118	0.0610859	445508/406304/335096/404210/321107/336425/30564/393784	8	8	0	0.9	mef2aa/rap1b/ptprub/aldoaa/cfap20/crim1/gadd45ba/calcrla
180	GO:0098876	vesicle-mediated transport to the plasma membrane	5/442	47/17036	0.00719839	0.0741118	0.0610859	562290/368483/554118/558006/81880	5	5	0	0.857143	anxa13/nsfa/anxa13l/grip1/grip2b
181	GO:0060284	regulation of cell development	16/442	310/17036	0.00725212	0.0741118	0.0610859	65231/30458/436748/664761/30266/798577/556747/568668/30192/572261/325938/553559/560328/65230/570240/555195	16	16	0	0.944444	ntn1b/sema3aa/gata3/ctbp2a/mdkb/plxna4/nkx6.1/pacsin1a/nsmfa/lrrc4ba/si:ch211-194k22.8/ntrk3a/ntrk2b/sema4ba/id4/ntrk3b
182	GO:0010975	regulation of neuron projection development	10/442	155/17036	0.00727519	0.0741118	0.0610859	436748/30266/798577/556747/568668/30192/572261/325938/553559/570240	10	10	0	0.916667	ntn1b/sema3aa/plxna4/nkx6.1/pacsin1a/lrrc4ba/ntrk3a/ntrk2b/sema4ba/ntrk3b
183	GO:0051046	regulation of secretion	10/442	155/17036	0.00727519	0.0741118	0.0610859	58038/100333933/100006713/436748/436736/321107/100001828/556789/436803/492345	10	10	0	0.916667	stx1b/rap1b/syt1a/nkx6.1/rab3c/hmgn3/stxbp5a/htr1aa/doc2b/cadpsa
184	GO:0071900	regulation of protein serine/threonine kinase activity	9/442	132/17036	0.00752362	0.0762317	0.0628332	797348/431763/406728/445057/792957/406304/406239/553269/402991	9	9	0	0.909091	gadd45ga/ccni/gadd45ba/map2k1/gadd45ab/dusp2/ccnl1a/trib1/pkib
185	GO:0033673	negative regulation of kinase activity	5/442	48/17036	0.00786819	0.0788812	0.065017	553607/797348/445057/386643/553417	5	5	0	0.857143	pik3ip1/dusp2/ppm1e/camk2n1a/pkib
186	GO:0032989	cellular component morphogenesis	30/442	723/17036	0.00788812	0.0788812	0.065017	30126/568643/386937/565563/436748/793701/30266/558326/556747/569510/30679/336425/368483/558848/30564/30192/80963/572261/114378/337692/566086/325938/553559/393573/100038799/336839/403306/327510/399480/64277	30	30	0	0.96875	foxa2/ntn1b/sema3aa/mef2aa/prox1a/arnt2/rnd3a/efnb3b/plxna4/rhoq/aldoaa/cdc42/bsg/nsfa/dscamb/palm1b/mapk3/rtn4r/nkx6.1/pacsin1a/lrrc4ba/nrxn2a/ulk1b/kif5c/kif5aa/dscama/mylka/sema4ba/gas7a/mink1
187	GO:0051186	cofactor metabolic process	16/442	314/17036	0.00815243	0.0811521	0.0668887	334116/406367/321664/369193/335817/336425/402874/100192219/541344/566323/406791/246094/560753/406696/559447/563855	16	16	0	0.944444	gpia/aldob/eno1a/pkma/aldoaa/aldocb/eno2/gapdhs/pgk1/hk1/prdx1/scn1lab/tpi1b/chac1/qdpra/gch1
188	GO:0035315	hair cell differentiation	5/442	49/17036	0.00858007	0.0850207	0.0700774	402941/563259/30679/322811/252846	5	5	0	0.857143	prox1a/myo7aa/atp6v0d1/insm1a/dcdc2b
189	GO:0019318	hexose metabolic process	6/442	69/17036	0.00891899	0.0879792	0.0725159	406367/321575/246094/386663/560753/406696	6	6	0	0.875	gpia/maea/pfkfb4b/gapdhs/pgk1/tpi1b
190	GO:0048667	cell morphogenesis involved in neuron differentiation	19/442	402/17036	0.00904006	0.0880403	0.0725663	568643/386937/565563/436748/30266/558326/556747/336425/368483/558848/30192/572261/114378/337692/566086/325938/403306/399480/64277	19	19	0	0.952381	ntn1b/sema3aa/arnt2/efnb3b/plxna4/aldoaa/bsg/nsfa/dscamb/mapk3/rtn4r/nkx6.1/lrrc4ba/nrxn2a/ulk1b/kif5c/kif5aa/dscama/sema4ba
191	GO:0016311	dephosphorylation	13/442	238/17036	0.00947833	0.0890636	0.0734097	497638/445057/324790/558079/563584/559524/325033/335096/569183/567095/553417/562516/449541	13	13	0	0.933333	ptprna/ptprn2/ptprub/dusp2/ptp4a2a/dlg2/ppm1e/si:ch211-195b15.8/ptpn5/ppp1r37/ptprua/ptprt/ca16b
192	GO:0000902	cell morphogenesis	26/442	611/17036	0.00954966	0.0893487	0.0736448	568643/386937/565563/436748/793701/30266/558326/556747/336425/368483/558848/30192/80963/572261/114378/337692/566086/325938/553559/393573/100038799/336839/403306/327510/399480/64277	26	26	0	0.964286	ntn1b/sema3aa/arnt2/rnd3a/efnb3b/plxna4/rhoq/aldoaa/cdc42/bsg/nsfa/dscamb/palm1b/mapk3/rtn4r/nkx6.1/pacsin1a/lrrc4ba/nrxn2a/ulk1b/kif5c/kif5aa/dscama/sema4ba/gas7a/mink1
193	GO:0045859	regulation of protein kinase activity	12/442	213/17036	0.00987671	0.0920137	0.0758414	553607/797348/431763/406728/445057/792957/406304/406239/553269/402991/100038799/553417	12	12	0	0.928571	gadd45ga/ccni/gadd45ba/map2k1/gadd45ab/dusp2/ccnl1a/ppm1e/camk2n1a/trib1/pkib/mink1
194	GO:1902600	proton transmembrane transport	5/442	51/17036	0.0101351	0.0936206	0.0771658	335025/64610/359840/394110/378958	5	5	0	0.857143	atp1a3a/atp6v1g1/atp6v1b2/dmxl2/atp6v1aa
195	GO:0034655	nucleobase-containing compound catabolic process	12/442	214/17036	0.0102267	0.0936731	0.077209	334116/406367/321664/369193/335817/336425/402874/406791/246094/560753/406696/559447	12	12	0	0.928571	gpia/aldob/eno1a/pkma/aldoaa/aldocb/eno2/gapdhs/pgk1/hk1/scn1lab/tpi1b
196	GO:0051656	establishment of organelle localization	12/442	214/17036	0.0102267	0.0936731	0.077209	30712/58038/100333933/100307098/100006713/565563/436736/321107/559334/394247/566086/336839	12	12	0	0.928571	snap25a/stx1b/rap1b/cdc42/pafah1b1b/syt1a/dnm2a/kif5c/kif5aa/doc2b/dnm1a/cadpsa
197	GO:0050804	modulation of chemical synaptic transmission	8/442	116/17036	0.010716	0.0953504	0.0785915	100001650/100125749/58038/556582/336153/436774/321107/555195	8	8	0	0.9	stx1b/rap1b/grm2a/sypb/nsmfa/grik4/calb1/clstn2
198	GO:0099177	regulation of trans-synaptic signaling	8/442	116/17036	0.010716	0.0953504	0.0785915	100001650/100125749/58038/556582/336153/436774/321107/555195	8	8	0	0.9	stx1b/rap1b/grm2a/sypb/nsmfa/grik4/calb1/clstn2
199	GO:0051348	negative regulation of transferase activity	5/442	52/17036	0.0109806	0.0973077	0.0802049	553607/797348/445057/386643/553417	5	5	0	0.857143	pik3ip1/dusp2/ppm1e/camk2n1a/pkib
200	GO:0051128	regulation of cellular component organization	30/442	742/17036	0.0111005	0.0976938	0.0805231	678518/407734/100125749/368288/561589/100006713/436748/30266/798577/550528/556747/100149980/568668/30192/80963/436836/572261/325938/393825/553559/393573/336839/415187/327510/570240/336381/562138/100000844/378958/557962	30	30	0	0.96875	ntn1b/sema3aa/rnd3a/plxna4/rhoq/cotl1/cdc42/rassf7b/dmxl2/palm1b/tppp3/gpm6ab/brk1/nkx6.1/stmn4l/baiap2l1b/pacsin1a/lrrc4ba/spire1a/ezrb/hip1rb/ntrk3a/ntrk2b/sema4ba/baiap2a/ntrk3b/map6a/doc2b/clstn2/lrfn4b
201	GO:0006887	exocytosis	10/442	166/17036	0.0114902	0.09916	0.0817316	30712/58038/574003/100333933/100006713/436736/321107/553768/556789/436803	10	10	0	0.916667	snap25a/stx1b/rap1b/syt1a/rab3c/lin7b/stxbp5a/stxbp1a/doc2b/cadpsa
202	GO:0071310	cellular response to organic substance	28/442	682/17036	0.0115026	0.09916	0.0817316	30458/563920/558427/798577/335817/550528/558237/568668/321107/431720/359829/564873/140614/325317/560885/555721/360149/570240/393278/556495/399480/321315/793657/386629/324841/323628/360144/492345	28	28	0	0.966667	gata3/xbp1/rap1b/calr3b/vapb/cpne1/calr/pkma/fgf18a/mapk1/nfe2l2a/tob1a/rnf175/mapk3/nr4a1/hmgn3/baiap2l1b/sall1a/clgn/dab2ipb/thrab/lrch1/dll4/jund/ntrk3a/ntrk2b/snx25/ntrk3b
203	GO:0051338	regulation of transferase activity	13/442	244/17036	0.011508	0.09916	0.0817316	553607/797348/431763/406728/445057/792957/406304/386643/406239/553269/402991/100038799/553417	13	13	0	0.933333	pik3ip1/gadd45ga/ccni/gadd45ba/map2k1/gadd45ab/dusp2/ccnl1a/ppm1e/camk2n1a/trib1/pkib/mink1
204	GO:0009612	response to mechanical stimulus	5/442	53/17036	0.011873	0.101503	0.0836624	497373/567026/564873/252846/568554	5	5	0	0.857143	myo7aa/pkd1l2a/jund/pkd2l1/kcnma1a
205	GO:0010976	positive regulation of neuron projection development	5/442	53/17036	0.011873	0.101503	0.0836624	798577/568668/325938/553559/570240	5	5	0	0.857143	plxna4/pacsin1a/ntrk3a/ntrk2b/ntrk3b
206	GO:0009117	nucleotide metabolic process	17/442	356/17036	0.0119411	0.101686	0.0838139	570244/334116/406367/321664/369193/335817/336425/359840/402874/394110/406791/246094/573021/560753/406696/571355/559447	17	17	0	0.947368	gpia/aldob/eno1a/pkma/aldoaa/atp6v1b2/aldocb/atp6v1aa/eno2/gapdhs/pgk1/hk1/scn1lab/tpi1b/nppc/ampd2b/ndufb9
207	GO:0016050	vesicle organization	8/442	119/17036	0.0123784	0.103535	0.0853375	30712/58038/100307098/100006713/322811/559334/406577/378958	8	8	0	0.9	snap25a/stx1b/atp6v0d1/dmxl2/plekhj1/dnm2a/doc2b/dnm1a
208	GO:0007626	locomotory behavior	7/442	96/17036	0.0124351	0.103535	0.0853375	64611/30712/393944/64610/436626/559447/323628	7	7	0	0.888889	snap25a/atp1a3a/atp1a3b/vapb/sncb/dnajb6a/scn1lab
209	GO:0048513	animal organ development	82/442	2491/17036	0.0124432	0.103535	0.0853375	569005/30766/394084/64611/30480/571486/561589/192335/65231/402941/563259/30458/406296/406660/792957/368449/407655/563920/558427/436748/568464/493627/664761/567402/58134/436806/30266/566270/336303/394198/568941/569510/30679/404620/404210/321107/336425/368483/64610/568877/393953/170455/30564/394239/30192/393789/568996/321243/436626/322811/321575/100005174/140614/797681/394247/572261/321724/114378/5…	82	82	0	0.988095	ntn1b/sema3aa/jak2a/gata3/gata2a/egr1/mef2aa/prox1a/myca/tal1/adarb1a/arnt2/atp1a3a/atp1a3b/ctbp2a/mdkb/efnb3b/xbp1/meis1a/cacna1c/atp6v1e1b/atp6v0ca/myo7aa/atp6v1h/rap1b/lama5/maea/atp6v0b/atp6v0d1/gabarapa/ppdpfb/aldoaa/cdc42/epb41l5/nsfa/dmxl2/smox/cfap20/hdac9b/prkcbb/msi2b/fosab/tal2/pafah1b1b/mapk3/insm1a/rfx4/crim1/cdipt/atp6ap2/calm1a/zfpm1/dnajb6a/nkx6.1/rab11fip4a/cadm4/nkx2.2b/bnip3lb/…
210	GO:2000145	regulation of cell motility	12/442	220/17036	0.0125327	0.103883	0.0856244	30458/563920/30266/569510/30679/321243/80963/572261/560885/325938/393784/555195	12	12	0	0.928571	sema3aa/gata3/prox1a/rnd3a/lama5/plxna4/cfap20/nsmfa/lrch1/dll4/mylka/sema4ba
211	GO:0007411	axon guidance	13/442	247/17036	0.0126417	0.104064	0.085774	568643/386937/565563/30266/558326/30192/572261/114378/337692/566086/325938/403306/64277	13	13	0	0.933333	ntn1b/sema3aa/arnt2/efnb3b/plxna4/bsg/dscamb/rtn4r/nrxn2a/kif5c/kif5aa/dscama/sema4ba
212	GO:0007017	microtubule-based process	21/442	475/17036	0.0127197	0.104064	0.085774	368288/565563/565913/335798/406297/100006257/796270/553231/573122/436836/394247/566086/393825/100151323/573216/767746/393784/558005/567100/100002505/100000844	21	21	0	0.956522	zgc:65894/rassf7b/cfap20/tppp3/pafah1b1b/dynll1/stmn4l/ccdc88c/rsph9/kif5c/kif19/kif5aa/kiz/tuba1c/tuba1a/zgc:153426/map7d1b/map6a/map7d2b/cetn2/lca5
213	GO:0097485	neuron projection guidance	13/442	248/17036	0.0130381	0.104497	0.0861304	568643/386937/565563/30266/558326/30192/572261/114378/337692/566086/325938/403306/64277	13	13	0	0.933333	ntn1b/sema3aa/arnt2/efnb3b/plxna4/bsg/dscamb/rtn4r/nrxn2a/kif5c/kif5aa/dscama/sema4ba
214	GO:0017156	calcium ion regulated exocytosis	6/442	75/17036	0.0131705	0.10473	0.0863225	30712/58038/100333933/100006713/436736/321107	6	6	0	0.875	snap25a/stx1b/rap1b/syt1a/doc2b/cadpsa
215	GO:0030705	cytoskeleton-dependent intracellular transport	6/442	75/17036	0.0131705	0.10473	0.0863225	565563/553231/394247/566086/100151323/100000844	6	6	0	0.875	pafah1b1b/ccdc88c/kif5c/kif5aa/map6a/lca5
216	GO:0006753	nucleoside phosphate metabolic process	17/442	360/17036	0.0132113	0.10473	0.0863225	570244/334116/406367/321664/369193/335817/336425/359840/402874/394110/406791/246094/573021/560753/406696/571355/559447	17	17	0	0.947368	gpia/aldob/eno1a/pkma/aldoaa/atp6v1b2/aldocb/atp6v1aa/eno2/gapdhs/pgk1/hk1/scn1lab/tpi1b/nppc/ampd2b/ndufb9
217	GO:0042325	regulation of phosphorylation	19/442	418/17036	0.013262	0.104751	0.0863396	553607/797348/431763/406728/445057/792957/406304/798577/568668/556042/386643/406239/553269/402991/100038799/553417/570240/406696/559447	19	19	0	0.952381	pik3ip1/gadd45ga/ccni/gadd45ba/pgk1/map2k1/gadd45ab/dusp2/ccnl1a/ppm1e/camk2n1a/prkar2aa/scn1lab/ntrk3a/ntrk2b/trib1/pkib/ntrk3b/mink1
218	GO:0019637	organophosphate metabolic process	26/442	630/17036	0.013719	0.107581	0.0886722	570244/334116/406367/321664/322041/369193/325690/553433/335817/568941/404620/336425/359840/100334231/402874/394110/386643/558437/406791/246094/386663/573021/560753/406696/571355/559447	26	26	0	0.964286	gpia/aldob/ip6k2a/serinc1/eno1a/pkma/aldoaa/atp6v1b2/aldocb/pik3ip1/pfkfb4b/atp6v1aa/eno2/cdipt/gapdhs/pgk1/hk1/pisd/gpat2/scn1lab/tpi1b/oc90/nppc/ampd2b/ndufb9/plch2a
219	GO:0006470	protein dephosphorylation	10/442	171/17036	0.0139258	0.108811	0.0896865	445057/324790/558079/563584/559524/325033/335096/569183/567095/553417	10	10	0	0.916667	ptprna/ptprn2/ptprub/dusp2/ppm1e/si:ch211-195b15.8/ptpn5/ptprua/ptprt/ca16b
220	GO:0035282	segmentation	8/442	122/17036	0.0142228	0.110494	0.0910739	445508/406304/335096/404210/321107/336425/30564/393784	8	8	0	0.9	mef2aa/rap1b/ptprub/aldoaa/cfap20/crim1/gadd45ba/calcrla
221	GO:0016310	phosphorylation	48/442	1342/17036	0.0144599	0.111782	0.0921351	564573/553607/797348/431763/406728/334116/406367/321664/322041/445057/792957/406304/369193/445316/558314/798577/335817/569510/568668/553380/336425/558848/556042/393953/402874/386643/406239/553269/402991/568320/100038799/406791/393957/246094/553417/386663/570240/399480/402814/569156/573021/100137124/560753/30307/406696/559447/360144/562064	48	48	0	0.98	jak2a/gpia/aldob/ip6k2a/eno1a/pkma/aldoaa/mapk1/aldocb/pik3ip1/pfkfb4b/prkcbb/stk38l/mapk3/myo3a/eno2/gadd45ga/ccni/gadd45ba/gapdhs/pgk1/map2k1/hk1/gadd45ab/dusp2/cdkl1/ccnl1a/dgkza/ppm1e/camk2n1a/prkar2aa/dapk1/ulk1b/scn1lab/tpi1b/camk2b1/myo3b/bcr/ntrk3a/hipk3b/mylka/ntrk2b/ndufb9/trib1/pkib/ntrk3b/mink1/dgkh
222	GO:0007265	Ras protein signal transduction	16/442	336/17036	0.0148205	0.114047	0.0940019	553656/553520/140617/321107/80963/100005174/568320/100329953/567599/100148736/100148988/336839/541339/327510/678652/436803	16	16	0	0.944444	rnd3a/rab2a/rap1b/rhoq/cdc42/rab3c/rab6bb/rasgrf2b/hrasb/rasa4/bcr/kalrnb/dnmbp/iqsec1b/kalrna/arfgef1
223	GO:0005996	monosaccharide metabolic process	6/442	77/17036	0.0148575	0.114047	0.0940019	406367/321575/246094/386663/560753/406696	6	6	0	0.875	gpia/maea/pfkfb4b/gapdhs/pgk1/tpi1b
224	GO:0009790	embryo development	41/442	1115/17036	0.0152733	0.116013	0.0956225	30126/30766/30480/561589/192335/65231/568643/445508/563259/30458/406660/406304/368449/407655/493627/793701/58134/335096/404210/321107/336425/568877/393953/30564/393789/321243/322811/559334/30498/555721/192336/336839/564511/393784/170581/399480/560384/554650/30307/360144/445138	41	41	0	0.976744	foxa2/jak2a/gata3/gata2a/egr1/mef2aa/tal1/adarb1a/mdkb/cacna1c/atp6v1e1b/atp6v0ca/rap1b/lama5/atp6v0d1/ptprub/aldoaa/cdc42/mapk1/epb41l5/cfap20/hdac9b/prkcbb/mapk3/crim1/gadd45ba/calm1a/zfpm1/desi2/calcrla/nkx2.2b/bnip3lb/sall1a/dnm2a/mbnl2/ezrb/dcdc2b/vdrb/dscama/hdac4/gas7a
225	GO:0040011	locomotion	34/442	890/17036	0.0157307	0.119072	0.0981442	561589/402941/568643/30458/386937/565563/563920/436748/30266/558326/100006472/569510/30679/321107/336425/568877/30192/321243/80963/572261/560885/114378/337692/566086/325938/336839/415187/393784/403306/558005/570240/555195/378958/64277	34	34	0	0.972222	ntn1b/sema3aa/gata3/prox1a/arnt2/rnd3a/efnb3b/rap1b/lama5/plxna4/aldoaa/cdc42/bsg/dmxl2/dscamb/cfap20/insm1a/rtn4r/brk1/nkx6.1/nsmfa/rsph9/nrxn2a/lrch1/ezrb/dll4/kif5c/kif5aa/dscama/hdac4/mylka/ntrk2b/sema4ba/cfap57
226	GO:0055085	transmembrane transport	37/442	987/17036	0.0157867	0.119083	0.0981529	567026/798575/541540/553767/494450/797337/100005402/368255/436916/568033/335025/100000862/566270/64610/570138/560566/359840/327415/100334231/562059/557280/394110/327396/562796/445193/562640/555812/791190/170581/64269/436671/548345/568554/559447/378958/563352/405763	37	37	0	0.974359	atp1b2a/atp1a3a/cacna1c/rrad/kcnd3/atp6v1g1/atp6v1b2/clic4/dmxl2/atp6v1aa/kcnh6a/mpc1/slc2a3a/glrbb/slc6a5/kcnab1a/nalcn/atpv0e2/ucp2/kcnf1a/scn1lab/gem/cacna1aa/si:dkey-28b4.8/cacna1bb/kcnn1a/slc7a14a/pkd2l1/sv2a/kcnma1a/kcnn3/tmem266/kcnab2a/slc32a1/smdt1b/stac/plch2a
227	GO:0007010	cytoskeleton organization	33/442	859/17036	0.0159798	0.120124	0.0990108	678518/567061/368288/368449/793701/550528/335798/569510/30679/30564/100006257/796270/553231/573122/80963/436836/394247/393825/553559/100148736/573216/336839/415187/767746/564742/558005/327510/567100/336381/100002505/562138/100000844/557962	33	33	0	0.971429	mef2aa/prox1a/rnd3a/rhoq/zgc:65894/cotl1/cdc42/rassf7b/epb41l5/tppp3/pafah1b1b/brk1/stmn4l/baiap2l1b/ccdc88c/pacsin1a/spire1a/rsph9/hip1rb/fhod3a/espn/kiz/mylka/tuba1c/tuba1a/baiap2a/zgc:153426/gas7a/map7d1b/map6a/map7d2b/cetn2/iqsec1b
228	GO:0006816	calcium ion transport	9/442	150/17036	0.0164434	0.120395	0.0992347	100005402/100000862/560566/100334231/562059/327396/562796/562640/170581	9	9	0	0.909091	cacna1c/rrad/gem/cacna1aa/si:dkey-28b4.8/cacna1bb/smdt1b/stac/plch2a
229	GO:0051223	regulation of protein transport	6/442	79/17036	0.016689	0.120395	0.0992347	100006713/436748/554118/259192/81880/492345	6	6	0	0.875	anxa13/oaz1a/nkx6.1/hmgn3/anxa13l/doc2b
230	GO:0055067	monovalent inorganic cation homeostasis	6/442	79/17036	0.016689	0.120395	0.0992347	64610/322811/394110/64269/100004566/378958	6	6	0	0.875	atp1b2a/atp1a3a/atp6v0d1/dmxl2/atp6v1aa/atp6ap1a
231	GO:0070201	regulation of establishment of protein localization	6/442	79/17036	0.016689	0.120395	0.0992347	100006713/436748/554118/259192/81880/492345	6	6	0	0.875	anxa13/oaz1a/nkx6.1/hmgn3/anxa13l/doc2b
232	GO:0050808	synapse organization	7/442	102/17036	0.0169048	0.120395	0.0992347	100125749/101175706/100149980/565842/565459/541373/65230	7	7	0	0.888889	ctbp2a/nbeaa/tjp1b/pclob/clstn2/lrfn4b/bsnb
233	GO:0051050	positive regulation of transport	7/442	102/17036	0.0169048	0.120395	0.0992347	100333933/100005402/100006713/554118/259192/562138/81880	7	7	0	0.888889	anxa13/oaz1a/anxa13l/hip1rb/stac/doc2b/cadpsa
234	GO:0042221	response to chemical	53/442	1525/17036	0.0173367	0.122708	0.101141	564556/494450/558708/568643/30458/386937/406304/565563/563920/558427/436736/30266/558326/798577/335817/550528/368823/558237/568668/321107/431720/359829/30192/322811/564873/140614/541344/572261/325317/560885/114378/337692/566086/325938/555721/798635/567599/360149/445193/403306/570240/393278/556495/399480/321315/793657/386629/324841/323628/360144/492345/64277/563855	53	53	0	0.981818	ntn1b/sema3aa/gata3/arnt2/efnb3b/xbp1/rap1b/calr3b/atp6v0d1/vapb/cpne1/calr/plxna4/pkma/bsg/fgf18a/mapk1/nfe2l2a/fkbp11/tob1a/dscamb/rnf175/mapk3/rtn4r/gadd45ba/nr4a1/syt1a/glrbb/hmgn3/slc6a5/prdx1/baiap2l1b/sall1a/clgn/dab2ipb/nrxn2a/thrab/gabbr1b/lrch1/chac1/dll4/cpne7/jund/kif5c/kif5aa/rasa4/dscama/ntrk3a/ntrk2b/sema4ba/snx25/ntrk3b/slc6a17
235	GO:0070838	divalent metal ion transport	10/442	178/17036	0.0179599	0.124706	0.102788	100005402/100000862/560566/100334231/562059/553582/327396/562796/562640/170581	10	10	0	0.916667	cacna1c/rrad/tusc3/gem/cacna1aa/si:dkey-28b4.8/cacna1bb/smdt1b/stac/plch2a
236	GO:0072511	divalent inorganic cation transport	10/442	178/17036	0.0179599	0.124706	0.102788	100005402/100000862/560566/100334231/562059/553582/327396/562796/562640/170581	10	10	0	0.916667	cacna1c/rrad/tusc3/gem/cacna1aa/si:dkey-28b4.8/cacna1bb/smdt1b/stac/plch2a
237	GO:0042326	negative regulation of phosphorylation	5/442	59/17036	0.0182724	0.126457	0.104231	553607/797348/445057/386643/553417	5	5	0	0.857143	pik3ip1/dusp2/ppm1e/camk2n1a/pkib
238	GO:0007033	vacuole organization	6/442	81/17036	0.0186703	0.128395	0.105829	192335/403036/558848/326974/192336/322425	6	6	0	0.875	atp6v1e1b/atp6v0ca/map1lc3b/gabarapa/gabarapl2/ulk1b
239	GO:0010647	positive regulation of cell communication	20/442	464/17036	0.0189382	0.129828	0.107009	431763/100001650/406728/100125749/322041/406296/100006713/406304/368449/798577/568668/393953/140614/402991/677757/555721/570240/30307/324841/378958	20	20	0	0.954545	jak2a/xbp1/ip6k2a/cpne1/epb41l5/dmxl2/prkcbb/gadd45ga/atp6ap2/gadd45ba/map2k1/gadd45ab/sall1a/ntrk3a/ntrk2b/mycbp/ntrk3b/calb1/doc2b/clstn2
240	GO:0007264	small GTPase mediated signal transduction	18/442	405/17036	0.019196	0.131182	0.108126	553656/553520/568210/140617/321107/554985/80963/100005174/568320/100329953/567599/100148736/100148988/336839/541339/327510/678652/436803	18	18	0	0.95	rnd3a/rab2a/rap1b/rhoq/cdc42/rab3c/rab6bb/rasgrf2b/hrasb/gdi1/rasa4/ralgapa2/bcr/kalrnb/dnmbp/iqsec1b/kalrna/arfgef1
241	GO:0023056	positive regulation of signaling	20/442	465/17036	0.0193312	0.131694	0.108547	431763/100001650/406728/100125749/322041/406296/100006713/406304/368449/798577/568668/393953/140614/402991/677757/555721/570240/30307/324841/378958	20	20	0	0.954545	jak2a/xbp1/ip6k2a/cpne1/epb41l5/dmxl2/prkcbb/gadd45ga/atp6ap2/gadd45ba/map2k1/gadd45ab/sall1a/ntrk3a/ntrk2b/mycbp/ntrk3b/calb1/doc2b/clstn2
242	GO:0019439	aromatic compound catabolic process	13/442	262/17036	0.019652	0.133087	0.109695	334116/406367/321664/369193/335817/336425/402874/566323/406791/246094/560753/406696/559447	13	13	0	0.933333	gpia/aldob/eno1a/pkma/aldoaa/aldocb/eno2/gapdhs/pgk1/hk1/scn1lab/tpi1b/qdpra
243	GO:0045055	regulated exocytosis	6/442	82/17036	0.0197188	0.133087	0.109695	30712/58038/100333933/100006713/436736/321107	6	6	0	0.875	snap25a/stx1b/rap1b/syt1a/doc2b/cadpsa
244	GO:0090087	regulation of peptide transport	6/442	82/17036	0.0197188	0.133087	0.109695	100006713/436748/554118/259192/81880/492345	6	6	0	0.875	anxa13/oaz1a/nkx6.1/hmgn3/anxa13l/doc2b
245	GO:0061053	somite development	9/442	155/17036	0.0199188	0.134022	0.110466	445508/406304/335096/404210/321107/336425/30564/559334/393784	9	9	0	0.909091	mef2aa/rap1b/ptprub/aldoaa/cfap20/crim1/gadd45ba/calcrla/dnm2a
246	GO:0090066	regulation of anatomical structure size	13/442	263/17036	0.0202061	0.135536	0.111714	100329524/100001008/678518/436748/567402/30266/550528/100001828/30192/572261/415187/336381/557962	13	13	0	0.933333	ntn1b/sema3aa/cotl1/brk1/nkx6.1/baiap2l1b/spire1a/myo5b/sema4ba/baiap2a/urp2/htr1aa/urp1
247	GO:0051239	regulation of multicellular organismal process	33/442	880/17036	0.0218289	0.141208	0.116389	30766/30480/571486/100125749/65231/777641/30458/563920/436748/664761/30266/798577/556747/100149980/558237/568668/568877/30192/321243/572261/325938/553559/286779/560328/393784/65230/570240/170581/403016/555195/554650/30686/405763	33	33	0	0.971429	ntn1b/sema3aa/gata3/gata2a/myca/tal1/ctbp2a/mdkb/cacna1c/atp6v1h/lama5/plxna4/cfap20/rfx4/kcnh6a/nkx6.1/pacsin1a/bnip3lb/nsmfa/lrrc4ba/dab2ipb/si:ch211-194k22.8/dll4/ntrk3a/hdac4/ntrk2b/plekha7a/sema4ba/id4/scg2b/ntrk3b/clstn2/lrfn4b
248	GO:0072657	protein localization to membrane	10/442	184/17036	0.0220531	0.142236	0.117237	497638/100005402/562290/560858/368483/554118/558006/553768/436803/81880	10	10	0	0.916667	anxa13/nsfa/rab3c/dlg2/lin7b/anxa13l/grip1/efr3ba/grip2b/stac
249	GO:0072359	circulatory system development	36/442	979/17036	0.0222388	0.14301	0.117875	563598/30766/30480/571486/777641/445508/407655/563920/568464/664761/30266/569510/30679/570698/558237/404210/321107/569074/30564/393789/568996/322811/58083/100148736/570459/567230/336839/564511/393784/492787/170581/560384/554650/30307/30686/64277	36	36	0	0.973684	sema3aa/jak2a/gata2a/mef2aa/prox1a/myca/tal1/appa/arnt2/cacna1c/rap1b/atp6v0d1/cdc42/cfap20/hdac9b/crim1/zfpm1/calcrla/cadm4/bnip3lb/dab2ipb/mbnl2/nrxn3a/dll4/vdrb/ppfia3/zfpm2b/zfpm2a/hapln1b/mylka/ndst1b/nrxn3b/plekha7a/id4/scg2b/iqsec1b
250	GO:0034976	response to endoplasmic reticulum stress	7/442	108/17036	0.022405	0.143594	0.118356	404620/140614/325317/393278/556495/321315/323628	7	7	0	0.888889	xbp1/calr3b/vapb/calr/rnf175/cdipt/clgn
251	GO:0000226	microtubule cytoskeleton organization	15/442	324/17036	0.0224613	0.143594	0.118356	368288/335798/100006257/796270/553231/573122/436836/394247/393825/573216/767746/558005/567100/100002505/100000844	15	15	0	0.941176	zgc:65894/rassf7b/tppp3/pafah1b1b/stmn4l/ccdc88c/rsph9/kiz/tuba1c/tuba1a/zgc:153426/map7d1b/map6a/map7d2b/cetn2
252	GO:0048522	positive regulation of cellular process	60/442	1790/17036	0.0229089	0.145984	0.120326	678518/30766/431763/100001650/406728/100125749/65231/100333933/322041/30458/406296/100006713/792957/406304/368449/57922/558427/436748/493627/30266/798577/550528/30679/558237/568668/324047/554118/555983/497465/393953/30564/564873/140614/572261/402991/677757/30498/325938/393825/553559/555721/560328/100006454/100038799/360149/335839/564511/393784/570240/562138/554650/30307/30686/406696/324841/81880/…	60	60	0	0.983871	sema3aa/jak2a/gata3/egr1/mef2aa/prox1a/myca/tal1/celf3a/arnt2/mdkb/anxa13/xbp1/ip6k2a/ndfip1/cpne1/plxna4/cnbpb/nfe2l2a/epb41l5/dmxl2/cfap20/tppp3/prkcbb/gadd45ga/atp6ap2/gadd45ba/pgk1/map2k1/gadd45ab/nkx6.1/hmgn3/nkx2.2b/camta1b/baiap2l1b/pacsin1a/anxa13l/bnip3lb/sall1a/sox13/spire1a/dab2ipb/thrab/si:ch211-194k22.8/hip1rb/vdrb/jund/ntrk3a/ntrk2b/sema4ba/mycbp/baiap2a/trib1/ntrk3b/calb1/tead1b/do…
253	GO:0005975	carbohydrate metabolic process	15/442	325/17036	0.0230113	0.145984	0.120326	334116/406367/321664/369193/335817/336425/402874/321575/406791/393444/246094/386663/560753/406696/559447	15	15	0	0.941176	gpia/maea/aldob/eno1a/pkma/aldoaa/aldocb/pfkfb4b/pygmb/eno2/gapdhs/pgk1/hk1/scn1lab/tpi1b
254	GO:0010038	response to metal ion	6/442	85/17036	0.0231029	0.145984	0.120326	564556/406304/436736/322811/567599/324841	6	6	0	0.875	atp6v0d1/cpne1/gadd45ba/syt1a/cpne7/rasa4
255	GO:0043405	regulation of MAP kinase activity	6/442	85/17036	0.0231029	0.145984	0.120326	431763/406728/445057/792957/406304/402991	6	6	0	0.875	gadd45ga/gadd45ba/map2k1/gadd45ab/dusp2/trib1
256	GO:0060429	epithelium development	32/442	852/17036	0.0232483	0.146478	0.120733	569005/30126/30766/561589/402941/445508/563259/30458/406660/406304/503516/407655/563920/558427/436748/493627/30679/335096/404210/321107/336425/30564/321243/322811/559334/58083/252846/564511/393784/170581/554650/445138	32	32	0	0.970588	foxa2/gata3/mef2aa/prox1a/tal1/appa/cacna1c/myo7aa/rap1b/lama5/atp6v0d1/ptprub/aldoaa/cfap20/insm1a/crim1/gadd45ba/calm1a/zfpm1/nkx6.1/desi2/calcrla/nkx2.2b/blf/bnip3lb/thrab/dnm2a/ezrb/dcdc2b/dll4/vdrb/c2cd4a
257	GO:0010035	response to inorganic substance	7/442	109/17036	0.023429	0.146791	0.120991	564556/406304/436736/322811/541344/567599/324841	7	7	0	0.888889	atp6v0d1/cpne1/gadd45ba/syt1a/prdx1/cpne7/rasa4
258	GO:0051270	regulation of cellular component movement	12/442	242/17036	0.0245064	0.153077	0.126172	30458/563920/30266/569510/30679/321243/80963/572261/560885/325938/393784/555195	12	12	0	0.928571	sema3aa/gata3/prox1a/rnd3a/lama5/plxna4/cfap20/nsmfa/lrch1/dll4/mylka/sema4ba
259	GO:0051017	actin filament bundle assembly	5/442	64/17036	0.0250782	0.154874	0.127653	678518/567061/550528/80963/557962	5	5	0	0.857143	rnd3a/baiap2l1b/spire1a/espn/baiap2a
260	GO:0070482	response to oxygen levels	5/442	64/17036	0.0250782	0.154874	0.127653	322811/436984/406696/64277/335519	5	5	0	0.857143	arnt2/atp6v0d1/ppiab/pgk1/fundc1
261	GO:0043086	negative regulation of catalytic activity	8/442	136/17036	0.0255369	0.15641	0.128919	553607/797348/497638/445057/259192/386643/553417/562516	8	8	0	0.9	oaz1a/pik3ip1/dusp2/dlg2/ppm1e/camk2n1a/ppp1r37/pkib
262	GO:0043009	chordate embryonic development	21/442	510/17036	0.0256773	0.15641	0.128919	30126/65231/445508/30458/406660/406304/493627/793701/58134/335096/404210/321107/336425/568877/30564/559334/30498/393784/170581/399480/560384	21	21	0	0.956522	foxa2/gata3/egr1/mef2aa/adarb1a/mdkb/cacna1c/rap1b/ptprub/aldoaa/cfap20/mapk3/crim1/gadd45ba/calm1a/calcrla/nkx2.2b/dnm2a/mbnl2/hdac4/gas7a
263	GO:0040012	regulation of locomotion	12/442	245/17036	0.0266312	0.156988	0.129396	30458/563920/30266/569510/30679/321243/80963/572261/560885/325938/393784/555195	12	12	0	0.928571	sema3aa/gata3/prox1a/rnd3a/lama5/plxna4/cfap20/nsmfa/lrch1/dll4/mylka/sema4ba
264	GO:0009792	embryo development ending in birth or egg hatching	21/442	512/17036	0.0266448	0.156988	0.129396	30126/65231/445508/30458/406660/406304/493627/793701/58134/335096/404210/321107/336425/568877/30564/559334/30498/393784/170581/399480/560384	21	21	0	0.956522	foxa2/gata3/egr1/mef2aa/adarb1a/mdkb/cacna1c/rap1b/ptprub/aldoaa/cfap20/mapk3/crim1/gadd45ba/calm1a/calcrla/nkx2.2b/dnm2a/mbnl2/hdac4/gas7a
265	GO:0019752	carboxylic acid metabolic process	21/442	512/17036	0.0266448	0.156988	0.129396	378441/550403/334116/406367/321664/100329827/369193/322614/335817/336425/402874/100192219/558437/566323/406791/246094/327417/378968/560753/406696/559447	21	21	0	0.956522	gpia/aldob/arg2/hsd17b12a/eno1a/pkma/aldoaa/aldocb/gad1b/abat/eno2/gapdhs/pgk1/hk1/gad2/gpat2/scn1lab/tpi1b/qdpra/gch1/gad1a
266	GO:0048646	anatomical structure formation involved in morphogenesis	31/442	832/17036	0.0277769	0.162491	0.133932	563598/30126/30766/30480/65231/777641/445508/30458/406304/569217/563920/493627/569510/30679/404620/335096/570698/558237/404210/321107/336425/569074/568877/30564/393789/114378/100148736/573216/336839/393784/492787	31	31	0	0.969697	foxa2/gata3/gata2a/mef2aa/prox1a/tal1/mdkb/efnb3b/rap1b/ptprub/aldoaa/cdc42/cfap20/hdac9b/crim1/cdipt/gadd45ba/calcrla/cadm4/nkx2.2b/dab2ipb/nrxn3a/dll4/hdac4/hapln1b/jam3b/mylka/nrxn3b/tuba1a/scg2b/iqsec1b
267	GO:0007015	actin filament organization	13/442	275/17036	0.0278024	0.162491	0.133932	678518/567061/793701/550528/569510/80963/336839/415187/564742/327510/336381/562138/557962	13	13	0	0.933333	rnd3a/rhoq/cotl1/cdc42/brk1/baiap2l1b/spire1a/hip1rb/fhod3a/espn/mylka/baiap2a/gas7a
268	GO:0009966	regulation of signal transduction	39/442	1097/17036	0.0284075	0.165584	0.136481	431763/406728/322041/406296/445057/792957/406304/368449/563920/664761/553520/798577/550528/568210/558237/568668/393953/394077/100005174/140614/402991/677757/555721/561943/568320/100329953/560328/567599/100148736/100148988/570240/678652/445213/403016/793657/30307/324841/378958/563855	39	39	0	0.97561	jak2a/xbp1/ip6k2a/cpne1/epb41l5/dmxl2/prkcbb/pde10a/gadd45ga/rfx4/atp6ap2/gadd45ba/map2k1/gadd45ab/dusp2/cnrip1a/baiap2l1b/rasgrf2b/sall1a/dab2ipb/si:ch211-194k22.8/neurl1aa/chac1/dll4/rasa4/ralgapa2/bcr/ntrk3a/ntrk2b/id4/mycbp/kalrnb/trib1/snx25/ntrk3b/dnmbp/iqsec1b/kalrna/arfgef1
269	GO:0022604	regulation of cell morphogenesis	10/442	192/17036	0.0285125	0.165753	0.13662	436748/30266/556747/30192/80963/572261/325938/393573/336839/327510	10	10	0	0.916667	ntn1b/sema3aa/rnd3a/plxna4/rhoq/cdc42/palm1b/nkx6.1/lrrc4ba/sema4ba
270	GO:0098609	cell-cell adhesion	14/442	305/17036	0.0285957	0.165794	0.136654	497638/571486/100125749/563094/568643/555504/30458/386937/100333121/100149980/321243/337692/368485/64277	14	14	0	0.9375	gata3/arnt2/lama5/bsg/ctnnd2a/dscamb/dlg2/pcdh7b/tenm1/dscama/plekha7a/clstn2/lrfn4b/pcdh11
271	GO:0007163	establishment or maintenance of cell polarity	7/442	114/17036	0.0290338	0.166563	0.137287	497638/368449/80963/553768/394247/336839/327510	7	7	0	0.888889	rnd3a/rhoq/cdc42/epb41l5/pafah1b1b/dlg2/lin7b
272	GO:0070887	cellular response to chemical stimulus	34/442	934/17036	0.0293263	0.167657	0.13819	564556/30458/563920/558427/436736/798577/335817/550528/368823/558237/568668/321107/431720/359829/322811/564873/140614/541344/325317/560885/555721/567599/360149/570240/393278/556495/399480/321315/793657/386629/324841/323628/360144/492345	34	34	0	0.972222	gata3/xbp1/rap1b/calr3b/atp6v0d1/vapb/cpne1/calr/pkma/fgf18a/mapk1/nfe2l2a/fkbp11/tob1a/rnf175/mapk3/nr4a1/syt1a/hmgn3/prdx1/baiap2l1b/sall1a/clgn/dab2ipb/thrab/lrch1/dll4/cpne7/jund/rasa4/ntrk3a/ntrk2b/snx25/ntrk3b
273	GO:0044270	cellular nitrogen compound catabolic process	12/442	249/17036	0.0296693	0.167657	0.13819	334116/406367/321664/369193/335817/336425/402874/406791/246094/560753/406696/559447	12	12	0	0.928571	gpia/aldob/eno1a/pkma/aldoaa/aldocb/eno2/gapdhs/pgk1/hk1/scn1lab/tpi1b
274	GO:1901361	organic cyclic compound catabolic process	13/442	278/17036	0.0299909	0.167657	0.13819	334116/406367/321664/369193/335817/336425/402874/566323/406791/246094/560753/406696/559447	13	13	0	0.933333	gpia/aldob/eno1a/pkma/aldoaa/aldocb/eno2/gapdhs/pgk1/hk1/scn1lab/tpi1b/qdpra
275	GO:0032880	regulation of protein localization	7/442	115/17036	0.0302545	0.167657	0.13819	100005402/100006713/436748/554118/259192/81880/492345	7	7	0	0.888889	anxa13/oaz1a/nkx6.1/hmgn3/anxa13l/stac/doc2b
276	GO:0048925	lateral line system development	7/442	115/17036	0.0302545	0.167657	0.13819	402941/563259/58134/30679/368483/322811/570240	7	7	0	0.888889	prox1a/adarb1a/atp6v0d1/nsfa/insm1a/dcdc2b/ntrk2b
277	GO:0098657	import into cell	15/442	337/17036	0.0304258	0.167657	0.13819	494450/100307098/436736/64610/393804/393695/559334/336839/252846/406318/327510/321051/64269/562138/378958	15	15	0	0.941176	atp1b2a/atp1a3a/myo7aa/ap2m1a/rhoq/cdc42/dmxl2/necap1/amph/clta/syt1a/slc6a5/dnm2a/hip1rb/dnm1a
278	GO:0035295	tube development	29/442	774/17036	0.0306415	0.167657	0.13819	563598/30126/30766/30480/777641/445508/30458/406296/406660/407655/563920/558427/493627/567402/30266/570698/558237/569074/393789/322811/100148736/570459/336839/564511/393784/170581/436671/554650/30307	29	29	0	0.967742	foxa2/sema3aa/jak2a/gata3/gata2a/tal1/cacna1c/atp6v0d1/cdc42/cfap20/hdac9b/atp6ap2/calm1a/zfpm1/mpc1/calcrla/nkx2.2b/bnip3lb/dab2ipb/thrab/nrxn3a/dll4/vdrb/myo5b/hapln1b/ndst1b/nrxn3b/scg2b/iqsec1b
279	GO:0060341	regulation of cellular localization	7/442	116/17036	0.0315093	0.167657	0.13819	100005402/321107/554118/259192/81880/492345/378958	7	7	0	0.888889	anxa13/oaz1a/rap1b/dmxl2/hmgn3/anxa13l/stac
280	GO:0040013	negative regulation of locomotion	5/442	68/17036	0.0315577	0.167657	0.13819	563920/30266/30679/572261/560885	5	5	0	0.857143	sema3aa/prox1a/lrch1/dll4/sema4ba
281	GO:0051271	negative regulation of cellular component movement	5/442	68/17036	0.0315577	0.167657	0.13819	563920/30266/30679/572261/560885	5	5	0	0.857143	sema3aa/prox1a/lrch1/dll4/sema4ba
282	GO:0061024	membrane organization	15/442	339/17036	0.031815	0.167657	0.13819	678518/30712/58038/562925/100307098/100006713/562290/550528/368483/558006/559334/553559/65230/554650/323628	15	15	0	0.941176	snap25a/stx1b/ctbp2a/vapb/nsfa/baiap2l1b/pacsin1a/bnip3lb/grip1/dnm2a/grip2b/atp11a/baiap2a/doc2b/dnm1a
283	GO:0046700	heterocycle catabolic process	12/442	253/17036	0.0329503	0.172258	0.141982	334116/406367/321664/369193/335817/336425/402874/406791/246094/560753/406696/559447	12	12	0	0.928571	gpia/aldob/eno1a/pkma/aldoaa/aldocb/eno2/gapdhs/pgk1/hk1/scn1lab/tpi1b
284	GO:0009913	epidermal cell differentiation	5/442	69/17036	0.0333263	0.172569	0.142238	402941/563259/30679/322811/252846	5	5	0	0.857143	prox1a/myo7aa/atp6v0d1/insm1a/dcdc2b
285	GO:0061572	actin filament bundle organization	5/442	69/17036	0.0333263	0.172569	0.142238	678518/567061/550528/80963/557962	5	5	0	0.857143	rnd3a/baiap2l1b/spire1a/espn/baiap2a
286	GO:0051130	positive regulation of cellular component organization	12/442	254/17036	0.0338096	0.174656	0.143958	678518/100125749/100006713/798577/550528/568668/325938/393825/553559/570240/562138/557962	12	12	0	0.928571	plxna4/tppp3/baiap2l1b/pacsin1a/spire1a/hip1rb/ntrk3a/ntrk2b/baiap2a/ntrk3b/doc2b/clstn2
287	GO:0097435	supramolecular fiber organization	18/442	435/17036	0.0355136	0.182483	0.15041	678518/567061/793701/550528/569510/30679/30564/553231/80963/436836/393825/336839/415187/564742/327510/336381/562138/557962	18	18	0	0.95	mef2aa/prox1a/rnd3a/rhoq/cotl1/cdc42/tppp3/brk1/stmn4l/baiap2l1b/ccdc88c/spire1a/hip1rb/fhod3a/espn/mylka/baiap2a/gas7a
288	GO:0006897	endocytosis	12/442	256/17036	0.0355759	0.182483	0.15041	100307098/436736/393804/393695/559334/336839/252846/406318/327510/321051/562138/378958	12	12	0	0.928571	myo7aa/ap2m1a/rhoq/cdc42/dmxl2/necap1/amph/clta/syt1a/dnm2a/hip1rb/dnm1a
289	GO:0055082	cellular chemical homeostasis	13/442	288/17036	0.0381906	0.194069	0.159959	100001650/100000862/64610/100334231/322811/394110/406791/562640/64269/100004566/323628/492345/378958	13	13	0	0.933333	atp1b2a/atp1a3a/atp6v0d1/vapb/dmxl2/atp6v1aa/hk1/hmgn3/si:dkey-28b4.8/smdt1b/calb1/atp6ap1a/plch2a
290	GO:0048518	positive regulation of biological process	66/442	2055/17036	0.0385979	0.195228	0.160915	678518/30766/562710/431763/100001650/406728/30480/100125749/65231/100333933/322041/30458/100005402/406296/100006713/792957/406304/368449/57922/436756/558427/436748/493627/30266/798577/550528/30679/558237/568668/324047/554118/555983/497465/393953/30564/259192/564873/140614/572261/402991/677757/30498/325938/393825/553559/555721/286779/560328/100006454/100038799/360149/335839/564511/393784/570240/56…	66	66	0	0.985294	sema3aa/jak2a/gata3/gata2a/egr1/mef2aa/prox1a/myca/tal1/celf3a/arnt2/mdkb/anxa13/xbp1/oaz1a/atp6v1h/ip6k2a/ndfip1/cpne1/plxna4/cnbpb/nfe2l2a/epb41l5/dmxl2/cfap20/tppp3/prkcbb/gadd45ga/atp6ap2/gadd45ba/pgk1/map2k1/gadd45ab/nkx6.1/sox1a/hmgn3/nkx2.2b/camta1b/baiap2l1b/pacsin1a/anxa13l/bnip3lb/sall1a/sox13/spire1a/dab2ipb/thrab/si:ch211-194k22.8/hip1rb/sox1b/vdrb/jund/ntrk3a/ntrk2b/sema4ba/mycbp/bai…
291	GO:0019751	polyol metabolic process	5/442	72/17036	0.0389967	0.196789	0.162201	322041/100334231/100192219/566323/560753	5	5	0	0.857143	ip6k2a/tpi1b/qdpra/gch1/plch2a
292	GO:0006928	movement of cell or subcellular component	36/442	1024/17036	0.0394996	0.198866	0.163914	561589/402941/568643/30458/386937/565563/563920/565913/436748/30266/558326/100006472/569510/30679/321107/568877/30192/321243/80963/394247/572261/560885/114378/337692/566086/325938/100151323/336839/415187/393784/403306/558005/570240/555195/378958/64277	36	36	0	0.973684	ntn1b/sema3aa/gata3/prox1a/arnt2/rnd3a/efnb3b/rap1b/lama5/plxna4/cdc42/bsg/dmxl2/dscamb/cfap20/pafah1b1b/insm1a/rtn4r/brk1/nkx6.1/nsmfa/rsph9/nrxn2a/lrch1/ezrb/dll4/kif5c/kif19/kif5aa/dscama/hdac4/mylka/ntrk2b/sema4ba/cfap57/lca5
293	GO:0000904	cell morphogenesis involved in differentiation	19/442	472/17036	0.039695	0.19939	0.164345	568643/386937/565563/436748/30266/558326/556747/336425/368483/558848/30192/572261/114378/337692/566086/325938/403306/399480/64277	19	19	0	0.952381	ntn1b/sema3aa/arnt2/efnb3b/plxna4/aldoaa/bsg/nsfa/dscamb/mapk3/rtn4r/nkx6.1/lrrc4ba/nrxn2a/ulk1b/kif5c/kif5aa/dscama/sema4ba
294	GO:0030334	regulation of cell migration	10/442	204/17036	0.0405642	0.202821	0.167173	30458/563920/30266/30679/321243/80963/572261/560885/325938/555195	10	10	0	0.916667	sema3aa/gata3/prox1a/rnd3a/lama5/plxna4/nsmfa/lrch1/dll4/sema4ba
295	GO:0046907	intracellular transport	31/442	861/17036	0.0411665	0.204623	0.168659	30712/58038/100333933/100307098/100006713/562290/565563/436806/436736/140617/321107/321739/259192/553231/558006/559334/394247/566086/497306/100151323/336839/405848/325276/541339/406318/406577/321051/100148085/436803/100000844/492492	31	31	0	0.969697	snap25a/stx1b/rab2a/oaz1a/ap2m1a/rap1b/ipo7/cfap45/cdc42/pafah1b1b/tmed7/clta/plekhj1/syt1a/rab3c/rab11fip4a/cope/sorl1/rab6bb/ccdc88c/grip1/dnm2a/grip2b/kif5c/kif5aa/map6a/doc2b/ap2s1/lca5/dnm1a/cadpsa
296	GO:0030855	epithelial cell differentiation	11/442	233/17036	0.0411934	0.204623	0.168659	569005/30766/561589/402941/563259/30458/558427/436748/30679/322811/252846	11	11	0	0.923077	gata3/prox1a/tal1/myo7aa/atp6v0d1/insm1a/nkx6.1/thrab/ezrb/dcdc2b/c2cd4a
297	GO:0043436	oxoacid metabolic process	21/442	537/17036	0.0412063	0.204623	0.168659	378441/550403/334116/406367/321664/100329827/369193/322614/335817/336425/402874/100192219/558437/566323/406791/246094/327417/378968/560753/406696/559447	21	21	0	0.956522	gpia/aldob/arg2/hsd17b12a/eno1a/pkma/aldoaa/aldocb/gad1b/abat/eno2/gapdhs/pgk1/hk1/gad2/gpat2/scn1lab/tpi1b/qdpra/gch1/gad1a
298	GO:0019725	cellular homeostasis	16/442	383/17036	0.0424889	0.210036	0.17312	100001650/436734/100000862/64610/100334231/322811/394110/541344/406791/322160/562640/64269/100004566/323628/492345/378958	16	16	0	0.944444	atp1b2a/atp1a3a/pdia6/atp6v0d1/vapb/dmxl2/atp6v1aa/hk1/txn/hmgn3/prdx1/si:dkey-28b4.8/smdt1b/calb1/atp6ap1a/plch2a
299	GO:0022603	regulation of anatomical structure morphogenesis	16/442	383/17036	0.0424889	0.210036	0.17312	30480/777641/563920/436748/30266/556747/558237/568877/30192/80963/572261/325938/393573/336839/393784/327510	16	16	0	0.944444	ntn1b/sema3aa/gata2a/rnd3a/plxna4/rhoq/cdc42/palm1b/cfap20/nkx6.1/lrrc4ba/dab2ipb/dll4/hdac4/sema4ba/scg2b
300	GO:0009887	animal organ morphogenesis	29/442	801/17036	0.0445195	0.215672	0.177765	30766/402941/563259/30458/368449/407655/558427/58134/436806/569510/404620/404210/321107/368483/568877/30192/321243/322811/797681/394247/30498/192336/336839/564511/393784/492787/170581/554650/64277	29	29	0	0.967742	ntn1b/gata3/egr1/tal1/adarb1a/arnt2/cacna1c/atp6v0ca/rap1b/lama5/atp6v0d1/cdc42/epb41l5/nsfa/cfap20/pafah1b1b/insm1a/crim1/cdipt/zfpm1/rab11fip4a/cadm4/bnip3lb/thrab/dcdc2b/vdrb/hdac4/mylka/tmeff2b
301	GO:0032535	regulation of cellular component size	10/442	208/17036	0.0452582	0.218765	0.180314	678518/436748/567402/30266/550528/30192/572261/415187/336381/557962	10	10	0	0.916667	ntn1b/sema3aa/cotl1/brk1/nkx6.1/baiap2l1b/spire1a/myo5b/sema4ba/baiap2a
302	GO:0048882	lateral line development	6/442	100/17036	0.045819	0.220986	0.182145	402941/563259/58134/30679/322811/570240	6	6	0	0.875	prox1a/adarb1a/atp6v0d1/insm1a/dcdc2b/ntrk2b
303	GO:0009967	positive regulation of signal transduction	17/442	418/17036	0.0460197	0.221463	0.182539	431763/406728/322041/406296/406304/368449/798577/568668/393953/140614/402991/677757/555721/570240/30307/324841/378958	17	17	0	0.947368	jak2a/xbp1/ip6k2a/cpne1/epb41l5/dmxl2/prkcbb/gadd45ga/atp6ap2/gadd45ba/map2k1/gadd45ab/sall1a/ntrk3a/ntrk2b/mycbp/ntrk3b
304	GO:0008360	regulation of cell shape	5/442	76/17036	0.0474198	0.227198	0.187266	80963/325938/393573/336839/327510	5	5	0	0.857143	rnd3a/plxna4/rhoq/cdc42/palm1b
305	GO:0021700	developmental maturation	5/442	76/17036	0.0474198	0.227198	0.187266	368483/321575/65230/378958/64277	5	5	0	0.857143	arnt2/ctbp2a/maea/nsfa/dmxl2
306	GO:0010817	regulation of hormone levels	6/442	101/17036	0.0476966	0.228023	0.187946	407979/100006713/436748/100001828/327417/492345	6	6	0	0.875	hsd17b12a/cpe/nkx6.1/hmgn3/htr1aa/doc2b
307	GO:0009888	tissue development	49/442	1485/17036	0.0478014	0.228024	0.187946	569005/30126/30766/571486/561589/192335/65231/402941/445508/563259/30458/406660/406304/503516/407655/563920/558427/436748/493627/58134/30266/394198/568941/569510/30679/335096/404210/321107/336425/568877/30564/30192/321243/436626/322811/559334/797681/572261/58083/564738/286779/252846/564511/393784/570240/170581/554650/445138/378958	49	49	0	0.980392	foxa2/ntn1b/sema3aa/gata3/mef2aa/prox1a/tal1/appa/adarb1a/mdkb/cacna1c/atp6v1e1b/myo7aa/atp6v1h/rap1b/lama5/atp6v0d1/ptprub/aldoaa/dmxl2/cfap20/fosab/insm1a/crim1/gadd45ba/calm1a/zfpm1/dnajb6a/nkx6.1/desi2/calcrla/nkx2.2b/blf/bnip3lb/thrab/dnm2a/ezrb/dcdc2b/dll4/vdrb/ildr2/hdac4/oc90/c2cd4a/mylka/ntrk2b/plekha7a/sema4ba/tmeff2b
308	GO:0045595	regulation of cell differentiation	19/442	483/17036	0.0480336	0.228578	0.188403	30766/65231/30458/436748/664761/30266/798577/556747/568668/568877/30192/564873/572261/325938/553559/560328/65230/570240/555195	19	19	0	0.952381	ntn1b/sema3aa/gata3/tal1/ctbp2a/mdkb/plxna4/nkx6.1/pacsin1a/nsmfa/lrrc4ba/si:ch211-194k22.8/jund/ntrk3a/hdac4/ntrk2b/sema4ba/id4/ntrk3b
309	GO:0051056	regulation of small GTPase mediated signal transduction	9/442	182/17036	0.0481677	0.228578	0.188403	553520/568210/100005174/568320/100329953/567599/100148736/100148988/678652	9	9	0	0.909091	rasgrf2b/rasa4/ralgapa2/bcr/kalrnb/dnmbp/iqsec1b/kalrna/arfgef1
310	GO:0071804	cellular potassium ion transport	8/442	155/17036	0.0492561	0.229273	0.188976	567026/64610/570138/327415/557280/64269/563352/405763	8	8	0	0.9	atp1b2a/atp1a3a/kcnd3/kcnh6a/kcnf1a/kcnn1a/pkd2l1/kcnn3
311	GO:0071805	potassium ion transmembrane transport	8/442	155/17036	0.0492561	0.229273	0.188976	567026/64610/570138/327415/557280/64269/563352/405763	8	8	0	0.9	atp1b2a/atp1a3a/kcnd3/kcnh6a/kcnf1a/kcnn1a/pkd2l1/kcnn3
312	GO:0050770	regulation of axonogenesis	6/442	102/17036	0.0496211	0.229273	0.188976	436748/30266/556747/30192/572261/325938	6	6	0	0.875	ntn1b/sema3aa/plxna4/nkx6.1/lrrc4ba/sema4ba

## Sheet: 11_OPC|OL
	ID	Description	GeneRatio	BgRatio	pvalue	p.adjust	qvalue	geneID	Count	up	down	up_ratio	genename
1	GO:0010499	proteasomal ubiquitin-independent protein catabolic process	15/451	24/17036	1.83674e-18	3.98574e-15	3.58842e-15	64278/573095/445413/30388/403011/564370/436882/326687/550499/406445/171585/436862/445033/403015/30387	15	15	0	0.941176	psmb5/psmb6/psmb7/psma6a/psma4/psma5/si:rp71-45k5.4/psma8/psma6b/psmb2/psma1/psmb1/psmb4/psma3/psmb3
2	GO:0044085	cellular component biogenesis	100/451	1613/17036	2.75683e-16	2.99116e-13	2.69298e-13	393815/394235/336681/30471/405801/324365/327204/562190/566432/407734/373117/386710/415227/793158/321496/447922/321114/322256/334278/550287/406823/561566/796380/445285/793949/445030/393922/321585/393941/321033/406364/436970/337220/322258/492805/767714/326884/550244/321383/321714/553949/406659/321947/445404/445391/386850/541348/406384/393893/474327/352944/394046/393648/394018/678518/321127/553660/1…	100	100	0	0.990196	pes/qkia/snrpd1/aif1l/snu13b/ddx18/nop2/pfn2l/cfl1/psmc6/setb/gnl3/psmc3/rpl7l1/eif5/cct5/psmd11b/eif2s2/wbp2nl/psmc4/snrpd3l/rac1a/eif3s10/arhgef10/tubb4b/emc6/rrs1/cxcl12a/ormdl1/rab14/celf2/mibp2/eif6/pfdn6/rer1/rps27.2/qki2/nudc/psmd13/psmc2/snrpe/sf3a2/tbca/mcts1/bysl/rhoca/eif3ja/pfn2/arpc1a/bxdc2/rbm24a/fbl/clta/elmo1/gmfb/rhoaa/rhoac/eif3jb/fmnl3/gpm6ab/psmd4a/ptges3b/polr2d/denr/pomp/psm…
3	GO:0009057	macromolecule catabolic process	57/451	646/17036	1.03681e-15	7.49956e-13	6.75197e-13	30471/405801/64278/554104/415221/573095/445413/30388/324404/403011/564370/436882/799058/326687/327330/327197/550287/336786/550499/445285/393922/406445/321585/393941/393544/171585/492805/767714/326884/436862/445033/554967/403015/321947/321898/503767/321943/100005893/368358/30387/393261/324015/405805/321453/415202/572044/550449/503934/436588/65225/449846/394053/796450/322265/322073/437000/415181	57	57	0	0.983051	psmb5/psmb6/qkia/psmb7/ctsd/psma6a/ctsla/psmc6/psmd12/ube2l3b/psmc3/ubxn1/psmd11b/ube2d1b/snd1/psma4/psmc4/vcp/psmd7/psmc1a/slirp/psmd6/psmd3/psmd13/psmc2/eif4a3/psma5/si:rp71-45k5.4/rbm24a/trib3/psma8/psmc1b/psmd4a/psmd8/polr2d/psma6b/psmb2/rnf144ab/psma1/psmc5/psmb1/rbx1/nsfl1c/rbm8a/psmd11a/psmd4b/asb5b/psmb4/uchl3/psmd1/psma3/nocta/psmb3/ncl/adrm1/psmd14/magoh
4	GO:0022613	ribonucleoprotein complex biogenesis	38/451	314/17036	4.48553e-15	2.4334e-12	2.19083e-12	324365/373117/447922/321114/322256/406823/796380/436970/767714/550244/445404/445391/386850/394046/394018/321127/192331/393738/394189/393979/327011/406275/563247/100003787/394081/321130/436588/337399/322251/327515/402823/321897/447856/613144/751640/677743/30228/553462	38	38	0	0.975	pes/snrpd1/snu13b/ddx18/nop2/gnl3/rpl7l1/eif5/eif2s2/snrpd3l/eif3s10/rrs1/celf2/eif6/rps27.2/snrpe/sf3a2/mcts1/bysl/eif3ja/bxdc2/fbl/eif3jb/polr2d/denr/nop10/snrpf/utp3/snrpg/snrpd2/ddx24/rsl1d1/dkc1/zgc:136826/mrpl20/ncl/eif3ba/nhp2
5	GO:0030163	protein catabolic process	47/451	478/17036	7.44011e-15	3.22901e-12	2.90712e-12	64278/554104/415221/573095/445413/30388/403011/564370/436882/799058/326687/327330/327197/550287/336786/550499/445285/393922/406445/321585/393941/393544/171585/492805/326884/436862/445033/554967/403015/321947/321898/321943/30387/393261/324015/405805/321453/415202/550449/503934/65225/449846/796450/322265/322073/437000/415181	47	47	0	0.979592	psmb5/psmb6/psmb7/ctsd/psma6a/ctsla/psmc6/psmd12/ube2l3b/psmc3/ubxn1/psmd11b/ube2d1b/psma4/psmc4/vcp/psmd7/psmc1a/psmd6/psmd3/psmd13/psmc2/psma5/si:rp71-45k5.4/trib3/psma8/psmc1b/psmd4a/psmd8/psma6b/psmb2/rnf144ab/psma1/psmc5/psmb1/rbx1/nsfl1c/psmd11a/psmd4b/asb5b/psmb4/uchl3/psmd1/psma3/psmb3/adrm1/psmd14
6	GO:0034622	cellular protein-containing complex assembly	53/451	615/17036	3.0309e-14	1.09618e-11	9.86904e-12	394235/324365/566432/373117/415227/447922/322256/550287/406823/796380/445285/793949/445030/393922/321585/393941/436970/326884/550244/321383/321714/553949/321947/445404/386850/406384/474327/394046/394018/678518/553660/192331/393738/394189/554103/393979/327011/415202/503934/436588/407694/327515/791177/393485/796450/394029/322265/402823/394243/553651/406318/751640/677743	53	53	0	0.981818	snrpd1/pfn2l/psmc6/setb/psmc3/eif5/psmd11b/eif2s2/psmc4/snrpd3l/eif3s10/celf2/eif6/pfdn6/rps27.2/psmd13/psmc2/snrpe/sf3a2/tbca/mcts1/eif3ja/pfn2/arpc1a/bxdc2/clta/gmfb/eif3jb/fmnl3/psmd4a/ptges3b/polr2d/denr/pomp/psmc5/snrpf/snrpg/capza1b/psmd11a/snrpd2/psmd4b/vbp1/ndufs5/fcho2/cox7a2a/fmn2b/zgc:136826/baiap2a/mrpl20/zgc:158689/tmsb4x/eif3ba/adrm1
7	GO:0006511	ubiquitin-dependent protein catabolic process	39/451	371/17036	1.99018e-13	5.89575e-11	5.30804e-11	64278/554104/415221/573095/445413/30388/403011/564370/436882/799058/326687/327330/327197/550287/550499/445285/393922/406445/321585/393544/171585/492805/436862/445033/554967/403015/321898/321943/30387/393261/324015/405805/415202/503934/449846/796450/322265/322073/437000	39	39	0	0.97561	psmb5/psmb6/psmb7/psma6a/psmc6/psmd12/ube2l3b/ubxn1/psmd11b/ube2d1b/psma4/vcp/psmd7/psmd6/psmd3/psmd13/psma5/si:rp71-45k5.4/trib3/psma8/psmd4a/psmd8/psma6b/psmb2/rnf144ab/psma1/psmc5/psmb1/rbx1/nsfl1c/psmd11a/psmd4b/psmb4/uchl3/psmd1/psma3/psmb3/adrm1/psmd14
8	GO:0043161	proteasome-mediated ubiquitin-dependent protein catabolic process	31/451	238/17036	2.22986e-13	5.89575e-11	5.30804e-11	64278/415221/573095/445413/30388/403011/564370/436882/799058/326687/327330/327197/550287/550499/445285/406445/321585/171585/492805/436862/445033/554967/403015/321898/30387/393261/405805/415202/449846/322073/437000	31	31	0	0.969697	psmb5/psmb6/psmb7/psma6a/psmc6/psmd12/ubxn1/psma4/vcp/psmd7/psmd6/psma5/si:rp71-45k5.4/trib3/psma8/psmd4a/psmd8/psma6b/psmb2/rnf144ab/psma1/psmc5/psmb1/rbx1/nsfl1c/psmd4b/psmb4/psmd1/psma3/psmb3/psmd14
9	GO:0044265	cellular macromolecule catabolic process	50/451	586/17036	2.52781e-13	5.89575e-11	5.30804e-11	30471/405801/64278/554104/415221/573095/445413/30388/324404/403011/564370/436882/799058/326687/327330/327197/550287/550499/445285/393922/406445/321585/393544/171585/492805/767714/436862/445033/554967/403015/321898/503767/321943/100005893/368358/30387/393261/324015/405805/321453/415202/572044/503934/436588/449846/394053/796450/322265/322073/437000	50	50	0	0.980769	psmb5/psmb6/qkia/psmb7/psma6a/ctsla/psmc6/psmd12/ube2l3b/ubxn1/psmd11b/ube2d1b/snd1/psma4/vcp/psmd7/slirp/psmd6/psmd3/psmd13/eif4a3/psma5/si:rp71-45k5.4/rbm24a/trib3/psma8/psmd4a/psmd8/polr2d/psma6b/psmb2/rnf144ab/psma1/psmc5/psmb1/rbx1/nsfl1c/rbm8a/psmd11a/psmd4b/psmb4/uchl3/psmd1/psma3/nocta/psmb3/ncl/adrm1/psmd14/magoh
10	GO:0006457	protein folding	23/451	127/17036	2.71694e-13	5.89575e-11	5.30804e-11	415227/565155/572231/58041/192327/30477/337220/322258/192324/393893/321315/406292/30671/393555/393485/394037/386709/394029/378851/553651/373085/406826/116994	23	23	0	0.96	tcp1/hsp70.3/hspe1/cct6a/cct7/cct3/calr3b/cct5/emc6/hspa9/pdia3/dnajb11/pfdn6/cct4/nudc/tbca/cct8/ppib/emc3/ptges3b/vbp1/hsp90aa1.2/pfdn4
11	GO:0019941	modification-dependent protein catabolic process	39/451	380/17036	4.28766e-13	8.45838e-11	7.61521e-11	64278/554104/415221/573095/445413/30388/403011/564370/436882/799058/326687/327330/327197/550287/550499/445285/393922/406445/321585/393544/171585/492805/436862/445033/554967/403015/321898/321943/30387/393261/324015/405805/415202/503934/449846/796450/322265/322073/437000	39	39	0	0.97561	psmb5/psmb6/psmb7/psma6a/psmc6/psmd12/ube2l3b/ubxn1/psmd11b/ube2d1b/psma4/vcp/psmd7/psmd6/psmd3/psmd13/psma5/si:rp71-45k5.4/trib3/psma8/psmd4a/psmd8/psma6b/psmb2/rnf144ab/psma1/psmc5/psmb1/rbx1/nsfl1c/psmd11a/psmd4b/psmb4/uchl3/psmd1/psma3/psmb3/adrm1/psmd14
12	GO:0043632	modification-dependent macromolecule catabolic process	39/451	387/17036	7.65821e-13	1.38486e-10	1.24681e-10	64278/554104/415221/573095/445413/30388/403011/564370/436882/799058/326687/327330/327197/550287/550499/445285/393922/406445/321585/393544/171585/492805/436862/445033/554967/403015/321898/321943/30387/393261/324015/405805/415202/503934/449846/796450/322265/322073/437000	39	39	0	0.97561	psmb5/psmb6/psmb7/psma6a/psmc6/psmd12/ube2l3b/ubxn1/psmd11b/ube2d1b/psma4/vcp/psmd7/psmd6/psmd3/psmd13/psma5/si:rp71-45k5.4/trib3/psma8/psmd4a/psmd8/psma6b/psmb2/rnf144ab/psma1/psmc5/psmb1/rbx1/nsfl1c/psmd11a/psmd4b/psmb4/uchl3/psmd1/psma3/psmb3/adrm1/psmd14
13	GO:0010498	proteasomal protein catabolic process	31/451	253/17036	1.16762e-12	1.94902e-10	1.75473e-10	64278/415221/573095/445413/30388/403011/564370/436882/799058/326687/327330/327197/550287/550499/445285/406445/321585/171585/492805/436862/445033/554967/403015/321898/30387/393261/405805/415202/449846/322073/437000	31	31	0	0.969697	psmb5/psmb6/psmb7/psma6a/psmc6/psmd12/ubxn1/psma4/vcp/psmd7/psmd6/psma5/si:rp71-45k5.4/trib3/psma8/psmd4a/psmd8/psma6b/psmb2/rnf144ab/psma1/psmc5/psmb1/rbx1/nsfl1c/psmd4b/psmb4/psmd1/psma3/psmb3/psmd14
14	GO:0051603	proteolysis involved in cellular protein catabolic process	40/451	435/17036	7.1422e-12	1.10704e-09	9.96686e-10	64278/554104/415221/573095/445413/30388/403011/564370/436882/799058/326687/327330/327197/550287/550499/445285/393922/406445/321585/393544/171585/492805/436862/445033/554967/403015/321898/321943/30387/393261/324015/405805/321453/415202/503934/449846/796450/322265/322073/437000	40	40	0	0.97619	psmb5/psmb6/psmb7/psma6a/ctsla/psmc6/psmd12/ube2l3b/ubxn1/psmd11b/ube2d1b/psma4/vcp/psmd7/psmd6/psmd3/psmd13/psma5/si:rp71-45k5.4/trib3/psma8/psmd4a/psmd8/psma6b/psmb2/rnf144ab/psma1/psmc5/psmb1/rbx1/nsfl1c/psmd11a/psmd4b/psmb4/uchl3/psmd1/psma3/psmb3/adrm1/psmd14
15	GO:0044257	cellular protein catabolic process	40/451	439/17036	9.512e-12	1.37607e-09	1.2389e-09	64278/554104/415221/573095/445413/30388/403011/564370/436882/799058/326687/327330/327197/550287/550499/445285/393922/406445/321585/393544/171585/492805/436862/445033/554967/403015/321898/321943/30387/393261/324015/405805/321453/415202/503934/449846/796450/322265/322073/437000	40	40	0	0.97619	psmb5/psmb6/psmb7/psma6a/ctsla/psmc6/psmd12/ube2l3b/ubxn1/psmd11b/ube2d1b/psma4/vcp/psmd7/psmd6/psmd3/psmd13/psma5/si:rp71-45k5.4/trib3/psma8/psmd4a/psmd8/psma6b/psmb2/rnf144ab/psma1/psmc5/psmb1/rbx1/nsfl1c/psmd11a/psmd4b/psmb4/uchl3/psmd1/psma3/psmb3/adrm1/psmd14
16	GO:0022607	cellular component assembly	83/451	1449/17036	1.12111e-11	1.52051e-09	1.36894e-09	393815/394235/336681/30471/405801/324365/327204/562190/566432/407734/373117/386710/415227/793158/321496/447922/322256/334278/550287/406823/561566/796380/445285/793949/445030/393922/321585/393941/321033/406364/436970/337220/322258/492805/326884/550244/321383/321714/553949/406659/321947/445404/386850/541348/406384/393893/474327/352944/394046/393648/394018/678518/553660/192331/393738/394189/554103/3…	83	83	0	0.988235	qkia/snrpd1/aif1l/pfn2l/cfl1/psmc6/setb/psmc3/eif5/cct5/psmd11b/eif2s2/wbp2nl/psmc4/snrpd3l/rac1a/eif3s10/arhgef10/tubb4b/emc6/cxcl12a/rab14/celf2/mibp2/eif6/pfdn6/rer1/rps27.2/qki2/nudc/psmd13/psmc2/snrpe/sf3a2/tbca/mcts1/rhoca/eif3ja/pfn2/arpc1a/bxdc2/rbm24a/clta/elmo1/gmfb/rhoaa/rhoac/eif3jb/fmnl3/gpm6ab/psmd4a/ptges3b/polr2d/denr/pomp/psmc5/snrpf/snrpg/capza1b/nsfl1c/psmd11a/bccip/snrpd2/psmd…
17	GO:0043933	protein-containing complex subunit organization	60/451	905/17036	4.42641e-11	5.65019e-09	5.08695e-09	394235/324365/100151220/566432/373117/415227/321496/447922/322256/327197/550287/406823/796380/445285/793949/445030/393922/321585/393941/436970/326884/550244/321383/321714/553949/321947/445404/386850/406384/474327/394046/394018/678518/553660/192331/393738/394189/554103/393979/266989/327011/406546/415202/503934/436588/554177/407694/327515/791177/393485/796450/394029/322265/402823/394243/553651/4063…	60	60	0	0.983871	snrpd1/etf1b/pfn2l/cfl1/psmc6/setb/psmc3/eif5/psmd11b/eif2s2/psmc4/snrpd3l/vcp/eif3s10/celf2/apc/eif6/pfdn6/rps27.2/psmd13/psmc2/snrpe/sf3a2/tbca/mcts1/eif3ja/pfn2/arpc1a/bxdc2/clta/gmfb/eif5a2/eif3jb/fmnl3/psmd4a/ptges3b/polr2d/denr/pomp/psmc5/snrpf/snrpg/capza1b/psmd11a/snrpd2/psmd4b/vbp1/ndufs5/fcho2/cox7a2a/sar1b/fmn2b/zgc:136826/baiap2a/mrpl20/zgc:158689/tmsb4x/eif3ba/adrm1/map1aa
18	GO:0000375	RNA splicing, via transesterification reactions	25/451	194/17036	6.23534e-11	6.62721e-09	5.96657e-09	405801/560384/373117/447922/321114/550244/445404/406249/503767/795398/394018/100005893/192331/393979/327011/286774/406691/436751/394053/402966/324121/570994/322206/100145909/449780	25	25	0	0.962963	snrpd1/phf5a/snu13b/ddx5/snrpa/snrpd3l/celf2/snrpe/sf3a2/eif4a3/snrpb/rbm24a/ddx39ab/srsf2a/sf3b5/snrpf/snrpg/txnl4a/rbm8a/snrpd2/mbnl2/sf3b2/ybx1/magoh/srsf3b
19	GO:0000377	RNA splicing, via transesterification reactions with bulged adenosine as nucleophile	25/451	194/17036	6.23534e-11	6.62721e-09	5.96657e-09	405801/560384/373117/447922/321114/550244/445404/406249/503767/795398/394018/100005893/192331/393979/327011/286774/406691/436751/394053/402966/324121/570994/322206/100145909/449780	25	25	0	0.962963	snrpd1/phf5a/snu13b/ddx5/snrpa/snrpd3l/celf2/snrpe/sf3a2/eif4a3/snrpb/rbm24a/ddx39ab/srsf2a/sf3b5/snrpf/snrpg/txnl4a/rbm8a/snrpd2/mbnl2/sf3b2/ybx1/magoh/srsf3b
20	GO:0000398	mRNA splicing, via spliceosome	25/451	194/17036	6.23534e-11	6.62721e-09	5.96657e-09	405801/560384/373117/447922/321114/550244/445404/406249/503767/795398/394018/100005893/192331/393979/327011/286774/406691/436751/394053/402966/324121/570994/322206/100145909/449780	25	25	0	0.962963	snrpd1/phf5a/snu13b/ddx5/snrpa/snrpd3l/celf2/snrpe/sf3a2/eif4a3/snrpb/rbm24a/ddx39ab/srsf2a/sf3b5/snrpf/snrpg/txnl4a/rbm8a/snrpd2/mbnl2/sf3b2/ybx1/magoh/srsf3b
21	GO:0065003	protein-containing complex assembly	54/451	772/17036	6.41343e-11	6.62721e-09	5.96657e-09	394235/324365/566432/373117/415227/447922/322256/550287/406823/796380/445285/793949/445030/393922/321585/393941/436970/326884/550244/321383/321714/553949/321947/445404/386850/406384/474327/394046/394018/678518/553660/192331/393738/394189/554103/393979/327011/415202/503934/436588/554177/407694/327515/791177/393485/796450/394029/322265/402823/394243/553651/406318/751640/677743	54	54	0	0.982143	snrpd1/pfn2l/psmc6/setb/psmc3/eif5/psmd11b/eif2s2/psmc4/snrpd3l/eif3s10/celf2/eif6/pfdn6/rps27.2/psmd13/psmc2/snrpe/sf3a2/tbca/mcts1/eif3ja/pfn2/arpc1a/bxdc2/clta/gmfb/eif3jb/fmnl3/psmd4a/ptges3b/polr2d/denr/pomp/psmc5/snrpf/snrpg/capza1b/psmd11a/snrpd2/psmd4b/vbp1/ndufs5/fcho2/cox7a2a/sar1b/fmn2b/zgc:136826/baiap2a/mrpl20/zgc:158689/tmsb4x/eif3ba/adrm1
22	GO:0008380	RNA splicing	28/451	244/17036	7.14336e-11	7.04595e-09	6.34358e-09	393815/30471/405801/560384/373117/447922/321114/550244/445404/406249/503767/795398/394018/100005893/192331/393979/327011/286774/406691/436751/394053/402966/324121/321886/570994/322206/100145909/449780	28	28	0	0.966667	qkia/snrpd1/phf5a/snu13b/srsf11/ddx5/snrpa/snrpd3l/celf2/qki2/snrpe/sf3a2/eif4a3/snrpb/rbm24a/ddx39ab/srsf2a/sf3b5/snrpf/snrpg/txnl4a/rbm8a/snrpd2/mbnl2/sf3b2/ybx1/magoh/srsf3b
23	GO:0006412	translation	38/451	432/17036	9.09695e-11	8.58277e-09	7.7272e-09	393815/30471/405801/324365/322256/334619/386634/406823/796380/436970/799566/436808/386850/322599/550391/394046/503767/795398/768290/100005893/393738/394189/266989/406546/322237/415168/436588/327515/322903/394053/393818/334307/321564/447945/751640/751639/335370/677743	38	38	0	0.975	qkia/etf1b/eif2s1b/eif1b/eif5/eif1axb/nanos1/eif2s2/eif3s10/zc3h15/c1qbp/eef1b2/eif4a1a/eif6/rps27.2/qki2/rps17/mcts1/eif4a3/eif3ja/rbm24a/eif5a2/eif3jb/rpl39/polr2d/rwdd1/denr/mrpl17/rbm8a/mrpl12/zgc:136826/mrps14/mrpl20/tma7/ybx1/eif3ba/eif4ebp1/magoh
24	GO:0043043	peptide biosynthetic process	38/451	437/17036	1.27234e-10	1.15041e-08	1.03573e-08	393815/30471/405801/324365/322256/334619/386634/406823/796380/436970/799566/436808/386850/322599/550391/394046/503767/795398/768290/100005893/393738/394189/266989/406546/322237/415168/436588/327515/322903/394053/393818/334307/321564/447945/751640/751639/335370/677743	38	38	0	0.975	qkia/etf1b/eif2s1b/eif1b/eif5/eif1axb/nanos1/eif2s2/eif3s10/zc3h15/c1qbp/eef1b2/eif4a1a/eif6/rps27.2/qki2/rps17/mcts1/eif4a3/eif3ja/rbm24a/eif5a2/eif3jb/rpl39/polr2d/rwdd1/denr/mrpl17/rbm8a/mrpl12/zgc:136826/mrps14/mrpl20/tma7/ybx1/eif3ba/eif4ebp1/magoh
25	GO:0022618	ribonucleoprotein complex assembly	22/451	156/17036	1.52586e-10	1.30125e-08	1.17154e-08	324365/373117/447922/322256/406823/796380/436970/550244/445404/386850/394046/394018/192331/393738/394189/393979/327011/436588/327515/402823/751640/677743	22	22	0	0.958333	snrpd1/eif5/eif2s2/snrpd3l/eif3s10/celf2/eif6/rps27.2/snrpe/sf3a2/mcts1/eif3ja/bxdc2/eif3jb/polr2d/denr/snrpf/snrpg/snrpd2/zgc:136826/mrpl20/eif3ba
26	GO:0006396	RNA processing	46/451	609/17036	1.55911e-10	1.30125e-08	1.17154e-08	393815/30471/405801/560384/373117/447922/321114/767714/550244/445404/445391/321504/322599/406249/503767/795398/394018/321127/100005893/192331/393979/327011/406275/563247/100003787/394081/286774/321130/436588/337399/406691/322251/436751/394053/402966/324121/321886/570994/321897/447856/322206/100145909/613144/449780/30228/553462	46	46	0	0.979167	pes/qkia/snrpd1/phf5a/snu13b/ddx18/nop2/ssb/srsf11/gnl3/ddx5/rpl7l1/eif1axb/snrpa/snrpd3l/rrs1/celf2/qki2/snrpe/sf3a2/eif4a3/bysl/snrpb/rbm24a/ddx39ab/fbl/srsf2a/polr2d/sf3b5/nop10/snrpf/utp3/snrpg/txnl4a/rbm8a/snrpd2/ddx24/mbnl2/rsl1d1/sf3b2/dkc1/ncl/ybx1/nhp2/magoh/srsf3b
27	GO:0043604	amide biosynthetic process	41/451	503/17036	1.68325e-10	1.35284e-08	1.21798e-08	393815/30471/406725/405801/324365/322256/334619/386634/406823/796380/327075/436970/799566/436808/386850/322599/550391/394046/503767/795398/768290/100005893/393738/394189/266989/368632/406546/322237/415168/436588/327515/322903/394053/393818/334307/321564/447945/751640/751639/335370/677743	41	41	0	0.976744	qkia/etf1b/eif2s1b/eif1b/eif5/eif1axb/nanos1/eif2s2/degs1/eif3s10/zc3h15/c1qbp/eef1b2/ormdl1/eif4a1a/eif6/rps27.2/qki2/rps17/mcts1/eif4a3/eif3ja/rbm24a/eif5a2/elovl1b/eif3jb/rpl39/polr2d/rwdd1/denr/mrpl17/rbm8a/mrpl12/zgc:136826/mrps14/mrpl20/tma7/ybx1/eif3ba/eif4ebp1/magoh
28	GO:0006413	translational initiation	16/451	80/17036	2.54554e-10	1.97279e-08	1.77614e-08	324365/322256/386634/406823/796380/436970/799566/386850/322599/394046/795398/394189/322237/436588/327515/321564	16	16	0	0.944444	eif2s1b/eif1b/eif5/eif1axb/eif2s2/eif3s10/eif4a1a/eif6/mcts1/eif3ja/eif3jb/polr2d/denr/ybx1/eif3ba/eif4ebp1
29	GO:0071826	ribonucleoprotein complex subunit organization	22/451	167/17036	5.8133e-10	4.34995e-08	3.91633e-08	324365/373117/447922/322256/406823/796380/436970/550244/445404/386850/394046/394018/192331/393738/394189/393979/327011/436588/327515/402823/751640/677743	22	22	0	0.958333	snrpd1/eif5/eif2s2/snrpd3l/eif3s10/celf2/eif6/rps27.2/snrpe/sf3a2/mcts1/eif3ja/bxdc2/eif3jb/polr2d/denr/snrpf/snrpg/snrpd2/zgc:136826/mrpl20/eif3ba
30	GO:1901565	organonitrogen compound catabolic process	48/451	681/17036	6.29778e-10	4.55539e-08	4.10129e-08	64278/554104/415221/573095/445413/30388/403011/564370/436882/799058/326687/327330/327197/550287/336786/550499/445285/393922/406445/321585/393941/393544/171585/492805/326884/436862/445033/387290/554967/403015/321947/321898/321943/30387/393261/324015/405805/321453/415202/550449/503934/65225/449846/796450/322265/322073/437000/415181	48	48	0	0.98	psmb5/psmb6/psmb7/ctsd/psma6a/ctsla/psmc6/psmd12/ube2l3b/psmc3/ubxn1/psmd11b/ube2d1b/psma4/psmc4/vcp/psmd7/psmc1a/smox/psmd6/psmd3/psmd13/psmc2/psma5/si:rp71-45k5.4/trib3/psma8/psmc1b/psmd4a/psmd8/psma6b/psmb2/rnf144ab/psma1/psmc5/psmb1/rbx1/nsfl1c/psmd11a/psmd4b/asb5b/psmb4/uchl3/psmd1/psma3/psmb3/adrm1/psmd14
31	GO:0006397	mRNA processing	28/451	304/17036	1.08011e-08	7.56075e-07	6.80705e-07	393815/30471/405801/560384/373117/447922/321114/550244/445404/406249/503767/795398/394018/100005893/192331/393979/327011/286774/436588/406691/436751/394053/402966/324121/570994/322206/100145909/449780	28	28	0	0.966667	qkia/snrpd1/phf5a/snu13b/ddx5/snrpa/snrpd3l/celf2/qki2/snrpe/sf3a2/eif4a3/snrpb/rbm24a/ddx39ab/srsf2a/polr2d/sf3b5/snrpf/snrpg/txnl4a/rbm8a/snrpd2/mbnl2/sf3b2/ybx1/magoh/srsf3b
32	GO:0006518	peptide metabolic process	38/451	514/17036	1.20112e-08	8.1451e-07	7.33316e-07	393815/30471/405801/324365/322256/334619/386634/406823/796380/436970/799566/436808/386850/322599/550391/394046/503767/795398/768290/100005893/393738/394189/266989/406546/322237/415168/436588/327515/322903/394053/393818/334307/321564/447945/751640/751639/335370/677743	38	38	0	0.975	qkia/etf1b/eif2s1b/eif1b/eif5/eif1axb/nanos1/eif2s2/eif3s10/zc3h15/c1qbp/eef1b2/eif4a1a/eif6/rps27.2/qki2/rps17/mcts1/eif4a3/eif3ja/rbm24a/eif5a2/eif3jb/rpl39/polr2d/rwdd1/denr/mrpl17/rbm8a/mrpl12/zgc:136826/mrps14/mrpl20/tma7/ybx1/eif3ba/eif4ebp1/magoh
33	GO:0045899	positive regulation of RNA polymerase II transcriptional preinitiation complex assembly	5/451	5/17036	1.27244e-08	8.36726e-07	7.53318e-07	445285/321585/393941/326884/321947	5	5	0	0.857143	psmc6/psmc3/psmc4/psmc2/psmc5
34	GO:0002181	cytoplasmic translation	13/451	67/17036	1.82435e-08	1.16437e-06	1.0483e-06	405801/324365/322256/406823/796380/436970/436808/394046/768290/394189/266989/327515/334307	13	13	0	0.933333	etf1b/eif5/eif2s2/eif3s10/zc3h15/mcts1/eif3ja/rbm24a/eif3jb/rwdd1/denr/tma7/eif3ba
35	GO:0043248	proteasome assembly	7/451	15/17036	4.65946e-08	2.88886e-06	2.60089e-06	550287/445030/393922/415202/503934/796450/322265	7	7	0	0.888889	psmd11b/psmd13/psmd4a/pomp/psmd11a/psmd4b/adrm1
36	GO:0016071	mRNA metabolic process	32/451	410/17036	5.13317e-08	3.09416e-06	2.78572e-06	393815/30471/405801/560384/373117/447922/321114/767714/550244/445404/406249/503767/795398/394018/100005893/192331/393979/327011/286774/572044/436588/406691/436751/394053/402966/324121/449992/570994/322206/100145909/613144/449780	32	32	0	0.970588	qkia/snrpd1/phf5a/snu13b/ddx5/snrpa/snrpd3l/celf2/qki2/snrpe/sf3a2/eif4a3/snrpb/rbm24a/ddx39ab/srsf2a/polr2d/sf3b5/snrpf/snrpg/txnl4a/polr2i/rbm8a/snrpd2/mbnl2/sf3b2/nocta/dkc1/ncl/ybx1/magoh/srsf3b
37	GO:0045898	regulation of RNA polymerase II transcriptional preinitiation complex assembly	5/451	6/17036	7.46804e-08	4.3799e-06	3.94329e-06	445285/321585/393941/326884/321947	5	5	0	0.857143	psmc6/psmc3/psmc4/psmc2/psmc5
38	GO:0043603	cellular amide metabolic process	42/451	652/17036	1.01719e-07	5.8087e-06	5.22966e-06	393815/30471/406725/405801/324365/322256/334619/386634/406823/796380/327075/436970/799566/436808/386850/322599/550391/394046/503767/795398/768290/100005893/393738/394189/266989/368632/406546/322237/415168/436588/327515/322903/394053/393818/334307/321564/447945/751640/751639/335370/677743/436850	42	42	0	0.977273	qkia/etf1b/eif2s1b/eif1b/eif5/eif1axb/nanos1/eif2s2/degs1/eif3s10/zc3h15/c1qbp/eef1b2/ormdl1/eif4a1a/eif6/rps27.2/qki2/rps17/mcts1/eif4a3/eif3ja/rbm24a/eif5a2/elovl1b/eif3jb/rpl39/polr2d/rwdd1/suclg1/denr/mrpl17/rbm8a/mrpl12/zgc:136826/mrps14/mrpl20/tma7/ybx1/eif3ba/eif4ebp1/magoh
39	GO:1901575	organic substance catabolic process	58/451	1063/17036	1.20131e-07	6.68422e-06	6.01791e-06	30471/405801/64278/554104/415221/573095/445413/30388/324404/403011/564370/436882/799058/326687/327330/327197/550287/336786/550499/445285/393922/406445/321585/393941/393544/171585/492805/767714/326884/436862/445033/387290/554967/403015/321947/321898/503767/321943/100005893/368358/30387/393261/324015/405805/321453/415202/572044/550449/503934/436588/65225/449846/394053/796450/322265/322073/437000/41…	58	58	0	0.983333	psmb5/psmb6/qkia/psmb7/ctsd/psma6a/ctsla/psmc6/psmd12/ube2l3b/psmc3/ubxn1/psmd11b/ube2d1b/snd1/psma4/psmc4/vcp/psmd7/psmc1a/slirp/smox/psmd6/psmd3/psmd13/psmc2/eif4a3/psma5/si:rp71-45k5.4/rbm24a/trib3/psma8/psmc1b/psmd4a/psmd8/polr2d/psma6b/psmb2/rnf144ab/psma1/psmc5/psmb1/rbx1/nsfl1c/rbm8a/psmd11a/psmd4b/asb5b/psmb4/uchl3/psmd1/psma3/nocta/psmb3/ncl/adrm1/psmd14/magoh
40	GO:0042254	ribosome biogenesis	21/451	209/17036	1.77485e-07	9.62857e-06	8.66875e-06	321114/767714/445391/386850/321127/393738/406275/563247/100003787/394081/321130/337399/322251/402823/321897/447856/613144/751640/677743/30228/553462	21	21	0	0.956522	pes/snu13b/ddx18/nop2/gnl3/rpl7l1/rrs1/eif6/rps27.2/bysl/bxdc2/fbl/nop10/utp3/ddx24/rsl1d1/dkc1/zgc:136826/mrpl20/ncl/nhp2
41	GO:0060261	positive regulation of transcription initiation from RNA polymerase II promoter	5/451	7/17036	2.55681e-07	1.32102e-05	1.18933e-05	445285/321585/393941/326884/321947	5	5	0	0.857143	psmc6/psmc3/psmc4/psmc2/psmc5
42	GO:2000144	positive regulation of DNA-templated transcription, initiation	5/451	7/17036	2.55681e-07	1.32102e-05	1.18933e-05	445285/321585/393941/326884/321947	5	5	0	0.857143	psmc6/psmc3/psmc4/psmc2/psmc5
43	GO:0030036	actin cytoskeleton organization	34/451	487/17036	2.82213e-07	1.42419e-05	1.28222e-05	393815/394235/30471/405801/562343/327204/566432/497648/793158/321496/567039/334278/793949/321033/406364/322258/321383/406659/393908/406384/474327/321937/352944/678518/568213/100006456/394125/100006041/100001221/407694/791177/792259/394243/406411	34	34	0	0.972222	qkia/aif1l/pfn2l/cfl1/frmd6/cct5/rac1a/arhgef10/cxcl12a/qki2/tpm1/rhoca/pfn2/arpc1a/rbm24a/elmo1/gmfb/rhoaa/rhoac/fmnl3/capza1b/dlg1l/specc1/fmn2b/cdc42bpb/tesk2/baiap2a/zgc:158689/sept15/cdc42l/tmsb4x/wasf1/rhoab/fmnl2a
44	GO:0002183	cytoplasmic translational initiation	8/451	28/17036	4.42419e-07	2.18193e-05	1.96442e-05	324365/322256/406823/796380/436970/394046/394189/327515	8	8	0	0.9	eif5/eif2s2/eif3s10/mcts1/eif3ja/eif3jb/denr/eif3ba
45	GO:0030029	actin filament-based process	34/451	499/17036	4.95792e-07	2.39082e-05	2.15249e-05	393815/394235/30471/405801/562343/327204/566432/497648/793158/321496/567039/334278/793949/321033/406364/322258/321383/406659/393908/406384/474327/321937/352944/678518/568213/100006456/394125/100006041/100001221/407694/791177/792259/394243/406411	34	34	0	0.972222	qkia/aif1l/pfn2l/cfl1/frmd6/cct5/rac1a/arhgef10/cxcl12a/qki2/tpm1/rhoca/pfn2/arpc1a/rbm24a/elmo1/gmfb/rhoaa/rhoac/fmnl3/capza1b/dlg1l/specc1/fmn2b/cdc42bpb/tesk2/baiap2a/zgc:158689/sept15/cdc42l/tmsb4x/wasf1/rhoab/fmnl2a
46	GO:0060260	regulation of transcription initiation from RNA polymerase II promoter	5/451	8/17036	6.66953e-07	3.07934e-05	2.77237e-05	445285/321585/393941/326884/321947	5	5	0	0.857143	psmc6/psmc3/psmc4/psmc2/psmc5
47	GO:2000142	regulation of DNA-templated transcription, initiation	5/451	8/17036	6.66953e-07	3.07934e-05	2.77237e-05	445285/321585/393941/326884/321947	5	5	0	0.857143	psmc6/psmc3/psmc4/psmc2/psmc5
48	GO:0006364	rRNA processing	16/451	138/17036	7.74471e-07	3.50125e-05	3.15223e-05	321114/767714/445391/321127/406275/563247/100003787/394081/321130/337399/322251/321897/447856/613144/30228/553462	16	16	0	0.944444	pes/snu13b/ddx18/nop2/gnl3/rpl7l1/rrs1/bysl/fbl/nop10/utp3/ddx24/rsl1d1/dkc1/ncl/nhp2
49	GO:0051017	actin filament bundle assembly	11/451	64/17036	8.3219e-07	3.68541e-05	3.31803e-05	394235/566432/334278/321033/321383/406659/678518/394125/100006041/791177/406411	11	11	0	0.923077	aif1l/pfn2l/arhgef10/rhoca/pfn2/rhoaa/rhoac/fmn2b/baiap2a/zgc:158689/rhoab
50	GO:0061572	actin filament bundle organization	11/451	69/17036	1.81212e-06	7.86459e-05	7.08061e-05	394235/566432/334278/321033/321383/406659/678518/394125/100006041/791177/406411	11	11	0	0.923077	aif1l/pfn2l/arhgef10/rhoca/pfn2/rhoaa/rhoac/fmn2b/baiap2a/zgc:158689/rhoab
51	GO:0042273	ribosomal large subunit biogenesis	10/451	58/17036	2.56e-06	0.000102874	9.26191e-05	321114/386850/321127/563247/100003787/337399/322251/402823/751640/30228	10	10	0	0.916667	pes/snu13b/ddx18/rpl7l1/rrs1/eif6/bxdc2/rsl1d1/mrpl20/nhp2
52	GO:0044089	positive regulation of cellular component biogenesis	14/451	119/17036	3.18333e-06	0.000124625	0.000112202	394235/405801/566432/334278/445285/321585/393941/326884/321383/321947/406384/678518/791177/394243	14	14	0	0.9375	pfn2l/psmc6/psmc3/psmc4/arhgef10/psmc2/pfn2/arpc1a/rbm24a/gmfb/psmc5/fmn2b/baiap2a/zgc:158689
53	GO:0001732	formation of cytoplasmic translation initiation complex	6/451	17/17036	3.21614e-06	0.000124625	0.000112202	324365/322256/406823/796380/394189/327515	6	6	0	0.875	eif5/eif2s2/eif3s10/eif3ja/eif3jb/eif3ba
54	GO:0016072	rRNA metabolic process	16/451	154/17036	3.3527e-06	0.000127293	0.000114604	321114/767714/445391/321127/406275/563247/100003787/394081/321130/337399/322251/321897/447856/613144/30228/553462	16	16	0	0.944444	pes/snu13b/ddx18/nop2/gnl3/rpl7l1/rrs1/bysl/fbl/nop10/utp3/ddx24/rsl1d1/dkc1/ncl/nhp2
55	GO:0010001	glial cell differentiation	12/451	88/17036	3.40231e-06	0.000127293	0.000114604	445164/140616/406719/325288/30697/60642/562490/334278/544664/562289/60641/30228	12	12	0	0.928571	pes/nkx2.2a/sox9a/sox9b/sox10/olig2/arhgef10/prdm8/tuba8l3/erbb3b/tfeb/swap70b
56	GO:0022900	electron transport chain	10/451	61/17036	4.12141e-06	0.000151584	0.000136474	336118/566723/393781/436768/335774/573021/541390/100332034/573689/100333064	10	10	0	0.916667	cox6a1/cox7c/ndufb6/uqcrq/ndufc2/uqcrh/ndufb9/ndufs4/ndufb3/uqcr10
57	GO:0009056	catabolic process	61/451	1288/17036	6.27591e-06	0.000226979	0.000204353	30471/405801/64278/554104/415221/573095/445413/30388/324404/403011/564370/436882/799058/326687/327330/327197/550287/336786/550499/445285/393922/406445/321585/393941/393544/337220/171585/492805/767714/326884/436862/445033/387290/554967/403015/321947/321898/503767/321943/100005893/368358/30387/321622/393261/324015/797906/405805/321453/415202/572044/550449/503934/436588/65225/449846/394053/796450/32…	61	61	0	0.984127	psmb5/psmb6/qkia/psmb7/ctsd/psma6a/ctsla/psmc6/hmgb1a/psmd12/ube2l3b/psmc3/ubxn1/psmd11b/ube2d1b/snd1/psma4/psmc4/vcp/psmd7/psmc1a/emc6/slirp/smox/psmd6/psmd3/psmd13/psmc2/eif4a3/psma5/si:rp71-45k5.4/rbm24a/trib3/psma8/psmc1b/psmd4a/psmd8/polr2d/psma6b/psmb2/rnf144ab/psma1/psmc5/psmb1/rbx1/nsfl1c/rbm8a/psmd11a/psmd4b/asb5b/psmb4/uchl3/psmd1/psma3/nocta/psmb3/ncl/adrm1/soga1/psmd14/magoh
58	GO:0048709	oligodendrocyte differentiation	9/451	51/17036	6.68514e-06	0.000237815	0.000214109	140616/406719/325288/30697/60642/562490/562289/60641/30228	9	9	0	0.909091	pes/nkx2.2a/sox9a/sox9b/sox10/olig2/prdm8/tfeb/swap70b
59	GO:0044087	regulation of cellular component biogenesis	20/451	244/17036	8.26103e-06	0.000289136	0.000260314	394235/405801/562190/566432/407734/334278/445285/793949/321585/393941/326884/321383/321947/406384/474327/678518/368632/554177/791177/394243	20	20	0	0.954545	pfn2l/psmc6/psmc3/psmc4/arhgef10/ormdl1/psmc2/pfn2/arpc1a/rbm24a/gmfb/gpm6ab/psmc5/capza1b/sar1b/macf1a/fmn2b/baiap2a/zgc:158689/tmsb4x
60	GO:0051236	establishment of RNA localization	10/451	66/17036	8.56868e-06	0.000295143	0.000265722	393815/30471/386850/503767/795398/100005893/436700/436588/337399/394053	10	10	0	0.916667	qkia/rrs1/eif6/qki2/eif4a3/polr2d/eny2/rbm8a/ybx1/magoh
61	GO:0006367	transcription initiation from RNA polymerase II promoter	7/451	30/17036	1.04456e-05	0.000354173	0.000318867	445285/321585/393941/326884/321947/436588/449992	7	7	0	0.888889	psmc6/psmc3/psmc4/psmc2/polr2d/psmc5/polr2i
62	GO:0042775	mitochondrial ATP synthesis coupled electron transport	8/451	42/17036	1.21357e-05	0.000405145	0.000364758	336118/566723/393781/436768/335774/573021/541390/100333064	8	8	0	0.9	cox6a1/cox7c/ndufb6/uqcrq/ndufc2/uqcrh/ndufb9/uqcr10
63	GO:0043254	regulation of protein complex assembly	15/451	153/17036	1.37183e-05	0.000451041	0.000406079	394235/566432/445285/793949/321585/393941/326884/321383/321947/406384/474327/678518/554177/791177/394243	15	15	0	0.941176	pfn2l/psmc6/psmc3/psmc4/psmc2/pfn2/arpc1a/gmfb/psmc5/capza1b/sar1b/fmn2b/baiap2a/zgc:158689/tmsb4x
64	GO:0042063	gliogenesis	12/451	101/17036	1.44803e-05	0.000462862	0.000416722	445164/140616/406719/325288/30697/60642/562490/334278/544664/562289/60641/30228	12	12	0	0.928571	pes/nkx2.2a/sox9a/sox9b/sox10/olig2/arhgef10/prdm8/tuba8l3/erbb3b/tfeb/swap70b
65	GO:0007015	actin filament organization	21/451	275/17036	1.46214e-05	0.000462862	0.000416722	394235/566432/497648/793158/321496/334278/793949/321033/322258/321383/406659/393908/406384/474327/678518/394125/100006041/407694/791177/394243/406411	21	21	0	0.956522	aif1l/pfn2l/cfl1/cct5/arhgef10/tpm1/rhoca/pfn2/arpc1a/gmfb/rhoaa/rhoac/fmnl3/capza1b/dlg1l/fmn2b/baiap2a/zgc:158689/cdc42l/tmsb4x/rhoab
66	GO:0097435	supramolecular fiber organization	28/451	435/17036	1.48516e-05	0.000462862	0.000416722	393815/394235/30471/405801/100151220/566432/497648/793158/321496/334278/793949/321033/322258/321383/406659/393908/406384/474327/352944/678518/394125/100006041/407694/791177/792259/394243/386762/406411	28	28	0	0.966667	qkia/aif1l/pfn2l/cfl1/cct5/arhgef10/cxcl12a/apc/qki2/tpm1/rhoca/pfn2/arpc1a/rbm24a/gmfb/rhoaa/rhoac/fmnl3/capza1b/dlg1l/fmn2b/baiap2a/zgc:158689/sept15/cdc42l/tmsb4x/rhoab/map1aa
67	GO:0032956	regulation of actin cytoskeleton organization	16/451	173/17036	1.4931e-05	0.000462862	0.000416722	394235/405801/566432/793158/334278/793949/321383/406659/406384/474327/678518/394125/100006041/791177/394243/406411	16	16	0	0.944444	pfn2l/arhgef10/rhoca/pfn2/arpc1a/rbm24a/gmfb/rhoaa/rhoac/capza1b/fmn2b/baiap2a/zgc:158689/cdc42l/tmsb4x/rhoab
68	GO:0006119	oxidative phosphorylation	9/451	57/17036	1.71775e-05	0.000514994	0.000463657	336118/566723/393781/436768/335774/573021/541390/554103/100333064	9	9	0	0.909091	cox6a1/cox7c/ndufb6/uqcrq/ndufc2/cox7a2a/uqcrh/ndufb9/uqcr10
69	GO:0000387	spliceosomal snRNP assembly	6/451	22/17036	1.73247e-05	0.000514994	0.000463657	447922/550244/445404/192331/393979/327011	6	6	0	0.875	snrpd1/snrpd3l/snrpe/snrpf/snrpg/snrpd2
70	GO:0000470	maturation of LSU-rRNA	6/451	22/17036	1.73247e-05	0.000514994	0.000463657	321114/321127/563247/100003787/322251/30228	6	6	0	0.875	pes/snu13b/ddx18/rpl7l1/rsl1d1/nhp2
71	GO:0032970	regulation of actin filament-based process	16/451	177/17036	1.98709e-05	0.000582702	0.000524615	394235/405801/566432/793158/334278/793949/321383/406659/406384/474327/678518/394125/100006041/791177/394243/406411	16	16	0	0.944444	pfn2l/arhgef10/rhoca/pfn2/arpc1a/rbm24a/gmfb/rhoaa/rhoac/capza1b/fmn2b/baiap2a/zgc:158689/cdc42l/tmsb4x/rhoab
72	GO:0051123	RNA polymerase II preinitiation complex assembly	5/451	14/17036	2.08962e-05	0.000604595	0.000544326	445285/321585/393941/326884/321947	5	5	0	0.857143	psmc6/psmc3/psmc4/psmc2/psmc5
73	GO:0044248	cellular catabolic process	54/451	1148/17036	2.72097e-05	0.000776908	0.000699462	30471/405801/64278/554104/415221/573095/445413/30388/324404/403011/564370/436882/799058/326687/327330/327197/550287/550499/445285/393922/406445/321585/393544/337220/171585/492805/767714/436862/445033/387290/554967/403015/321898/503767/321943/100005893/368358/30387/321622/393261/324015/797906/405805/321453/415202/572044/503934/436588/449846/394053/796450/322265/322073/437000	54	54	0	0.982143	psmb5/psmb6/qkia/psmb7/psma6a/ctsla/psmc6/hmgb1a/psmd12/ube2l3b/ubxn1/psmd11b/ube2d1b/snd1/psma4/vcp/psmd7/emc6/slirp/smox/psmd6/psmd3/psmd13/eif4a3/psma5/si:rp71-45k5.4/rbm24a/trib3/psma8/psmd4a/psmd8/polr2d/psma6b/psmb2/rnf144ab/psma1/psmc5/psmb1/rbx1/nsfl1c/rbm8a/psmd11a/psmd4b/psmb4/uchl3/psmd1/psma3/nocta/psmb3/ncl/adrm1/soga1/psmd14/magoh
74	GO:0042773	ATP synthesis coupled electron transport	8/451	47/17036	2.87951e-05	0.000811497	0.000730604	336118/566723/393781/436768/335774/573021/541390/100333064	8	8	0	0.9	cox6a1/cox7c/ndufb6/uqcrq/ndufc2/uqcrh/ndufb9/uqcr10
75	GO:0042552	myelination	9/451	61/17036	3.01544e-05	0.00083891	0.000755283	445164/140616/325288/334278/544664/64264/562289/373872/564874	9	9	0	0.909091	plp1a/sox10/olig2/arhgef10/fyna/tuba8l3/erbb3b/tfeb/tnfrsf21
76	GO:0006403	RNA localization	10/451	76/17036	3.06235e-05	0.000841178	0.000757325	393815/30471/386850/503767/795398/100005893/436700/436588/337399/394053	10	10	0	0.916667	qkia/rrs1/eif6/qki2/eif4a3/polr2d/eny2/rbm8a/ybx1/magoh
77	GO:0000380	alternative mRNA splicing, via spliceosome	9/451	63/17036	3.92747e-05	0.00103934	0.000935735	405801/560384/373117/503767/100005893/406691/394053/322206/100145909	9	9	0	0.909091	ddx5/celf2/eif4a3/rbm24a/srsf2a/rbm8a/mbnl2/magoh/srsf3b
78	GO:0007272	ensheathment of neurons	9/451	63/17036	3.92747e-05	0.00103934	0.000935735	445164/140616/325288/334278/544664/64264/562289/373872/564874	9	9	0	0.909091	plp1a/sox10/olig2/arhgef10/fyna/tuba8l3/erbb3b/tfeb/tnfrsf21
79	GO:0008366	axon ensheathment	9/451	63/17036	3.92747e-05	0.00103934	0.000935735	445164/140616/325288/334278/544664/64264/562289/373872/564874	9	9	0	0.909091	plp1a/sox10/olig2/arhgef10/fyna/tuba8l3/erbb3b/tfeb/tnfrsf21
80	GO:0031334	positive regulation of protein complex assembly	10/451	79/17036	4.30679e-05	0.00112599	0.00101375	566432/445285/321585/393941/326884/321947/406384/678518/791177/394243	10	10	0	0.916667	psmc6/psmc3/psmc4/psmc2/arpc1a/gmfb/psmc5/fmn2b/baiap2a/zgc:158689
81	GO:0007010	cytoskeleton organization	43/451	859/17036	4.66262e-05	0.00119094	0.00107222	393815/445164/394235/336681/30471/405801/562343/327204/100151220/562190/566432/497648/793158/321496/567039/334278/327197/793949/321033/406364/322258/321383/406659/393908/541348/406384/474327/321937/352944/678518/553412/568213/100006456/394125/100006041/100001221/407694/791177/792259/566287/394243/386762/406411	43	43	0	0.977778	qkia/aif1l/pfn2l/cfl1/frmd6/cct5/vcp/rac1a/arhgef10/tubb4b/cxcl12a/apc/qki2/tpm1/rhoca/pfn2/arpc1a/rbm24a/elmo1/gmfb/rhoaa/rhoac/fmnl3/tuba8l3/capza1b/dlg1l/bccip/dpysl2b/macf1a/specc1/phldb1a/fmn2b/cdc42bpb/tesk2/baiap2a/zgc:158689/sept15/cdc42l/tmsb4x/wasf1/rhoab/fmnl2a/map1aa
82	GO:0051493	regulation of cytoskeleton organization	19/451	253/17036	4.66497e-05	0.00119094	0.00107222	394235/405801/100151220/566432/793158/334278/793949/321383/406659/406384/474327/678518/394125/100006041/791177/566287/394243/386762/406411	19	19	0	0.952381	pfn2l/arhgef10/apc/rhoca/pfn2/arpc1a/rbm24a/gmfb/rhoaa/rhoac/capza1b/phldb1a/fmn2b/baiap2a/zgc:158689/cdc42l/tmsb4x/rhoab/map1aa
83	GO:0050657	nucleic acid transport	9/451	65/17036	5.0625e-05	0.00126272	0.00113684	393815/30471/386850/503767/100005893/436700/436588/337399/394053	9	9	0	0.909091	qkia/rrs1/eif6/qki2/eif4a3/polr2d/eny2/rbm8a/magoh
84	GO:0050658	RNA transport	9/451	65/17036	5.0625e-05	0.00126272	0.00113684	393815/30471/386850/503767/100005893/436700/436588/337399/394053	9	9	0	0.909091	qkia/rrs1/eif6/qki2/eif4a3/polr2d/eny2/rbm8a/magoh
85	GO:0021782	glial cell development	8/451	51/17036	5.3154e-05	0.00131073	0.00118007	445164/140616/406719/325288/30697/334278/544664/562289	8	8	0	0.9	nkx2.2a/sox10/olig2/arhgef10/prdm8/tuba8l3/erbb3b/tfeb
86	GO:0022904	respiratory electron transport chain	8/451	57/17036	0.00012008	0.00289527	0.00260665	336118/566723/393781/436768/335774/573021/541390/100333064	8	8	0	0.9	cox6a1/cox7c/ndufb6/uqcrq/ndufc2/uqcrh/ndufb9/uqcr10
87	GO:0048024	regulation of mRNA splicing, via spliceosome	9/451	73/17036	0.00012757	0.00304205	0.0027388	405801/560384/373117/503767/795398/100005893/406691/394053/100145909	9	9	0	0.909091	celf2/eif4a3/rbm24a/srsf2a/rbm8a/mbnl2/ybx1/magoh/srsf3b
88	GO:1902903	regulation of supramolecular fiber organization	13/451	146/17036	0.000137301	0.0032385	0.00291567	394235/405801/100151220/566432/334278/793949/321383/406384/474327/678518/791177/394243/386762	13	13	0	0.933333	pfn2l/arhgef10/apc/pfn2/arpc1a/rbm24a/gmfb/capza1b/fmn2b/baiap2a/zgc:158689/tmsb4x/map1aa
89	GO:0000154	rRNA modification	5/451	20/17036	0.000141891	0.00331079	0.00298075	445391/406275/100003787/321130/613144	5	5	0	0.857143	nop2/fbl/nop10/dkc1/nhp2
90	GO:0045333	cellular respiration	10/451	91/17036	0.000144897	0.00334497	0.00301153	336118/566723/393781/436768/335774/573021/541390/100006589/100333064/436850	10	10	0	0.916667	cox6a1/cox7c/ndufb6/uqcrq/suclg1/ndufc2/uqcrh/ndufb9/idh1/uqcr10
91	GO:0034248	regulation of cellular amide metabolic process	13/451	147/17036	0.000147071	0.0033594	0.00302452	393815/30471/405801/334619/799566/503767/795398/100005893/368632/406546/436588/322903/394053	13	13	0	0.933333	qkia/nanos1/c1qbp/ormdl1/qki2/eif4a3/rbm24a/eif5a2/polr2d/rbm8a/ybx1/eif4ebp1/magoh
92	GO:0000381	regulation of alternative mRNA splicing, via spliceosome	8/451	59/17036	0.000153875	0.00347822	0.00313149	405801/560384/373117/503767/100005893/406691/394053/100145909	8	8	0	0.9	celf2/eif4a3/rbm24a/srsf2a/rbm8a/mbnl2/magoh/srsf3b
93	GO:0051028	mRNA transport	7/451	45/17036	0.000165304	0.00369804	0.0033294	393815/30471/503767/100005893/436700/436588/394053	7	7	0	0.888889	qkia/qki2/eif4a3/polr2d/eny2/rbm8a/magoh
94	GO:0051128	regulation of cellular component organization	37/451	742/17036	0.000172498	0.00381959	0.00343884	394235/562490/405801/619262/100151220/562190/566432/407734/793158/334278/373102/445285/793949/321585/393941/326884/321383/406659/321947/406384/474327/352944/678518/553412/100006456/556747/406546/394125/100006041/554177/407694/791177/566287/394243/321897/386762/406411	37	37	0	0.974359	pfn2l/psmc6/gnl3/psmc3/psmc4/arhgef10/cxcl12a/mcl1b/apc/psmc2/rhoca/pfn2/arpc1a/rbm24a/gmfb/rhoaa/eif5a2/rhoac/fmnl3/gpm6ab/psmc5/capza1b/dpysl2b/sar1b/lrrc4ba/macf1a/swap70b/phldb1a/fmn2b/ston2/baiap2a/zgc:158689/cdc42l/tmsb4x/rhoab/fmnl2a/map1aa
95	GO:0070897	transcription preinitiation complex assembly	5/451	23/17036	0.000288416	0.00632184	0.00569165	445285/321585/393941/326884/321947	5	5	0	0.857143	psmc6/psmc3/psmc4/psmc2/psmc5
96	GO:0006508	proteolysis	45/451	995/17036	0.000316797	0.00687451	0.00618922	64278/554104/415221/573095/445413/30388/403011/564370/436882/799058/326687/327330/327197/550287/373102/550499/445285/393922/406445/321585/393544/171585/492805/436862/445033/554967/403015/570542/321898/321943/436700/30387/393261/324015/405805/321453/415202/503934/65225/449846/796450/323452/322265/322073/437000	45	45	0	0.978723	psmb5/psmb6/psmb7/ctsd/psma6a/ctsla/psmc6/psmd12/ube2l3b/ubxn1/psmd11b/metap2b/ube2d1b/psma4/vcp/psmd7/mcl1b/psmd6/psmd3/psmd13/psma5/si:rp71-45k5.4/trib3/psma8/psmd4a/psmd8/eny2/psma6b/psmb2/rnf144ab/psma1/psmc5/psmb1/rbx1/nsfl1c/psmd11a/psmd4b/psmb4/uchl3/psmd1/psma3/stambpl1/psmb3/adrm1/psmd14
97	GO:1902905	positive regulation of supramolecular fiber organization	9/451	83/17036	0.000342229	0.00735284	0.00661987	394235/405801/566432/334278/321383/406384/678518/791177/394243	9	9	0	0.909091	pfn2l/arhgef10/pfn2/arpc1a/rbm24a/gmfb/fmn2b/baiap2a/zgc:158689
98	GO:0015931	nucleobase-containing compound transport	9/451	84/17036	0.000374491	0.00788976	0.00710327	393815/30471/386850/503767/100005893/436700/436588/337399/394053	9	9	0	0.909091	qkia/rrs1/eif6/qki2/eif4a3/polr2d/eny2/rbm8a/magoh
99	GO:0006417	regulation of translation	12/451	144/17036	0.000452983	0.00936164	0.00842843	393815/30471/405801/334619/799566/503767/795398/100005893/406546/436588/322903/394053	12	12	0	0.928571	qkia/nanos1/c1qbp/qki2/eif4a3/rbm24a/eif5a2/polr2d/rbm8a/ybx1/eif4ebp1/magoh
100	GO:0006352	DNA-templated transcription, initiation	7/451	53/17036	0.000468114	0.00949352	0.00854716	445285/321585/393941/326884/321947/436588/449992	7	7	0	0.888889	psmc6/psmc3/psmc4/psmc2/polr2d/psmc5/polr2i
101	GO:0071599	otic vesicle development	7/451	53/17036	0.000468114	0.00949352	0.00854716	140616/60642/378723/403079/393544/60641/386762	7	7	0	0.888889	sox9a/sox9b/sox10/sox2/apc/psmd3/igfbp3
102	GO:0050684	regulation of mRNA processing	9/451	87/17036	0.000486649	0.00968833	0.00872255	405801/560384/373117/503767/795398/100005893/406691/394053/100145909	9	9	0	0.909091	celf2/eif4a3/rbm24a/srsf2a/rbm8a/mbnl2/ybx1/magoh/srsf3b
103	GO:0051495	positive regulation of cytoskeleton organization	9/451	87/17036	0.000486649	0.00968833	0.00872255	394235/405801/566432/334278/321383/406384/678518/791177/394243	9	9	0	0.909091	pfn2l/arhgef10/pfn2/arpc1a/rbm24a/gmfb/fmn2b/baiap2a/zgc:158689
104	GO:0007264	small GTPase mediated signal transduction	23/451	405/17036	0.000522577	0.010309	0.00928137	393772/327204/321107/793158/100536057/334278/100149956/100151562/799435/406659/654774/436839/414329/559017/406770/394125/100006041/570984/793942/436784/492355/373104/406411	23	23	0	0.96	rap1b/rac1a/arhgef10/rab14/si:dkey-172h23.2/rhoca/rhoaa/rhoac/arhgdia/rap2b/rabif/rab10/ralab/arhgef4/prex1/dock4b/cdc42l/rit1/arhgef10la/rhoab/rgl3a/fgd5a/dock3
105	GO:0043484	regulation of RNA splicing	9/451	91/17036	0.000677712	0.013249	0.0119282	405801/560384/373117/503767/795398/100005893/406691/394053/100145909	9	9	0	0.909091	celf2/eif4a3/rbm24a/srsf2a/rbm8a/mbnl2/ybx1/magoh/srsf3b
106	GO:0016070	RNA metabolic process	95/451	2624/17036	0.000719926	0.0138251	0.012447	393815/140616/325288/30510/30697/570792/60642/30471/30556/405801/83496/567413/378723/560384/567154/403079/30631/246093/266988/373117/324404/447922/321114/407985/58044/100005568/445285/321585/393941/767714/326884/550244/30452/550466/554137/321947/445404/445391/30686/321504/562289/322599/550391/406249/503767/795398/553705/394018/321127/555721/100005893/192331/436700/558427/368358/393979/321622/3070…	95	95	0	0.989691	pes/etv5b/qkia/tcf7l2/tcf7l1b/bmp2a/myca/nkx2.2a/etv4/hoxb7a/sox9a/sox9b/bambia/sox10/snrpd1/id3/smoc2/phf5a/snu13b/ddx18/nop2/ssb/psmc6/hmgb1a/srsf11/gnl3/psmc3/ddx5/rpl7l1/eif1axb/snrpa/snd1/olig2/psmc4/snrpd3l/rrs1/slirp/celf2/sox2/tsc22d3/qki2/psmc2/snrpe/sf3a2/eif4a3/bysl/snrpb/igfbp3/rbm24a/ddx39ab/fbl/ilf2/srsf2a/tcf12/polr2d/eny2/sf3b5/polr2f/polr2eb/psmc5/nop10/snrpf/utp3/snrpg/txnl4a/po…
107	GO:0007417	central nervous system development	32/451	659/17036	0.000740289	0.0140915	0.0126868	140616/406719/406504/325288/30510/30697/60642/406407/562490/493635/30556/378723/334113/557315/114378/327330/323465/393544/30452/447816/562289/321898/352944/553412/321622/266989/393541/554177/60641/564874/386762/30228	32	32	0	0.970588	pes/etv5b/tcf7l2/tcf7l1b/nkx2.2a/sox9a/sox9b/efnb3b/sox10/etf1b/hmgb1a/psmd12/vcanb/olig2/psmd7/bcan/cxcl12a/sox2/apc/tsc22d3/psmd3/marcksl1a/marcksl1b/prdm8/rtn4a/hapln1a/dpysl2b/sar1b/kirrel3l/tfeb/swap70b/tnfrsf21
108	GO:1903311	regulation of mRNA metabolic process	11/451	134/17036	0.000877627	0.0165604	0.0149096	30471/405801/560384/373117/767714/503767/795398/100005893/406691/394053/100145909	11	11	0	0.923077	qkia/celf2/eif4a3/rbm24a/srsf2a/rbm8a/mbnl2/ncl/ybx1/magoh/srsf3b
109	GO:0006091	generation of precursor metabolites and energy	13/451	180/17036	0.00103399	0.0193428	0.0174146	336118/566723/393781/436768/335774/573021/541390/554103/100332034/100006589/573689/100333064/436850	13	13	0	0.933333	cox6a1/cox7c/ndufb6/uqcrq/suclg1/ndufc2/cox7a2a/uqcrh/ndufb9/ndufs4/idh1/ndufb3/uqcr10
110	GO:0008154	actin polymerization or depolymerization	11/451	139/17036	0.00118594	0.0219956	0.0198029	394235/566432/321496/793949/321383/406384/474327/678518/407694/791177/394243	11	11	0	0.923077	pfn2l/cfl1/pfn2/arpc1a/gmfb/fmnl3/capza1b/fmn2b/baiap2a/zgc:158689/tmsb4x
111	GO:0051130	positive regulation of cellular component organization	16/451	254/17036	0.00125167	0.023018	0.0207235	394235/405801/566432/334278/445285/321585/393941/326884/321383/321947/406384/352944/678518/406546/791177/394243	16	16	0	0.944444	pfn2l/psmc6/psmc3/psmc4/arhgef10/cxcl12a/psmc2/pfn2/arpc1a/rbm24a/gmfb/eif5a2/psmc5/fmn2b/baiap2a/zgc:158689
112	GO:0046034	ATP metabolic process	10/451	121/17036	0.00141378	0.0257806	0.0232107	336118/566723/393781/436768/335774/573021/541390/554103/326977/100333064	10	10	0	0.916667	atp5l/cox6a1/cox7c/ndufb6/uqcrq/ndufc2/cox7a2a/uqcrh/ndufb9/uqcr10
113	GO:0030041	actin filament polymerization	10/451	122/17036	0.00150452	0.0272068	0.0244947	394235/566432/793949/321383/406384/474327/678518/407694/791177/394243	10	10	0	0.916667	pfn2l/pfn2/arpc1a/gmfb/fmnl3/capza1b/fmn2b/baiap2a/zgc:158689/tmsb4x
114	GO:0034470	ncRNA processing	16/451	259/17036	0.00153132	0.0274625	0.0247249	321114/767714/445391/321127/406275/563247/100003787/394081/321130/337399/322251/321897/447856/613144/30228/553462	16	16	0	0.944444	pes/snu13b/ddx18/nop2/gnl3/rpl7l1/rrs1/bysl/fbl/nop10/utp3/ddx24/rsl1d1/dkc1/ncl/nhp2
115	GO:1901566	organonitrogen compound biosynthetic process	48/451	1166/17036	0.0015476	0.0275269	0.0247829	393815/30471/406725/405801/324365/322256/334619/386634/327197/406823/796380/327075/436970/566527/799566/436808/386850/324944/322599/550391/394046/503767/795398/445060/768290/100005893/393738/394189/266989/368632/406546/322237/415168/436588/327515/326977/751643/322903/394053/393818/334307/321564/447945/751640/751639/335370/334121/677743	48	48	0	0.98	qkia/etf1b/eif2s1b/eif1b/eif5/eif1axb/nanos1/eif2s2/magt1/atp5l/degs1/vcp/eif3s10/hacd2/zc3h15/c1qbp/eef1b2/ormdl1/eif4a1a/eif6/rps27.2/qki2/rps17/mcts1/eif4a3/eif3ja/rbm24a/eif5a2/elovl1b/eif3jb/rpl39/polr2d/rwdd1/denr/b3gat2/mrpl17/rbm8a/mrpl12/dad1/zgc:136826/mrps14/mrpl20/krtcap2/tma7/ybx1/eif3ba/eif4ebp1/magoh
116	GO:0007265	Ras protein signal transduction	19/451	336/17036	0.00163714	0.0288829	0.0260037	393772/327204/321107/793158/334278/100151562/799435/406659/436839/414329/559017/406770/394125/100006041/570984/793942/492355/373104/406411	19	19	0	0.952381	rap1b/rac1a/arhgef10/rab14/si:dkey-172h23.2/rhoca/rhoaa/rhoac/arhgdia/rap2b/rab10/ralab/arhgef4/prex1/cdc42l/rit1/arhgef10la/rhoab/fgd5a
117	GO:0110053	regulation of actin filament organization	10/451	125/17036	0.00180551	0.0313437	0.0282192	394235/566432/334278/793949/321383/406384/474327/678518/791177/394243	10	10	0	0.916667	pfn2l/arhgef10/pfn2/arpc1a/gmfb/capza1b/fmn2b/baiap2a/zgc:158689/tmsb4x
118	GO:0015980	energy derivation by oxidation of organic compounds	10/451	126/17036	0.00191602	0.032894	0.029615	336118/566723/393781/436768/335774/573021/541390/100006589/100333064/436850	10	10	0	0.916667	cox6a1/cox7c/ndufb6/uqcrq/suclg1/ndufc2/uqcrh/ndufb9/idh1/uqcr10
119	GO:0033043	regulation of organelle organization	23/451	449/17036	0.0020519	0.0347862	0.0313185	394235/562490/405801/100151220/566432/793158/334278/373102/793949/321383/406659/406384/474327/678518/394125/100006041/554177/791177/566287/394243/321897/386762/406411	23	23	0	0.96	pfn2l/gnl3/arhgef10/mcl1b/apc/rhoca/pfn2/arpc1a/rbm24a/gmfb/rhoaa/rhoac/capza1b/sar1b/swap70b/phldb1a/fmn2b/baiap2a/zgc:158689/cdc42l/tmsb4x/rhoab/map1aa
120	GO:0007266	Rho protein signal transduction	13/451	199/17036	0.00253729	0.0420299	0.0378401	393772/327204/793158/334278/100151562/799435/406659/559017/406770/394125/100006041/570984/406411	13	13	0	0.933333	rac1a/arhgef10/si:dkey-172h23.2/rhoca/rhoaa/rhoac/arhgdia/arhgef4/prex1/cdc42l/arhgef10la/rhoab/fgd5a
121	GO:0006401	RNA catabolic process	10/451	132/17036	0.00269917	0.0443728	0.0399495	30471/405801/324404/767714/503767/100005893/368358/572044/436588/394053	10	10	0	0.916667	qkia/snd1/slirp/eif4a3/rbm24a/polr2d/rbm8a/nocta/ncl/magoh
122	GO:0030833	regulation of actin filament polymerization	9/451	111/17036	0.00275145	0.0448921	0.0404171	394235/566432/793949/321383/406384/474327/678518/791177/394243	9	9	0	0.909091	pfn2l/pfn2/arpc1a/gmfb/capza1b/fmn2b/baiap2a/zgc:158689/tmsb4x
123	GO:0008064	regulation of actin polymerization or depolymerization	9/451	113/17036	0.00310435	0.0496827	0.0447301	394235/566432/793949/321383/406384/474327/678518/791177/394243	9	9	0	0.909091	pfn2l/pfn2/arpc1a/gmfb/capza1b/fmn2b/baiap2a/zgc:158689/tmsb4x
124	GO:0030832	regulation of actin filament length	9/451	113/17036	0.00310435	0.0496827	0.0447301	394235/566432/793949/321383/406384/474327/678518/791177/394243	9	9	0	0.909091	pfn2l/pfn2/arpc1a/gmfb/capza1b/fmn2b/baiap2a/zgc:158689/tmsb4x
125	GO:0009141	nucleoside triphosphate metabolic process	11/451	157/17036	0.00311375	0.0496827	0.0447301	336118/566723/393781/436768/335774/573021/541390/554103/326977/100333064/436850	11	11	0	0.923077	atp5l/cox6a1/cox7c/ndufb6/uqcrq/suclg1/ndufc2/cox7a2a/uqcrh/ndufb9/uqcr10
126	GO:0009205	purine ribonucleoside triphosphate metabolic process	10/451	138/17036	0.00371977	0.058919	0.0530457	336118/566723/393781/436768/335774/573021/541390/554103/326977/100333064	10	10	0	0.916667	atp5l/cox6a1/cox7c/ndufb6/uqcrq/ndufc2/cox7a2a/uqcrh/ndufb9/uqcr10
127	GO:0060429	epithelium development	36/451	852/17036	0.00391392	0.0615449	0.0554098	140616/30697/378478/60642/562490/30556/405801/497646/378723/403079/321107/171478/100003889/321496/557315/321114/796380/793949/393544/767714/447816/406659/286739/558427/393261/30700/405805/394125/100006041/373872/65225/60641/564874/568008/386762/406411	36	36	0	0.973684	tcf7l1b/nkx2.2a/etv4/sox9a/sox9b/ctsd/sox10/fabp3/msna/rap1b/snu13b/cfl1/fyna/egfra/sox2/apc/psmd6/psmd3/rhoca/igfbp3/rbm24a/trib3/rhoaa/rhoac/rtn4a/gadd45bb/kirrel3l/thrab/swap70b/tnfrsf21/wwtr1/ncl/tmsb4x/eif3ba/zeb2a/rhoab
128	GO:0008360	regulation of cell shape	7/451	76/17036	0.00394886	0.0616476	0.0555023	793158/406659/100006456/394125/100006041/407694/406411	7	7	0	0.888889	rhoca/rhoaa/rhoac/fmnl3/cdc42l/rhoab/fmnl2a
129	GO:0006996	organelle organization	76/451	2132/17036	0.00399927	0.0619888	0.0558094	393815/445164/394235/336681/30471/562490/405801/562343/327204/100151220/562190/566432/497648/793158/321496/567039/334278/553496/327197/373102/793949/321033/406364/337220/322258/492805/321383/550466/321714/445190/406659/445391/386850/393908/541348/406384/393893/474327/321937/352944/393648/678518/553412/553660/393738/436700/554103/368358/321622/568213/100006456/406275/100003787/394125/100006041/554…	76	76	0	0.987179	qkia/aif1l/pfn2l/cfl1/tmed2/hmgb1a/setb/gnl3/frmd6/cct5/wbp2nl/vcp/rac1a/arhgef10/tubb4b/emc6/cxcl12a/slirp/mcl1b/rab14/apc/eif6/rer1/rps27.2/chchd2/qki2/nudc/tpm1/rhoca/pfn2/arpc1a/bxdc2/rbm24a/fbl/elmo1/gmfb/rhoaa/rhoac/aebp2/fmnl3/stx12/eny2/tuba8l3/jagn1b/nop10/capza1b/nsfl1c/dlg1l/bccip/hmgb3b/dpysl2b/top1l/ndufs5/cox7a2a/sar1b/jmjd1cb/macf1a/specc1/swap70b/phldb1a/fmn2b/cdc42bpb/tesk2/zgc:1…
130	GO:0009144	purine nucleoside triphosphate metabolic process	10/451	140/17036	0.00412073	0.0634184	0.0570965	336118/566723/393781/436768/335774/573021/541390/554103/326977/100333064	10	10	0	0.916667	atp5l/cox6a1/cox7c/ndufb6/uqcrq/ndufc2/cox7a2a/uqcrh/ndufb9/uqcr10
131	GO:0009894	regulation of catabolic process	13/451	211/17036	0.00418712	0.0637781	0.0574204	30471/405801/327197/393544/767714/554967/368358/321622/797906/405805/550449/322073/437000	13	13	0	0.933333	qkia/hmgb1a/ubxn1/vcp/slirp/psmd3/rbm24a/trib3/rnf144ab/asb5b/psmd1/ncl/soga1
132	GO:0090304	nucleic acid metabolic process	101/451	2982/17036	0.00420289	0.0637781	0.0574204	393815/140616/325288/30510/30697/570792/60642/30471/30556/405801/83496/567413/378723/560384/567154/403079/30631/246093/266988/373117/324404/447922/321114/407985/58044/553496/327197/100005568/445285/321585/393941/767714/326884/550244/30452/550466/554137/321947/445404/445391/541348/30686/321504/562289/322599/100001425/550391/406249/503767/795398/553705/394018/321127/555721/100005893/192331/436700/5…	101	101	0	0.990291	pes/etv5b/qkia/tcf7l2/tcf7l1b/bmp2a/myca/nkx2.2a/etv4/hoxb7a/sox9a/sox9b/bambia/sox10/snrpd1/id3/smoc2/phf5a/snu13b/ddx18/nop2/ssb/psmc6/hmgb1a/srsf11/gnl3/psmc3/ddx5/rpl7l1/eif1axb/snrpa/snd1/olig2/psmc4/snrpd3l/vcp/rrs1/slirp/celf2/sox2/apc/tsc22d3/qki2/psmc2/snrpe/sf3a2/eif4a3/bysl/snrpb/igfbp3/rbm24a/ddx39ab/fbl/ilf2/srsf2a/ube2na/tcf12/polr2d/eny2/sf3b5/polr2f/polr2eb/psmc5/nop10/snrpf/utp3/…
133	GO:0048869	cellular developmental process	82/451	2338/17036	0.00426028	0.0642	0.0578002	393815/445164/140616/406719/325288/30510/30697/378478/334035/369191/60642/30471/562490/30556/405801/567413/378723/560384/567154/100006612/327204/30631/246093/100151220/266988/562190/407734/100003889/793158/557315/407985/114378/334278/192327/796380/322258/30452/544664/386937/447816/64264/445190/406659/30686/562289/322599/352944/553412/767691/321127/558427/368358/321622/436839/393261/100004469/3070…	82	82	0	0.988095	pes/etv5b/qkia/tcf7l2/tcf7l1b/bmp2a/myca/nkx2.2a/etv4/sox9a/sox9b/plp1a/efnb3b/sox10/cct3/id3/smoc2/ddx18/hmgb1a/gnl3/cct5/psmd11b/eif1axb/nanos1/metap2b/olig2/rac1a/olfm2a/arhgef10/cxcl12a/slirp/tnr/fyna/egfra/sox2/apc/dscamb/psmd6/qki2/rhoca/rbm24a/fbl/uba1/rhoaa/rhoac/prdm8/fmnl3/pnn/gpm6ab/tcf12/rab10/tuba8l3/mfsd2ab/jagn1b/rtn4a/psmd11a/erbb3b/dpysl2b/lrrc4ba/kirrel3l/thrab/jmjd1cb/mbnl2/mac…
134	GO:0032271	regulation of protein polymerization	9/451	119/17036	0.00438076	0.0651114	0.0586207	394235/566432/793949/321383/406384/474327/678518/791177/394243	9	9	0	0.909091	pfn2l/pfn2/arpc1a/gmfb/capza1b/fmn2b/baiap2a/zgc:158689/tmsb4x
135	GO:0042176	regulation of protein catabolic process	7/451	80/17036	0.00524511	0.0769047	0.0692384	327197/393544/554967/405805/550449/322073/437000	7	7	0	0.888889	ubxn1/vcp/psmd3/trib3/rnf144ab/asb5b/psmd1
136	GO:0035107	appendage morphogenesis	6/451	61/17036	0.00540801	0.0782359	0.070437	60642/30452/555721/30700/60641/386762	6	6	0	0.875	etv5b/etv4/sox9a/sox9b/apc/sall1a
137	GO:0044271	cellular nitrogen compound biosynthetic process	92/451	2704/17036	0.00571017	0.0820601	0.0738799	393815/140616/325288/30510/30697/570792/60642/30471/406725/30556/405801/83496/567413/378723/567154/324365/403079/30631/246093/266988/322256/407985/58044/334619/386634/327197/406823/100005568/796380/445285/327075/321585/393941/436970/767714/326884/30452/550466/799566/554137/436808/321947/445391/386850/30686/562289/322599/550391/394046/503767/795398/553705/555721/768290/100005893/393738/436700/3941…	92	92	0	0.989362	etv5b/qkia/tcf7l2/tcf7l1b/bmp2a/myca/nkx2.2a/etv4/hoxb7a/sox9a/sox9b/bambia/sox10/id3/smoc2/etf1b/eif2s1b/psmc6/hmgb1a/psmc3/eif1b/eif5/eif1axb/nanos1/eif2s2/olig2/psmc4/atp5l/degs1/vcp/eif3s10/zc3h15/c1qbp/eef1b2/ormdl1/sox2/eif4a1a/eif6/tsc22d3/rps27.2/qki2/rps17/psmc2/mcts1/eif4a3/eif3ja/igfbp3/rbm24a/ilf2/eif5a2/elovl1b/eif3jb/tcf12/rpl39/polr2d/eny2/rwdd1/polr2f/suclg1/denr/polr2eb/psmc5/nop…
138	GO:0009199	ribonucleoside triphosphate metabolic process	10/451	147/17036	0.00579939	0.082794	0.0745407	336118/566723/393781/436768/335774/573021/541390/554103/326977/100333064	10	10	0	0.916667	atp5l/cox6a1/cox7c/ndufb6/uqcrq/ndufc2/cox7a2a/uqcrh/ndufb9/uqcr10
139	GO:0042255	ribosome assembly	5/451	45/17036	0.00650214	0.0916625	0.0825252	386850/393738/402823/751640/677743	5	5	0	0.857143	eif6/rps27.2/bxdc2/zgc:136826/mrpl20
140	GO:0010628	positive regulation of gene expression	29/451	670/17036	0.00667753	0.0917104	0.0825682	140616/30697/570792/60642/30471/405801/567413/567154/407985/334619/100005568/445285/321585/393941/326884/550466/321947/30686/562289/436700/558427/321622/30700/406546/436588/60641/406517/550394/568008	29	29	0	0.967742	qkia/myca/nkx2.2a/etv4/sox9a/sox9b/sox10/psmc6/hmgb1a/psmc3/psmc4/c1qbp/psmc2/rbm24a/ilf2/eif5a2/tcf12/polr2d/eny2/psmc5/med10/hmgb3b/thrab/tfeb/sox6/sox5/wwtr1/myrf/nfic
141	GO:0051246	regulation of protein metabolic process	33/451	791/17036	0.00678007	0.092533	0.0833089	393815/402991/30471/405801/497646/30631/404045/393947/334619/327197/373102/393544/799608/799566/554967/541348/322599/557738/100004576/503767/795398/100005893/321622/324015/405805/406546/550449/436588/373872/322903/394053/322073/437000	33	33	0	0.971429	qkia/bmp2a/hmgb1a/ubxn1/eif1axb/nanos1/ube2d1b/vcp/c1qbp/mcl1b/fyna/psmd3/qki2/arpp19b/eif4a3/gadd45ga/traf4a/rbm24a/trib3/eif5a2/polr2d/rnf144ab/gadd45bb/rbm8a/bccip/asb5b/psmd1/ccny/ybx1/eif4ebp1/ccnd2a/taok1a/magoh
142	GO:0009126	purine nucleoside monophosphate metabolic process	10/451	151/17036	0.0069738	0.0939947	0.0846249	336118/566723/393781/436768/335774/573021/541390/554103/326977/100333064	10	10	0	0.916667	atp5l/cox6a1/cox7c/ndufb6/uqcrq/ndufc2/cox7a2a/uqcrh/ndufb9/uqcr10
143	GO:0009167	purine ribonucleoside monophosphate metabolic process	10/451	151/17036	0.0069738	0.0939947	0.0846249	336118/566723/393781/436768/335774/573021/541390/554103/326977/100333064	10	10	0	0.916667	atp5l/cox6a1/cox7c/ndufb6/uqcrq/ndufc2/cox7a2a/uqcrh/ndufb9/uqcr10
144	GO:0009059	macromolecule biosynthetic process	93/451	2783/17036	0.00888618	0.116163	0.104583	393815/140616/325288/30510/30697/570792/60642/30471/30556/405801/83496/567413/378723/567154/324365/403079/30631/246093/266988/322256/407985/58044/334619/553496/386634/327197/406823/100005568/796380/445285/321585/393941/436970/767714/326884/566527/30452/550466/799566/554137/436808/321947/445391/386850/30686/324944/562289/322599/550391/394046/503767/795398/553705/445060/555721/768290/100005893/3937…	93	93	0	0.989474	etv5b/qkia/tcf7l2/tcf7l1b/bmp2a/myca/nkx2.2a/etv4/hoxb7a/sox9a/sox9b/bambia/sox10/id3/smoc2/etf1b/eif2s1b/psmc6/hmgb1a/psmc3/eif1b/eif5/eif1axb/nanos1/eif2s2/magt1/olig2/psmc4/vcp/eif3s10/zc3h15/c1qbp/eef1b2/ormdl1/sox2/eif4a1a/eif6/tsc22d3/rps27.2/qki2/rps17/psmc2/mcts1/eif4a3/eif3ja/igfbp3/rbm24a/ilf2/eif5a2/eif3jb/tcf12/rpl39/polr2d/eny2/rwdd1/polr2f/denr/b3gat2/polr2eb/psmc5/nop10/mrpl17/polr…
145	GO:0034660	ncRNA metabolic process	17/451	339/17036	0.00915642	0.118979	0.107118	321114/767714/445391/553705/321127/406275/563247/100003787/394081/321130/337399/322251/321897/447856/613144/30228/553462	17	17	0	0.947368	pes/snu13b/ddx18/nop2/gnl3/rpl7l1/rrs1/bysl/fbl/nop10/utp3/ddx24/polr2l/rsl1d1/dkc1/ncl/nhp2
146	GO:0010557	positive regulation of macromolecule biosynthetic process	27/451	627/17036	0.00926683	0.119697	0.107765	140616/30697/570792/60642/567413/567154/407985/334619/100005568/445285/321585/393941/326884/550466/321947/30686/562289/436700/558427/321622/30700/406546/436588/60641/406517/550394/568008	27	27	0	0.965517	myca/nkx2.2a/etv4/sox9a/sox9b/sox10/psmc6/hmgb1a/psmc3/psmc4/c1qbp/psmc2/ilf2/eif5a2/tcf12/polr2d/eny2/psmc5/med10/hmgb3b/thrab/tfeb/sox6/sox5/wwtr1/myrf/nfic
147	GO:0051258	protein polymerization	10/451	158/17036	0.00946318	0.119829	0.107884	394235/566432/793949/321383/406384/474327/678518/407694/791177/394243	10	10	0	0.916667	pfn2l/pfn2/arpc1a/gmfb/fmnl3/capza1b/fmn2b/baiap2a/zgc:158689/tmsb4x
148	GO:0006402	mRNA catabolic process	8/451	114/17036	0.0108688	0.13103	0.117968	30471/405801/767714/503767/100005893/572044/436588/394053	8	8	0	0.9	qkia/eif4a3/rbm24a/polr2d/rbm8a/nocta/ncl/magoh
149	GO:0009060	aerobic respiration	5/451	51/17036	0.0109921	0.131784	0.118647	336118/566723/335774/100006589/436850	5	5	0	0.857143	cox6a1/cox7c/suclg1/uqcrh/idh1
150	GO:0048468	cell development	50/451	1360/17036	0.0111832	0.131881	0.118734	393815/445164/140616/406719/325288/30697/334035/369191/30471/562490/405801/378723/560384/100006612/327204/30631/246093/100151220/266988/562190/407734/557315/407985/114378/334278/192327/796380/322258/30452/544664/386937/447816/64264/562289/322599/352944/553412/767691/321622/436839/406335/556747/445176/792259/322903/558436/321897/564874/568008/386762	50	50	0	0.980769	etv5b/qkia/bmp2a/nkx2.2a/plp1a/efnb3b/sox10/cct3/id3/smoc2/hmgb1a/gnl3/cct5/eif1axb/nanos1/olig2/rac1a/olfm2a/arhgef10/cxcl12a/tnr/sox2/apc/dscamb/qki2/rbm24a/uba1/prdm8/gpm6ab/tcf12/rab10/tuba8l3/mfsd2ab/rtn4a/erbb3b/dpysl2b/lrrc4ba/kirrel3l/jmjd1cb/mbnl2/macf1a/tfeb/swap70b/tnfrsf21/wwtr1/manf/sept15/eif3ba/myo9aa/map1aa
151	GO:0034645	cellular macromolecule biosynthetic process	92/451	2773/17036	0.0111924	0.131881	0.118734	393815/140616/325288/30510/30697/570792/60642/30471/30556/405801/83496/567413/378723/567154/324365/403079/30631/246093/266988/322256/407985/58044/334619/553496/386634/327197/406823/100005568/796380/445285/321585/393941/436970/767714/326884/566527/30452/550466/799566/554137/436808/321947/445391/386850/30686/324944/562289/322599/550391/394046/503767/795398/553705/445060/555721/768290/100005893/3937…	92	92	0	0.989362	etv5b/qkia/tcf7l2/tcf7l1b/bmp2a/myca/nkx2.2a/etv4/hoxb7a/sox9a/sox9b/bambia/sox10/id3/smoc2/etf1b/eif2s1b/psmc6/hmgb1a/psmc3/eif1b/eif5/eif1axb/nanos1/eif2s2/magt1/olig2/psmc4/vcp/eif3s10/zc3h15/c1qbp/eef1b2/sox2/eif4a1a/eif6/tsc22d3/rps27.2/qki2/rps17/psmc2/mcts1/eif4a3/eif3ja/igfbp3/rbm24a/ilf2/eif5a2/eif3jb/tcf12/rpl39/polr2d/eny2/rwdd1/polr2f/denr/b3gat2/polr2eb/psmc5/nop10/mrpl17/polr2i/rbm8…
152	GO:0002009	morphogenesis of an epithelium	21/451	460/17036	0.0112433	0.131881	0.118734	140616/378478/60642/562490/405801/403079/321107/171478/100003889/321496/793949/767714/406659/286739/405805/394125/100006041/373872/60641/386762/406411	21	21	0	0.956522	sox9a/sox9b/sox10/fabp3/msna/rap1b/cfl1/fyna/egfra/apc/rhoca/igfbp3/rbm24a/trib3/rhoaa/rhoac/swap70b/ncl/tmsb4x/zeb2a/rhoab
153	GO:0009161	ribonucleoside monophosphate metabolic process	10/451	164/17036	0.0120935	0.14004	0.12608	336118/566723/393781/436768/335774/573021/541390/554103/326977/100333064	10	10	0	0.916667	atp5l/cox6a1/cox7c/ndufb6/uqcrq/ndufc2/cox7a2a/uqcrh/ndufb9/uqcr10
154	GO:0031328	positive regulation of cellular biosynthetic process	27/451	641/17036	0.0121325	0.14004	0.12608	140616/30697/570792/60642/567413/567154/407985/334619/100005568/445285/321585/393941/326884/550466/321947/30686/562289/436700/558427/321622/30700/406546/436588/60641/406517/550394/568008	27	27	0	0.965517	myca/nkx2.2a/etv4/sox9a/sox9b/sox10/psmc6/hmgb1a/psmc3/psmc4/c1qbp/psmc2/ilf2/eif5a2/tcf12/polr2d/eny2/psmc5/med10/hmgb3b/thrab/tfeb/sox6/sox5/wwtr1/myrf/nfic
155	GO:0009123	nucleoside monophosphate metabolic process	10/451	168/17036	0.0141311	0.156452	0.140856	336118/566723/393781/436768/335774/573021/541390/554103/326977/100333064	10	10	0	0.916667	atp5l/cox6a1/cox7c/ndufb6/uqcrq/ndufc2/cox7a2a/uqcrh/ndufb9/uqcr10
156	GO:0010608	posttranscriptional regulation of gene expression	14/451	273/17036	0.0143196	0.157733	0.14201	393815/30471/405801/334619/767714/799566/322599/503767/795398/100005893/406546/436588/322903/394053	14	14	0	0.9375	qkia/eif1axb/nanos1/c1qbp/qki2/eif4a3/rbm24a/eif5a2/polr2d/rbm8a/ncl/ybx1/eif4ebp1/magoh
157	GO:0009891	positive regulation of biosynthetic process	27/451	652/17036	0.0148553	0.16118	0.145113	140616/30697/570792/60642/567413/567154/407985/334619/100005568/445285/321585/393941/326884/550466/321947/30686/562289/436700/558427/321622/30700/406546/436588/60641/406517/550394/568008	27	27	0	0.965517	myca/nkx2.2a/etv4/sox9a/sox9b/sox10/psmc6/hmgb1a/psmc3/psmc4/c1qbp/psmc2/ilf2/eif5a2/tcf12/polr2d/eny2/psmc5/med10/hmgb3b/thrab/tfeb/sox6/sox5/wwtr1/myrf/nfic
158	GO:0009266	response to temperature stimulus	5/451	56/17036	0.0160641	0.17257	0.155367	565155/321622/30671/436588/373085	5	5	0	0.857143	hsp70.3/hmgb1a/hspa9/polr2d/hsp90aa1.2
159	GO:0048522	positive regulation of cellular process	62/451	1790/17036	0.0165211	0.176605	0.159	140616/394235/325288/30510/30697/378478/570792/60642/569836/402991/562490/30556/405801/83496/567413/497646/567154/30631/404045/566432/407985/334619/334278/561566/100005568/445285/321585/393941/326884/321383/544664/550466/799608/321947/406384/30686/562289/557738/352944/100004576/450026/678518/81880/555721/436700/558427/321622/30700/324015/405805/406546/393541/436588/791177/60641/406517/368910/3942…	62	62	0	0.984375	tcf7l2/tcf7l1b/bmp2a/myca/nkx2.2a/etv4/sox9a/sox9b/anxa13/bambia/sox10/pfn2l/psmc6/hmgb1a/psmc3/ube2d1b/olig2/psmc4/arhgef10/c1qbp/cxcl12a/mtdha/egfra/apc/tsc22d3/psmc2/pfn2/arpc1a/gadd45ga/traf4a/rbm24a/trib3/gmfb/ilf2/eif5a2/tcf12/polr2d/eny2/rnf144ab/psmc5/tspan5a/gadd45bb/erbb3b/med10/hmgb3b/sall1a/ccny/thrab/pkp4/tfeb/swap70b/fmn2b/sox6/sox5/wwtr1/erbb4b/myrf/baiap2a/zgc:158689/ccnd2a/taok1a…
160	GO:0009611	response to wounding	13/451	251/17036	0.0166055	0.176637	0.159029	493635/83496/378723/562190/544664/406659/352944/553412/321622/394125/100006041/373085/406411	13	13	0	0.933333	bambia/hmgb1a/cxcl12a/hspa9/sox2/rhoca/rhoaa/rhoac/hapln1a/erbb3b/dpysl2b/macf1a/rhoab
161	GO:0032989	cellular component morphogenesis	29/451	723/17036	0.0175523	0.18031	0.162336	393815/30697/369191/30471/405801/100006612/327204/100151220/793158/114378/322258/30452/544664/386937/447816/406659/352944/553412/368358/100006456/406335/556747/394125/100006041/407694/792259/568008/386762/406411	29	29	0	0.967742	etv5b/qkia/nkx2.2a/efnb3b/cct5/rac1a/cxcl12a/slirp/tnr/apc/dscamb/qki2/rhoca/rbm24a/uba1/rhoaa/rhoac/fmnl3/rtn4a/erbb3b/dpysl2b/lrrc4ba/wwtr1/sept15/cdc42l/rhoab/fmnl2a/myo9aa/map1aa
162	GO:0010638	positive regulation of organelle organization	9/451	150/17036	0.0184885	0.188357	0.16958	394235/405801/566432/334278/321383/406384/678518/791177/394243	9	9	0	0.909091	pfn2l/arhgef10/pfn2/arpc1a/rbm24a/gmfb/fmn2b/baiap2a/zgc:158689
163	GO:0031032	actomyosin structure organization	9/451	152/17036	0.0199687	0.199687	0.179782	393815/30471/405801/567039/334278/322258/321937/352944/792259	9	9	0	0.909091	qkia/frmd6/cct5/arhgef10/cxcl12a/qki2/rbm24a/cdc42bpb/sept15
164	GO:0042060	wound healing	11/451	204/17036	0.0202455	0.201526	0.181437	493635/83496/378723/562190/544664/406659/352944/394125/100006041/373085/406411	11	11	0	0.923077	bambia/cxcl12a/hspa9/sox2/rhoca/rhoaa/rhoac/hapln1a/erbb3b/macf1a/rhoab
165	GO:0048518	positive regulation of biological process	69/451	2055/17036	0.0219557	0.212754	0.191546	570832/140616/394235/325288/30510/30697/378478/570792/60642/569836/402991/30471/562490/30556/405801/83496/567413/497646/378723/567154/30631/404045/566432/407985/334619/334278/561566/100005568/445285/321585/393941/406364/326884/321383/544664/550466/799608/321947/406384/30686/562289/557738/352944/100004576/450026/678518/81880/555721/436700/558427/321622/30700/324015/405805/406546/393541/550449/4365…	69	69	0	0.985915	qkia/tcf7l2/tcf7l1b/bmp2a/myca/nkx2.2a/etv4/sox9a/sox9b/anxa13/bambia/sox10/pfn2l/psmc6/hmgb1a/psmc3/ube2d1b/olig2/psmc4/arhgef10/c1qbp/cxcl12a/mtdha/egfra/sox2/apc/tsc22d3/psmc2/pfn2/arpc1a/lhfpl2a/gadd45ga/traf4a/rbm24a/trib3/elmo1/gmfb/ilf2/eif5a2/tcf12/polr2d/eny2/rnf144ab/psmc5/tspan5a/gadd45bb/erbb3b/med10/asb5b/hmgb3b/sar1b/sall1a/ccny/thrab/pkp4/tfeb/swap70b/fmn2b/sox6/sox5/wwtr1/erbb4b/m…
166	GO:0045893	positive regulation of transcription, DNA-templated	24/451	584/17036	0.0226225	0.215178	0.193728	140616/30697/570792/60642/567413/567154/407985/100005568/445285/321585/393941/326884/550466/321947/30686/562289/436700/558427/321622/30700/60641/406517/550394/568008	24	24	0	0.961538	myca/nkx2.2a/etv4/sox9a/sox9b/sox10/psmc6/hmgb1a/psmc3/psmc4/psmc2/ilf2/tcf12/eny2/psmc5/med10/hmgb3b/thrab/tfeb/sox6/sox5/wwtr1/myrf/nfic
167	GO:0043624	cellular protein complex disassembly	6/451	83/17036	0.0227078	0.215178	0.193728	100151220/321496/474327/266989/406546/386762	6	6	0	0.875	etf1b/cfl1/apc/eif5a2/capza1b/map1aa
168	GO:0032535	regulation of cellular component size	11/451	208/17036	0.0229788	0.215403	0.19393	394235/566432/793949/321383/406384/474327/352944/678518/553412/791177/394243	11	11	0	0.923077	pfn2l/cxcl12a/pfn2/arpc1a/gmfb/capza1b/dpysl2b/fmn2b/baiap2a/zgc:158689/tmsb4x
169	GO:1902680	positive regulation of RNA biosynthetic process	24/451	585/17036	0.0230292	0.215403	0.19393	140616/30697/570792/60642/567413/567154/407985/100005568/445285/321585/393941/326884/550466/321947/30686/562289/436700/558427/321622/30700/60641/406517/550394/568008	24	24	0	0.961538	myca/nkx2.2a/etv4/sox9a/sox9b/sox10/psmc6/hmgb1a/psmc3/psmc4/psmc2/ilf2/tcf12/eny2/psmc5/med10/hmgb3b/thrab/tfeb/sox6/sox5/wwtr1/myrf/nfic
170	GO:1903508	positive regulation of nucleic acid-templated transcription	24/451	585/17036	0.0230292	0.215403	0.19393	140616/30697/570792/60642/567413/567154/407985/100005568/445285/321585/393941/326884/550466/321947/30686/562289/436700/558427/321622/30700/60641/406517/550394/568008	24	24	0	0.961538	myca/nkx2.2a/etv4/sox9a/sox9b/sox10/psmc6/hmgb1a/psmc3/psmc4/psmc2/ilf2/tcf12/eny2/psmc5/med10/hmgb3b/thrab/tfeb/sox6/sox5/wwtr1/myrf/nfic
171	GO:0030154	cell differentiation	74/451	2233/17036	0.0233945	0.21788	0.196161	393815/445164/140616/406719/325288/30510/30697/378478/334035/369191/60642/30471/562490/30556/405801/567413/378723/560384/567154/100006612/327204/30631/246093/100151220/266988/562190/407734/100003889/557315/407985/114378/334278/192327/796380/322258/30452/544664/386937/447816/64264/445190/30686/562289/322599/352944/553412/767691/321127/558427/321622/436839/393261/100004469/30700/406335/406275/55674…	74	74	0	0.986842	pes/etv5b/qkia/tcf7l2/tcf7l1b/bmp2a/myca/nkx2.2a/etv4/sox9a/sox9b/plp1a/efnb3b/sox10/cct3/id3/smoc2/ddx18/hmgb1a/gnl3/cct5/psmd11b/eif1axb/nanos1/metap2b/olig2/rac1a/olfm2a/arhgef10/cxcl12a/tnr/fyna/egfra/sox2/apc/dscamb/psmd6/qki2/rbm24a/fbl/uba1/prdm8/pnn/gpm6ab/tcf12/rab10/tuba8l3/mfsd2ab/jagn1b/rtn4a/psmd11a/erbb3b/dpysl2b/lrrc4ba/kirrel3l/thrab/jmjd1cb/mbnl2/macf1a/tfeb/swap70b/tnfrsf21/wnt7…
172	GO:0031123	RNA 3'-end processing	5/451	62/17036	0.0239539	0.222137	0.199993	795398/406275/436588/321897/613144	5	5	0	0.857143	gnl3/fbl/polr2d/dkc1/ybx1
173	GO:0030838	positive regulation of actin filament polymerization	5/451	63/17036	0.025473	0.233013	0.209785	566432/406384/678518/791177/394243	5	5	0	0.857143	arpc1a/gmfb/fmn2b/baiap2a/zgc:158689
174	GO:0045944	positive regulation of transcription by RNA polymerase II	19/451	440/17036	0.0257338	0.233013	0.209785	140616/30697/60642/567413/567154/407985/100005568/445285/321585/393941/326884/550466/321947/30686/558427/321622/60641/550394/568008	19	19	0	0.952381	myca/nkx2.2a/sox9a/sox9b/sox10/psmc6/hmgb1a/psmc3/psmc4/psmc2/tcf12/psmc5/med10/hmgb3b/thrab/sox6/sox5/wwtr1/nfic
175	GO:0031329	regulation of cellular catabolic process	10/451	185/17036	0.0257372	0.233013	0.209785	30471/405801/327197/767714/368358/321622/797906/405805/322073/437000	10	10	0	0.916667	qkia/hmgb1a/ubxn1/vcp/slirp/rbm24a/trib3/rnf144ab/ncl/soga1
176	GO:0032268	regulation of cellular protein metabolic process	29/451	747/17036	0.025771	0.233013	0.209785	393815/402991/30471/405801/497646/30631/404045/393947/334619/327197/373102/799608/799566/541348/557738/100004576/503767/795398/100005893/321622/324015/405805/406546/436588/373872/322903/394053/322073/437000	29	29	0	0.967742	qkia/bmp2a/hmgb1a/ubxn1/nanos1/ube2d1b/vcp/c1qbp/mcl1b/fyna/qki2/arpp19b/eif4a3/gadd45ga/traf4a/rbm24a/trib3/eif5a2/polr2d/rnf144ab/gadd45bb/rbm8a/bccip/ccny/ybx1/eif4ebp1/ccnd2a/taok1a/magoh
177	GO:0051254	positive regulation of RNA metabolic process	25/451	623/17036	0.0261108	0.235105	0.211669	140616/30697/570792/60642/405801/567413/567154/407985/100005568/445285/321585/393941/326884/550466/321947/30686/562289/436700/558427/321622/30700/60641/406517/550394/568008	25	25	0	0.962963	myca/nkx2.2a/etv4/sox9a/sox9b/sox10/psmc6/hmgb1a/psmc3/psmc4/psmc2/rbm24a/ilf2/tcf12/eny2/psmc5/med10/hmgb3b/thrab/tfeb/sox6/sox5/wwtr1/myrf/nfic
[truncated: 28 more rows]

## Sheet: 8_FP
	ID	Description	GeneRatio	BgRatio	pvalue	p.adjust	qvalue	geneID	Count	up	down	up_ratio	genename
[truncated: 481 more rows]

## Sheet: 5_EVL
	ID	Description	GeneRatio	BgRatio	pvalue	p.adjust	qvalue	geneID	Count	up	down	up_ratio	genename
[truncated: 276 more rows]

[truncated: 6 more sheets: 2_PMN>MN, 3_MN2, 4_RG, 6_pMN2, 7_V2b1, 9_V3IN]
