# Supplementary material for: Expression of myelin transcription factor 1 and lamin B receptor mediate neural progenitor fate transition in the zebrafish spinal cord pMN domain
Source: J Biol Chem. 2022 Sep 5;298(10):102452. doi: 10.1016/j.jbc.2022.102452 (PMC9530849; doi:10.1016/j.jbc.2022.102452)
Supplement: Supplemental Data 3 [file mmc3.xlsx]

## Sheet: marker.metabolism.gene
Gene.symbol	Function	GeneID	Type
prdx1	hydrogen peroxide catabolic process	541344	metabolic
kif26ab	microtubule-based movement	58004	morphogy
kif11	microtubule-based movement	195818	morphogy
specc1	actin cytoskeleton organization	562343	morphogy
isl1	regulation of nucleobase-containing compound metabolic process	30147	metabolic
isl1	nitrogen compound metabolic process	30147	metabolic
isl1	regulation of RNA metabolic process	30147	metabolic
isl1	nucleobase-containing compound metabolic process	30147	metabolic
tcf7l2	regulation of nucleobase-containing compound metabolic process	30510	metabolic
tcf7l2	nucleobase-containing compound metabolic process	30510	metabolic
tcf7l2	nitrogen compound metabolic process	30510	metabolic
tcf7l2	regulation of RNA metabolic process	30510	metabolic
ret	cellular component biogenesis	30512	metabolic
ret	nitrogen compound metabolic process	30512	metabolic
tcf7l1b	regulation of nucleobase-containing compound metabolic process	30556	metabolic
tcf7l1b	regulation of RNA metabolic process	30556	metabolic
tcf7l1b	nucleobase-containing compound metabolic process	30556	metabolic
tcf7l1b	nitrogen compound metabolic process	30556	metabolic
bmp2a	regulation of RNA metabolic process	30631	metabolic
bmp2a	regulation of nucleobase-containing compound metabolic process	30631	metabolic
bmp2a	nucleobase-containing compound metabolic process	30631	metabolic
bmp2a	nitrogen compound metabolic process	30631	metabolic
pcna	nitrogen compound metabolic process	30678	metabolic
pcna	nucleobase-containing compound metabolic process	30678	metabolic
pcna	regulation of nucleobase-containing compound metabolic process	30678	metabolic
nkx2.2a	nucleobase-containing compound metabolic process	30697	metabolic
nkx2.2a	anatomical structure formation involved in morphogenesis	30697	morphogy
nkx2.2a	regulation of RNA metabolic process	30697	metabolic
nkx2.2a	regulation of nucleobase-containing compound metabolic process	30697	metabolic
nkx2.2a	nitrogen compound metabolic process	30697	metabolic
rrm1	nitrogen compound metabolic process	30740	metabolic
rrm1	nucleobase-containing compound metabolic process	30740	metabolic
ccnb1	nitrogen compound metabolic process	58025	metabolic
sox9b	nitrogen compound metabolic process	60642	metabolic
sox9b	regulation of nucleobase-containing compound metabolic process	60642	metabolic
sox9b	anatomical structure formation involved in morphogenesis	60642	morphogy
sox9b	regulation of RNA metabolic process	60642	metabolic
sox9b	nucleobase-containing compound metabolic process	60642	metabolic
cdk1	nitrogen compound metabolic process	80973	metabolic
meis3	regulation of RNA metabolic process	81885	metabolic
meis3	nitrogen compound metabolic process	81885	metabolic
meis3	nucleobase-containing compound metabolic process	81885	metabolic
meis3	regulation of nucleobase-containing compound metabolic process	81885	metabolic
bambia	regulation of nucleobase-containing compound metabolic process	83496	metabolic
bambia	regulation of RNA metabolic process	83496	metabolic
bambia	nucleobase-containing compound metabolic process	83496	metabolic
bambia	nitrogen compound metabolic process	83496	metabolic
sox10	regulation of RNA metabolic process	140616	metabolic
sox10	regulation of nucleobase-containing compound metabolic process	140616	metabolic
sox10	nucleobase-containing compound metabolic process	140616	metabolic
sox10	nitrogen compound metabolic process	140616	metabolic
ckbb	nitrogen compound metabolic process	140744	metabolic
ccna2	nitrogen compound metabolic process	192295	metabolic
kif11	anatomical structure formation involved in morphogenesis	195818	morphogy
kif11	cellular component biogenesis	195818	metabolic
caska	nitrogen compound metabolic process	259195	metabolic
smoc2	nucleobase-containing compound metabolic process	266988	metabolic
smoc2	regulation of nucleobase-containing compound metabolic process	266988	metabolic
smoc2	nitrogen compound metabolic process	266988	metabolic
smoc2	regulation of RNA metabolic process	266988	metabolic
plk1	nitrogen compound metabolic process	280649	metabolic
rap1b	anatomical structure formation involved in morphogenesis	321107	morphogy
nanos1	nitrogen compound metabolic process	322903	metabolic
top2a	nucleobase-containing compound metabolic process	323733	metabolic
top2a	regulation of nucleobase-containing compound metabolic process	323733	metabolic
top2a	regulation of RNA metabolic process	323733	metabolic
top2a	nitrogen compound metabolic process	323733	metabolic
insm1b	regulation of nucleobase-containing compound metabolic process	323882	metabolic
insm1b	negative regulation of RNA metabolic process	323882	metabolic
insm1b	nucleobase-containing compound metabolic process	323882	metabolic
insm1b	nitrogen compound metabolic process	323882	metabolic
insm1b	regulation of RNA metabolic process	323882	metabolic
psat1	nitrogen compound metabolic process	327512	metabolic
adcyap1b	nitrogen compound metabolic process	335625	metabolic
adcyap1b	regulation of nucleobase-containing compound metabolic process	335625	metabolic
adcyap1b	regulation of RNA metabolic process	335625	metabolic
adcyap1b	nucleobase-containing compound metabolic process	335625	metabolic
birc5a	anatomical structure formation involved in morphogenesis	373110	morphogy
birc5a	cellular component biogenesis	373110	metabolic
birc5a	nitrogen compound metabolic process	373110	metabolic
celf2	nitrogen compound metabolic process	373117	metabolic
celf2	regulation of nucleobase-containing compound metabolic process	373117	metabolic
celf2	nucleobase-containing compound metabolic process	373117	metabolic
celf2	regulation of RNA metabolic process	373117	metabolic
celf2	cellular component biogenesis	373117	metabolic
egfra	nitrogen compound metabolic process	378478	metabolic
cdc14b	nitrogen compound metabolic process	393148	metabolic
cdc14b	cellular component biogenesis	393148	metabolic
cdc14b	cell projection assembly	393148	morphogy
onecut1	nitrogen compound metabolic process	393545	metabolic
onecut1	regulation of RNA metabolic process	393545	metabolic
onecut1	regulation of nucleobase-containing compound metabolic process	393545	metabolic
onecut1	nucleobase-containing compound metabolic process	393545	metabolic
qki2	nucleobase-containing compound metabolic process	393815	metabolic
qki2	nitrogen compound metabolic process	393815	metabolic
qki2	cellular component biogenesis	393815	metabolic
qki2	actin cytoskeleton organization	393815	morphogy
qki2	anatomical structure formation involved in morphogenesis	393815	morphogy
insm1a	nitrogen compound metabolic process	402941	metabolic
insm1a	nucleobase-containing compound metabolic process	402941	metabolic
insm1a	regulation of RNA metabolic process	402941	metabolic
insm1a	negative regulation of RNA metabolic process	402941	metabolic
insm1a	regulation of nucleobase-containing compound metabolic process	402941	metabolic
nhlh2	nitrogen compound metabolic process	402968	metabolic
nhlh2	regulation of nucleobase-containing compound metabolic process	402968	metabolic
nhlh2	nucleobase-containing compound metabolic process	402968	metabolic
nhlh2	regulation of RNA metabolic process	402968	metabolic
igfbp3	nucleobase-containing compound metabolic process	403079	metabolic
igfbp3	nitrogen compound metabolic process	403079	metabolic
igfbp3	regulation of nucleobase-containing compound metabolic process	403079	metabolic
igfbp3	regulation of RNA metabolic process	403079	metabolic
igfbp3	anatomical structure formation involved in morphogenesis	403079	morphogy
traf4a	nitrogen compound metabolic process	404045	metabolic
mnx1	regulation of nucleobase-containing compound metabolic process	405399	metabolic
mnx1	nucleobase-containing compound metabolic process	405399	metabolic
mnx1	regulation of RNA metabolic process	405399	metabolic
mnx1	nitrogen compound metabolic process	405399	metabolic
rbm24a	anatomical structure formation involved in morphogenesis	405801	morphogy
rbm24a	nitrogen compound metabolic process	405801	metabolic
rbm24a	nucleobase-containing compound metabolic process	405801	metabolic
rbm24a	regulation of nucleobase-containing compound metabolic process	405801	metabolic
rbm24a	actin cytoskeleton organization	405801	morphogy
rbm24a	cellular component biogenesis	405801	metabolic
rbm24a	regulation of RNA metabolic process	405801	metabolic
rbm24a	negative regulation of RNA metabolic process	405801	metabolic
cdc20	nitrogen compound metabolic process	406353	metabolic
tpm4a	actin cytoskeleton organization	406437	morphogy
tpm4a	anatomical structure formation involved in morphogenesis	406437	morphogy
tpm4a	cellular component biogenesis	406437	metabolic
elovl1b	nucleobase-containing compound metabolic process	406725	metabolic
elovl1b	nitrogen compound metabolic process	406725	metabolic
gpm6ab	cell projection assembly	407734	morphogy
gpm6ab	cellular component biogenesis	407734	metabolic
gpm6ab	regulation of plasma membrane bounded cell projection assembly	407734	morphogy
jdp2b	nucleobase-containing compound metabolic process	436766	metabolic
jdp2b	regulation of nucleobase-containing compound metabolic process	436766	metabolic
jdp2b	regulation of RNA metabolic process	436766	metabolic
jdp2b	nitrogen compound metabolic process	436766	metabolic
rbfox1	nucleobase-containing compound metabolic process	449554	metabolic
rbfox1	regulation of nucleobase-containing compound metabolic process	449554	metabolic
rbfox1	regulation of RNA metabolic process	449554	metabolic
rbfox1	nitrogen compound metabolic process	449554	metabolic
dut	nitrogen compound metabolic process	449835	metabolic
dut	nucleobase-containing compound metabolic process	449835	metabolic
cenpf	cell projection assembly	497403	morphogy
cenpf	cellular component biogenesis	497403	metabolic
gadd45bb	anatomical structure formation involved in morphogenesis	497646	morphogy
gadd45bb	nitrogen compound metabolic process	497646	metabolic
dlg1l	actin cytoskeleton organization	497648	morphogy
gng2	anatomical structure formation involved in morphogenesis	550256	morphogy
zgc:110425	nucleobase-containing compound metabolic process	553782	metabolic
zgc:110425	negative regulation of RNA metabolic process	553782	metabolic
zgc:110425	regulation of RNA metabolic process	553782	metabolic
zgc:110425	regulation of nucleobase-containing compound metabolic process	553782	metabolic
zgc:110425	nitrogen compound metabolic process	553782	metabolic
zgc:110425	cellular component biogenesis	553782	metabolic
uchl3	nitrogen compound metabolic process	554104	metabolic
mbnl2	regulation of nucleobase-containing compound metabolic process	560384	metabolic
mbnl2	nitrogen compound metabolic process	560384	metabolic
mbnl2	regulation of RNA metabolic process	560384	metabolic
mbnl2	nucleobase-containing compound metabolic process	560384	metabolic
si:dkey-261m9.12	negative regulation of RNA metabolic process	560910	metabolic
si:dkey-261m9.12	regulation of RNA metabolic process	560910	metabolic
si:dkey-261m9.12	regulation of nucleobase-containing compound metabolic process	560910	metabolic
si:dkey-261m9.12	cellular component biogenesis	560910	metabolic
si:dkey-261m9.12	nucleobase-containing compound metabolic process	560910	metabolic
si:dkey-261m9.12	nitrogen compound metabolic process	560910	metabolic
chaf1a	cellular component biogenesis	563212	metabolic
chaf1a	nitrogen compound metabolic process	563212	metabolic
chaf1a	nucleobase-containing compound metabolic process	563212	metabolic
fmn2b	actin cytoskeleton organization	566432	morphogy
fmn2b	cellular component biogenesis	566432	metabolic
sox6	regulation of nucleobase-containing compound metabolic process	567154	metabolic
sox6	nitrogen compound metabolic process	567154	metabolic
sox6	nucleobase-containing compound metabolic process	567154	metabolic
sox6	regulation of RNA metabolic process	567154	metabolic
sox6	negative regulation of RNA metabolic process	567154	metabolic
sox5	nitrogen compound metabolic process	567413	metabolic
sox5	regulation of nucleobase-containing compound metabolic process	567413	metabolic
sox5	negative regulation of RNA metabolic process	567413	metabolic
sox5	nucleobase-containing compound metabolic process	567413	metabolic
sox5	regulation of RNA metabolic process	567413	metabolic
erbb4b	nitrogen compound metabolic process	569836	metabolic
myrf	nucleobase-containing compound metabolic process	570792	metabolic
myrf	nitrogen compound metabolic process	570792	metabolic
myrf	regulation of nucleobase-containing compound metabolic process	570792	metabolic
myrf	regulation of RNA metabolic process	570792	metabolic
c7b	nitrogen compound metabolic process	570832	metabolic
lhx4	regulation of RNA metabolic process	571943	metabolic
lhx4	nucleobase-containing compound metabolic process	571943	metabolic
lhx4	regulation of nucleobase-containing compound metabolic process	571943	metabolic
lhx4	nitrogen compound metabolic process	571943	metabolic
pacsin1b	actin cytoskeleton organization	619246	morphogy
baiap2a	cellular component biogenesis	678518	metabolic
baiap2a	actin cytoskeleton organization	678518	morphogy
dek	regulation of nucleobase-containing compound metabolic process	692304	metabolic
dek	nucleobase-containing compound metabolic process	692304	metabolic
dek	nitrogen compound metabolic process	692304	metabolic
zgc:153405	nucleobase-containing compound metabolic process	751661	metabolic
zgc:153405	nitrogen compound metabolic process	751661	metabolic
zgc:153405	negative regulation of RNA metabolic process	751661	metabolic
zgc:153405	regulation of nucleobase-containing compound metabolic process	751661	metabolic
zgc:153405	regulation of RNA metabolic process	751661	metabolic
zgc:153405	cellular component biogenesis	751661	metabolic
runx1t1	nitrogen compound metabolic process	767809	metabolic
runx1t1	regulation of nucleobase-containing compound metabolic process	767809	metabolic
runx1t1	regulation of RNA metabolic process	767809	metabolic
runx1t1	negative regulation of RNA metabolic process	767809	metabolic
runx1t1	nucleobase-containing compound metabolic process	767809	metabolic
aurkb	regulation of nucleobase-containing compound metabolic process	791894	metabolic
aurkb	nucleobase-containing compound metabolic process	791894	metabolic
aurkb	regulation of RNA metabolic process	791894	metabolic
aurkb	negative regulation of RNA metabolic process	791894	metabolic
aurkb	nitrogen compound metabolic process	791894	metabolic
aurkb	cellular component biogenesis	791894	metabolic
si:ch211-113a14.18	cellular component biogenesis	792275	metabolic
aatka	nitrogen compound metabolic process	100004850	metabolic
adam22	nitrogen compound metabolic process	100126805	metabolic
her4.4	nitrogen compound metabolic process	100149066	metabolic
her4.4	regulation of RNA metabolic process	100149066	metabolic
her4.4	regulation of nucleobase-containing compound metabolic process	100149066	metabolic
her4.4	negative regulation of RNA metabolic process	100149066	metabolic
her4.4	nucleobase-containing compound metabolic process	100149066	metabolic
si:dkey-108k21.10	regulation of nucleobase-containing compound metabolic process	100333275	metabolic
si:dkey-108k21.10	negative regulation of RNA metabolic process	100333275	metabolic
si:dkey-108k21.10	cellular component biogenesis	100333275	metabolic
si:dkey-108k21.10	regulation of RNA metabolic process	100333275	metabolic
si:dkey-108k21.10	nitrogen compound metabolic process	100333275	metabolic
si:dkey-108k21.10	nucleobase-containing compound metabolic process	100333275	metabolic
tpx2	nitrogen compound metabolic process	107966129	metabolic
