# Supplementary material for: Expression of myelin transcription factor 1 and lamin B receptor mediate neural progenitor fate transition in the zebrafish spinal cord pMN domain
Source: J Biol Chem. 2022 Sep 5;298(10):102452. doi: 10.1016/j.jbc.2022.102452 (PMC9530849; doi:10.1016/j.jbc.2022.102452)
Supplement: Supplemental Data 4 [file mmc4.xlsx]

## Sheet: Supplemental Data radial glia s
	GeneSymbol	p_val	avg_logFC	pct.1	pct.2	p_val_adj	GeneID	sig_bool	celltype	cluster	score
1	fosab	1.04e-13	0.65806	0.892	0.839	1.96e-09	394198	FALSE	NA	0	11.9784
2	fabp7a	2.15e-06	0.560737	0.905	0.903	0.0404787	58128	FALSE	NA	0	36.5748
3	hbbe1.3	7.71e-11	0.543056	0.613	0.547	1.45e-06	573653	FALSE	NA	0	4.18533
4	hsp70.2	0.00737901	0.459045	0.363	0.336	1	100535101	FALSE	NA	0	3.35134
5	hbae3	1.63e-12	0.454386	0.571	0.53	3.07e-08	30601	FALSE	NA	0	2.70836
6	hbegfa	1.16e-10	0.450396	0.864	0.769	2.19e-06	797938	FALSE	NA	0	11.0631
7	jun	3.92e-08	0.439366	0.821	0.785	0.000738448	335916	FALSE	Myofibroblast;Enteroendocrine precursor cell;Brush cell (Tuft cell);Type I spiral ganglion neuron;Hematopoietic stem cell progenitor cell;Schwalie et al.Nature.G3;Microglia cell;Muscle progenitor cell;Mast cell;Stromal cell	0	6.83911
8	atp1b1a	2.47e-19	0.427023	0.982	0.937	4.66e-15	64267	FALSE	NA	0	10.4252
9	zgc:162730	3.78e-11	0.413404	0.508	0.406	7.13e-07	564559	FALSE	NA	0	2.00227
10	zgc:158463	1.85e-07	0.410587	0.831	0.753	0.00348268	100037361	FALSE	NA	0	6.06652
11	sparc	3.02e-28	0.410244	0.936	0.864	5.69e-24	321357	FALSE	Fibroblast;Podocyte;Medullary cell;Endothelial cell;Macrophage;Stromal cell;AT1 cell;Alveolar bipotent progenitor cell;Muscle cell;Muscle progenitor cell;Lymphatic vessel endothelial cell;Urothelium cell;Sertoli cell;Leydig cell	0	4.86697
12	gfap	0.02459	0.408656	0.742	0.714	1	30646	FALSE	Astrocyte;Neuron;Ito cell (hepatic stellate cell);Activated neural stem cell;Neural stem cell	0	9.63047
13	hsp70l	0.000592768	0.405337	0.251	0.277	1	560210	FALSE	NA	0	2.57646
14	si:ch73-335l21.4	3.09e-12	0.392832	0.761	0.612	5.83e-08	100000332	FALSE	NA	0	5.45196
15	jdp2b	7.68e-08	0.380786	0.525	0.44	0.0014477	436766	FALSE	NA	0	2.36669
16	gadd45ba	2.43e-12	0.360932	0.801	0.698	4.57e-08	406304	FALSE	NA	0	3.44002
17	fosb	1.64e-14	0.359817	0.734	0.621	3.09e-10	492346	FALSE	Hematopoietic stem cell;Schwalie et al.Nature.P2;Luminal progenitor	0	2.53781
18	col4a6	5.63e-18	0.355916	0.864	0.785	1.06e-13	554268	FALSE	Epithelial cell	0	3.8647
19	si:ch73-265d7.2	5.48e-16	0.353961	0.961	0.902	1.03e-11	100148055	FALSE	NA	0	16.4838
20	sdc4	7.66e-43	0.349923	0.994	0.995	1.44e-38	568593	FALSE	Epithelial cell;Astrocyte;Podocyte;Type I spiral ganglion neuron;Hematopoietic stem cell;Type IB spiral ganglion neuron	0	14.1313
21	atp1a1b	1.18e-07	0.342421	0.782	0.701	0.00222655	64616	FALSE	NA	0	4.14213
22	nkx2.2b	1.14e-17	0.33765	0.714	0.567	2.15e-13	493627	FALSE	NA	0	2.18192
23	junbb	1.42e-13	0.334554	0.879	0.818	2.68e-09	336038	FALSE	NA	0	4.52928
24	klf6a	5.54e-11	0.33234	0.982	0.961	1.04e-06	280650	FALSE	NA	0	10.8846
25	slc6a9	0.000139779	0.33122	0.648	0.587	1	494490	FALSE	NA	0	3.69869
26	ntn1b	2.63e-11	0.331199	0.719	0.673	4.95e-07	30192	FALSE	NA	0	2.722
27	clstn2	2.62e-07	0.317202	0.591	0.59	0.00494338	100125749	FALSE	Neuroendocrine cell;Cajal-Retzius cell	0	3.35077
28	cd82a	5.05e-09	0.310561	0.836	0.767	9.52e-05	324098	FALSE	NA	0	3.80273
29	dnajb1b	2.11e-05	0.309081	0.303	0.309	0.397427	327244	FALSE	NA	0	1.24673
30	sulf1	6.89e-13	0.307777	0.61	0.533	1.3e-08	337298	FALSE	Brush cell (Tuft cell);Podocyte;Schwalie et al.Nature.P1;Schwalie et al.Nature.G1	0	1.73053
31	col4a5	6.91e-11	0.295605	0.798	0.707	1.3e-06	323561	FALSE	Epithelial cell;Podocyte	0	2.88516
32	cd81a	5.48e-27	0.293026	0.995	0.996	1.03e-22	58031	FALSE	NA	0	8.87493
33	nvl	9.9e-13	0.291123	0.731	0.678	1.87e-08	406805	FALSE	NA	0	2.42979
34	palld	1.24e-08	0.290953	0.663	0.605	0.000234168	557660	FALSE	Medullary cell;Type II spiral ganglion neuron;Schwalie et al.Nature.P2;Schwalie et al.Nature.G2	0	2.38374
35	ptprfb	8.01e-14	0.289449	0.654	0.619	1.51e-09	799867	FALSE	NA	0	1.86015
36	fgfr1b	9.04e-14	0.289191	0.706	0.615	1.7e-09	567905	FALSE	NA	0	1.98124
37	timp2b	0.00379489	0.288166	0.806	0.744	1	406650	FALSE	NA	0	21.4486
38	btg2	3.58e-13	0.28756	0.937	0.862	6.75e-09	30079	FALSE	Enteroendocrine cell;Enteroendocrine precursor cell;Neutrophil;Hematopoietic stem cell;Schwalie et al.Nature.P2;Schwalie et al.Nature.G2;Muscle progenitor cell;Granulocyte	0	5.39397
39	pth1a	1.85e-05	0.28368	0.964	0.925	0.348514	405886	FALSE	NA	0	35.4929
40	hsp70.3	0.891883	0.283435	0.623	0.615	1	30671	FALSE	NA	0	6.74758
41	mdkb	1.48e-10	0.281015	0.331	0.352	2.8e-06	65231	FALSE	NA	0	1.27459
42	angptl4	7.35e-10	0.280923	0.96	0.932	1.39e-05	492647	FALSE	Matrix fibroblast;Schwalie et al.Nature.P2;Schwalie et al.Nature.G2	0	10.4264
43	qkib	1.27e-06	0.280797	0.852	0.855	0.0238781	100462714	FALSE	NA	0	4.96475
44	pkd1b	5.15e-13	0.276146	0.694	0.605	9.7e-09	565697	FALSE	NA	0	2.06993
45	atf3	0.00126557	0.275634	0.857	0.826	1	393939	FALSE	Schwalie et al.Nature.P2;Macrophage;Luminal cell;Epithelial cell	0	9.84764
46	zgc:64022	4.31e-09	0.273447	0.522	0.462	8.12e-05	393336	FALSE	NA	0	1.70893
47	foxj1a	6.97e-10	0.272057	0.764	0.658	1.31e-05	767737	FALSE	NA	0	2.81353
48	ptpn13	1.93e-09	0.270196	0.801	0.719	3.63e-05	560883	FALSE	Epithelial cell;Type II spiral ganglion neuron;Olfactory ensheathing glia	0	2.70097
49	junba	4.82e-08	0.266976	0.902	0.866	0.000907862	407086	FALSE	NA	0	5.0324
50	egr1	3.01e-08	0.264636	0.254	0.233	0.000567364	30498	FALSE	Enteroendocrine cell;Hematopoietic stem cell;Hematopoietic stem cell progenitor cell;Schwalie et al.Nature.P2;Schwalie et al.Nature.G3;Muscle progenitor cell;Stromal cell	0	0.771461
51	wnt7aa	1.52e-06	0.262696	0.603	0.556	0.0285582	565714	FALSE	NA	0	2.1336
52	chsy1	0.00214784	0.262472	0.881	0.85	1	324407	FALSE	Natural killer cell;Type II pneumocyte	0	6.42638
53	her4.2	0.103709	0.260828	0.416	0.408	1	30301	FALSE	NA	0	3.09835
54	si:ch211-39i2.2	2.19e-09	0.256155	0.538	0.488	4.13e-05	449866	FALSE	NA	0	1.50995
55	shha	3.68e-11	0.253672	0.37	0.306	6.94e-07	30269	FALSE	NA	0	0.959636
56	lmna	4.09e-07	0.252578	0.654	0.601	0.00770789	195815	FALSE	Cycling basal cell;Mesangial cell;Type II spiral ganglion neuron;Schwalie et al.Nature.G2	0	2.07902
57	fgfr2	2.9e-11	0.2512	0.541	0.519	5.47e-07	352940	FALSE	Epithelial cell	0	1.43775
58	qki2	1.79e-11	0.250706	0.594	0.542	3.38e-07	393815	FALSE	NA	0	1.54918
59	id1	3.04e-08	0.250281	0.952	0.882	0.000573605	30493	FALSE	Basal cell;Vascular endothelial cell;Type II spiral ganglion neuron;Stage I neutrophil;Vascular surface endothelium cell	0	23.3229
60	elavl3	0	1.76619	0.997	0.519	5.31e-305	30732	FALSE	NA	1	13.8981
61	dlb	3.07e-163	1.64619	0.791	0.157	5.78e-159	30141	TRUE	NA	1	6.19835
62	slit3	7.67e-184	1.51307	0.755	0.092	1.45e-179	80354	TRUE	Basket cell	1	4.31405
63	myt1b	1.9e-217	1.35319	0.939	0.23	3.58e-213	100536821	TRUE	NA	1	4.5978
64	abhd6a	4.31e-56	1.33571	0.691	0.583	8.12e-52	799085	FALSE	NA	1	19.4022
65	elavl4	2.18e-103	1.31262	0.581	0.098	4.1e-99	30737	FALSE	Neuroendocrine cell	1	3.4876
66	rbfox1	2.64e-132	1.27537	0.612	0.083	4.97e-128	449554	TRUE	NA	1	3.09642
67	tmsb	5.27e-142	1.24258	0.876	0.37	9.94e-138	402820	TRUE	NA	1	5.41873
68	slc18a3a	2.59e-127	1.21504	0.556	0.06	4.88e-123	559347	FALSE	NA	1	2.7135
69	cplx2	1.27e-141	1.01982	0.713	0.134	2.39e-137	556701	TRUE	Enteroendocrine cell;Neuron;Neuroendocrine cell;Type IC spiral ganglion neuron	1	2.30028
70	rtn1a	3.93e-159	1.01259	0.893	0.304	7.42e-155	323706	TRUE	NA	1	3.1157
71	si:dkey-175g6.2	5.79e-120	1.01226	0.545	0.049	1.09e-115	793455	FALSE	NA	1	1.95592
72	adcyap1b	5.51e-116	1.00967	0.689	0.137	1.04e-111	335625	TRUE	NA	1	2.49862
73	gfra3	9.25e-161	1.00169	0.631	0.037	1.74e-156	556647	TRUE	Enteroendocrine cell;Rheaume et al.Nat Commun.30	1	1.87052
74	stmn1b	4.1e-118	0.992738	0.658	0.119	7.73e-114	550548	TRUE	NA	1	2.21763
75	isl2b	6.85e-90	0.992059	0.405	0.03	1.29e-85	30151	FALSE	NA	1	1.82645
76	vgf	7.67e-67	0.974771	0.609	0.179	1.45e-62	100535309	TRUE	NA	1	2.97245
77	ppp3ca	1.8e-132	0.950074	0.769	0.15	3.39e-128	794574	TRUE	Brush cell (Tuft cell);Schwalie et al.Nature.P2;Schwalie et al.Nature.G3	1	2.29752
78	tuba8l3	1.12e-100	0.949591	0.799	0.233	2.11e-96	445164	TRUE	NA	1	3.83747
79	gpm6ab	8.37e-113	0.947817	0.766	0.167	1.58e-108	407734	TRUE	NA	1	2.93939
80	aplp1	1.82e-108	0.930726	0.532	0.054	3.43e-104	404233	FALSE	Enteroendocrine cell;Enteroendocrine precursor cell;Neuroendocrine cell;Podocyte;Myelinating oligodendrocyte	1	1.79063
81	ptprfa	8.4e-123	0.928858	0.736	0.172	1.58e-118	140819	TRUE	NA	1	2.2011
82	isl1	6.53e-153	0.922917	0.614	0.036	1.23e-148	30147	TRUE	Sinoatrial node cell;Cardiac progenitor cell;Stem cell;Retinal ganglion cell;Late neuroblast;Enteroendocrine cell;Mesoderm cell	1	1.65565
83	insm1a	6.58e-120	0.921474	0.617	0.073	1.24e-115	402941	TRUE	NA	1	1.84848
84	isl2a	2.81e-112	0.896438	0.504	0.041	5.29e-108	30157	FALSE	NA	1	1.60882
85	ctnna2	5.49e-100	0.891658	0.824	0.304	1.04e-95	567500	TRUE	NA	1	3.06612
86	ret	7.17e-159	0.878163	0.667	0.051	1.35e-154	30512	TRUE	Neuroendocrine cell	1	1.58127
87	nhlh2	3.72e-144	0.87522	0.606	0.041	7.02e-140	402968	TRUE	NA	1	1.54545
88	lhx4	8.84e-115	0.871686	0.617	0.095	1.67e-110	571943	TRUE	NA	1	1.71625
89	gng2	1.41e-126	0.853345	0.727	0.154	2.66e-122	550256	TRUE	Medullary cell;Type II spiral ganglion neuron	1	1.86501
90	stxbp1a	1.04e-127	0.852931	0.691	0.118	1.96e-123	574003	TRUE	NA	1	1.7438
91	rbfox3a	2.16e-96	0.851113	0.518	0.071	4.08e-92	100538330	FALSE	NA	1	1.56749
92	ckbb	3.14e-74	0.850181	0.857	0.477	5.92e-70	140744	FALSE	NA	1	5.05785
93	thsd7aa	1.21e-131	0.846301	0.722	0.129	2.29e-127	557991	TRUE	NA	1	1.7686
94	tac1	3e-35	0.842458	0.289	0.11	5.65e-31	555634	FALSE	Enteroendocrine cell;Basket cell;Hematopoietic stem cell	1	1.69146
95	mmp17a	1.55e-102	0.830232	0.499	0.048	2.93e-98	570076	FALSE	NA	1	1.46281
96	enox1	1.66e-143	0.826258	0.628	0.048	3.13e-139	100002220	TRUE	NA	1	1.46006
97	alcama	9.35e-58	0.825442	0.893	0.754	1.76e-53	30194	FALSE	NA	1	9.20937
98	nr2f1a	6.72e-87	0.818577	0.766	0.281	1.27e-82	30418	TRUE	NA	1	2.44904
99	pacsin1b	9.91e-127	0.817667	0.658	0.087	1.87e-122	619246	TRUE	NA	1	1.55372
100	cadm4	2.4e-88	0.814124	0.813	0.29	4.53e-84	492787	TRUE	Podocyte	1	2.97521
101	si:dkey-178k16.1	7.54e-105	0.808637	0.581	0.083	1.42e-100	569390	FALSE	NA	1	1.52617
102	gng3	7.66e-105	0.801906	0.512	0.059	1.44e-100	114462	FALSE	Neuron	1	1.40771
103	runx1t1	1.87e-140	0.799437	0.579	0.034	3.53e-136	767809	FALSE	Enteroendocrine cell;Neuroendocrine cell;Type I spiral ganglion neuron;Hematopoietic stem cell;Type IC spiral ganglion neuron	1	1.32782
104	stx1b	4.46e-84	0.794125	0.686	0.217	8.4e-80	58038	TRUE	Type I spiral ganglion neuron	1	2.07713
105	onecut1	2.13e-120	0.761796	0.507	0.031	4.02e-116	393545	FALSE	Endoderm cell	1	1.23416
106	adam22	7.43e-139	0.760928	0.606	0.045	1.4e-134	100126805	TRUE	Hematopoietic stem cell	1	1.27273
107	golga7ba	1.6e-113	0.755015	0.579	0.067	3.02e-109	550228	FALSE	NA	1	1.33333
108	stmn4l	1.6e-55	0.754677	0.339	0.058	3.02e-51	436836	FALSE	NA	1	1.31405
109	pou2f2a	8.33e-80	0.752737	0.501	0.092	1.57e-75	557055	FALSE	NA	1	1.41598
110	epb41a	4.44e-98	0.749203	0.843	0.372	8.38e-94	559643	TRUE	NA	1	2.41047
111	brsk2b	2.3e-81	0.749065	0.909	0.515	4.33e-77	100149571	FALSE	NA	1	3.80992
112	mnx1	3e-102	0.747817	0.485	0.039	5.66e-98	405399	FALSE	NA	1	1.25069
113	gap43	1.9e-57	0.747429	0.526	0.155	3.59e-53	30608	FALSE	Endothelial cell;Neuron;Type II spiral ganglion neuron;Immature olfactory sensory neuron;Schwalie et al.Nature.G1	1	1.69697
114	islr2	1.44e-89	0.74138	0.408	0.027	2.71e-85	541396	FALSE	Type IC spiral ganglion neuron;Schwalie et al.Nature.P1;Schwalie et al.Nature.G1	1	1.19008
115	nr2f2	1.73e-69	0.740478	0.647	0.252	3.26e-65	30424	TRUE	Ovarian somatic cell;Pericyte;Matrix fibroblast;Venous cell;Schwalie et al.Nature.P3;Schwalie et al.Nature.G2	1	1.94215
116	chata	2.79e-97	0.73991	0.438	0.032	5.26e-93	100170938	FALSE	NA	1	1.19008
117	nbeaa	7.26e-119	0.73768	0.669	0.102	1.37e-114	541373	TRUE	NA	1	1.38843
118	sncb	1.8e-98	0.721453	0.501	0.053	3.4e-94	393944	FALSE	Type I spiral ganglion neuron	1	1.21212
119	kcnma1a	2.5e-59	0.714374	0.639	0.217	4.71e-55	568554	TRUE	NA	1	2.02204
120	mllt11	8.16e-115	0.713558	0.545	0.05	1.54e-110	563531	FALSE	NA	1	1.17906
121	cxcr4b	4.21e-57	0.710008	0.612	0.188	7.94e-53	114447	TRUE	NA	1	2.21488
122	atp6v0cb	2.05e-96	0.709585	0.697	0.199	3.87e-92	325402	TRUE	NA	1	1.58953
123	ebf2	8.24e-108	0.706171	0.565	0.065	1.55e-103	30692	FALSE	Schwalie et al.Nature.G1	1	1.22314
124	calm3a	3.51e-78	0.694551	0.912	0.572	6.62e-74	327379	FALSE	NA	1	3.63361
125	syt2a	1.5e-114	0.690395	0.556	0.055	2.83e-110	567877	FALSE	NA	1	1.13223
126	tox	9.94e-74	0.686524	0.824	0.43	1.87e-69	569666	FALSE	Neuroendocrine cell;Hematopoietic stem cell;Oligodendrocyte precursor cell	1	2.5427
127	si:dkey-276j7.1	2.33e-83	0.675655	0.705	0.244	4.4e-79	561769	TRUE	NA	1	1.64187
128	insm1b	1.6e-71	0.666892	0.402	0.045	3.01e-67	323882	FALSE	NA	1	1.09366
129	snap25a	2.82e-69	0.659919	0.46	0.091	5.32e-65	30712	FALSE	NA	1	1.17906
130	ywhag2	4.23e-50	0.647741	0.639	0.278	7.97e-46	560560	TRUE	NA	1	1.95041
131	olig2	2.96e-18	0.6476	0.587	0.408	5.59e-14	325288	FALSE	Oligodendrocyte;Oligodendrocyte precursor cell	1	6.06612
132	tuba1c	2.87e-69	0.639537	0.964	0.753	5.42e-65	573122	FALSE	Cycling basal cell	1	4.70523
133	nes	9.61e-72	0.63922	0.579	0.141	1.81e-67	100150939	FALSE	Auditory progenitor cell;Skin stem cell;Progenitor cell;Neuron;Stem cell;Neural stem cell;Radial glial cell;Podocyte;Ectoderm cell	1	1.31956
134	hmgb3a	3.99e-83	0.638432	0.978	0.832	7.52e-79	561025	FALSE	NA	1	5.4573
135	zc4h2	3.13e-71	0.637651	0.777	0.374	5.91e-67	323487	TRUE	NA	1	2.03306
136	ebf3a	5.27e-60	0.631418	0.493	0.106	9.93e-56	567751	FALSE	NA	1	1.25344
137	ywhah	8.29e-69	0.622355	0.84	0.487	1.56e-64	406443	FALSE	Plasmacytoid dendritic cell;Cycling basal cell;Dividing cell	1	2.49311
138	vamp2	3.04e-104	0.619127	0.545	0.063	5.73e-100	336281	FALSE	Neuroendocrine cell;Type II spiral ganglion neuron	1	1.00551
139	rnasekb	3.24e-77	0.618444	0.76	0.318	6.1e-73	336290	TRUE	NA	1	1.74656
140	jagn1a	3.25e-110	0.604797	0.614	0.082	6.13e-106	449830	TRUE	NA	1	1.02755
141	rtn1b	1.4e-72	0.604035	0.416	0.05	2.64e-68	327065	FALSE	NA	1	0.961433
142	ank2b	1.89e-67	0.595064	0.73	0.262	3.56e-63	450043	TRUE	NA	1	1.69421
143	si:ch211-247j9.1	3.78e-76	0.594258	0.408	0.047	7.13e-72	570019	FALSE	NA	1	0.92011
144	msi2b	3.5e-39	0.591982	0.658	0.328	6.6e-35	394084	TRUE	NA	1	1.95868
145	pik3r3b	1.22e-62	0.590225	0.862	0.501	2.3e-58	100000252	FALSE	NA	1	2.61433
146	camta1b	7.09e-89	0.582198	0.435	0.035	1.34e-84	497465	FALSE	NA	1	0.876033
147	klf7b	8.56e-54	0.580927	0.758	0.39	1.61e-49	553082	TRUE	NA	1	2.05234
148	kif26ab	5.45e-83	0.574163	0.375	0.021	1.03e-78	58004	FALSE	NA	1	0.831956
149	fstl1a	2.05e-37	0.569244	0.372	0.095	3.87e-33	325423	FALSE	NA	1	1.17906
150	scrt2	2.42e-102	0.568551	0.43	0.02	4.56e-98	325372	FALSE	NA	1	0.812672
151	stmn2b	6.66e-71	0.567208	0.402	0.052	1.25e-66	100003563	FALSE	NA	1	0.878788
152	agrn	2.18e-57	0.566014	0.871	0.625	4.11e-53	565373	FALSE	Type I pneumocyte	1	3.04408
153	fam189a1	2.62e-89	0.564769	0.54	0.074	4.94e-85	436705	FALSE	NA	1	0.964187
154	ppp1r14ab	2.23e-96	0.564688	0.54	0.066	4.2e-92	393783	FALSE	NA	1	0.911846
155	adgrl1a	1.37e-69	0.560402	0.394	0.042	2.58e-65	562531	FALSE	NA	1	0.870523
156	dachd	6.65e-73	0.558089	0.424	0.05	1.25e-68	791191	FALSE	NA	1	0.876033
157	nova2	7.9e-77	0.555592	1	0.926	1.49e-72	553201	FALSE	NA	1	9.81267
158	esrrga	3.86e-61	0.555236	0.438	0.078	7.28e-57	405890	FALSE	NA	1	0.936639
159	cacna1ab	1.08e-63	0.553878	0.369	0.044	2.04e-59	569528	FALSE	NA	1	0.85124
160	atp1a3a	5.64e-97	0.551263	0.466	0.036	1.06e-92	64610	FALSE	NA	1	0.812672
161	syt11a	4.35e-74	0.550054	0.625	0.165	8.2e-70	406769	TRUE	NA	1	1.13499
162	onecut3b	8.47e-51	0.548652	0.256	0.02	1.6e-46	100332965	FALSE	NA	1	0.779614
163	srrm4	3.34e-69	0.543087	0.537	0.107	6.29e-65	796574	FALSE	Type I spiral ganglion neuron	1	1.07438
164	myt1a	4.15e-45	0.538867	0.606	0.232	7.82e-41	557002	TRUE	NA	1	1.44353
165	unc5a	8.15e-44	0.537092	0.375	0.077	1.54e-39	799734	FALSE	Interneuron-selective cell;Type I spiral ganglion neuron	1	0.977961
166	aclya	9.97e-71	0.535225	0.499	0.101	1.88e-66	436922	FALSE	NA	1	0.92011
167	apba2b	1.06e-52	0.535061	0.601	0.21	2e-48	327160	TRUE	NA	1	1.28926
168	cadm3	1.62e-61	0.534234	0.606	0.211	3.05e-57	692273	TRUE	Schwalie et al.Nature.P1;Schwalie et al.Nature.G1	1	1.19835
169	csmd2	2.98e-52	0.533811	0.314	0.039	5.62e-48	565460	FALSE	Type I spiral ganglion neuron	1	0.796143
170	dcc	2.37e-78	0.531063	0.537	0.095	4.46e-74	569360	FALSE	Type IC spiral ganglion neuron	1	0.917355
171	fgf13a	6.85e-74	0.526425	0.353	0.025	1.29e-69	492758	FALSE	NA	1	0.746556
172	xpr1a	1.63e-49	0.525077	0.581	0.201	3.07e-45	100170805	FALSE	NA	1	1.26997
173	jpt1b	1.13e-62	0.524687	0.948	0.757	2.13e-58	402906	FALSE	NA	1	3.76033
174	mapk10	1.24e-88	0.523459	0.488	0.055	2.33e-84	569698	FALSE	NA	1	0.804408
175	dscamb	2.23e-64	0.518273	0.366	0.038	4.2e-60	386937	FALSE	NA	1	0.779614
176	ache	3.41e-84	0.518052	0.435	0.04	6.42e-80	114549	FALSE	NA	1	0.760331
177	mpp3a	9.76e-95	0.517131	0.504	0.053	1.84e-90	572079	FALSE	NA	1	0.787879
178	cplx2l	1.73e-33	0.516288	0.405	0.151	3.25e-29	436732	FALSE	NA	1	1.03581
179	dpysl3	1.87e-79	0.51617	0.554	0.098	3.52e-75	553166	FALSE	Endothelial cell;Type II spiral ganglion neuron;Schwalie et al.Nature.P2;Schwalie et al.Nature.G2	1	0.903581
180	mcf2l2	3.77e-66	0.515693	0.496	0.092	7.1e-62	100149630	FALSE	NA	1	0.928375
181	fscn1a	1.89e-64	0.510641	0.603	0.176	3.56e-60	558271	TRUE	NA	1	1.06612
182	tubb5	6.46e-38	0.510238	0.788	0.494	1.22e-33	386701	FALSE	Fibroblast;Enteroendocrine precursor cell;Cycling basal cell;Schwalie et al.Nature.G2;Pan-gabaergic;Dividing T cell;Dividing cell;Dividing dendritic cell;Granulocyte monocyte progenitor cell	1	2.25895
183	nrg1	2.82e-64	0.509709	0.355	0.039	5.32e-60	796461	FALSE	Type I spiral ganglion neuron;Cajal-Retzius cell	1	0.746556
184	gdf11	1.12e-87	0.50662	0.512	0.064	2.11e-83	406247	FALSE	NA	1	0.798898
185	celf3a	3.96e-82	0.506532	0.59	0.114	7.47e-78	57922	FALSE	NA	1	0.909091
186	slc5a7a	2.04e-86	0.503836	0.372	0.018	3.84e-82	100005589	FALSE	NA	1	0.69146
187	slc40a1	6.27e-71	0.50382	0.612	0.157	1.18e-66	58153	TRUE	Immune cell;Stage I neutrophil;Endothelial cell;Macrophage	1	1.00551
188	grid2	3.85e-41	0.503462	0.397	0.097	7.26e-37	448841	FALSE	Bergmann glial cell	1	0.953168
189	clvs2	8.93e-120	0.498164	0.526	0.032	1.68e-115	566769	FALSE	NA	1	0.707989
190	rbms3	4.47e-54	0.495211	0.559	0.165	8.42e-50	767747	FALSE	Enteroendocrine cell;Basal cell;Schwalie et al.Nature.G3	1	1.04959
191	sox11a	4.93e-37	0.494132	0.876	0.614	9.3e-33	30602	FALSE	NA	1	3.52066
192	stmn2a	1.27e-64	0.493258	0.364	0.038	2.39e-60	449651	FALSE	NA	1	0.727273
193	plekha6	1.83e-68	0.49231	0.466	0.075	3.45e-64	568764	FALSE	Matrix fibroblast;Schwalie et al.Nature.P2;Schwalie et al.Nature.G2	1	0.812672
194	glra1	5.27e-70	0.49132	0.394	0.042	9.93e-66	30676	FALSE	NA	1	0.727273
195	si:dkey-56m19.5	2.44e-50	0.490188	0.939	0.678	4.6e-46	797705	FALSE	NA	1	3.54545
196	pbx3b	8.35e-21	0.490037	0.543	0.329	1.57e-16	58140	FALSE	NA	1	1.69697
197	meis3	5.41e-77	0.485393	0.482	0.068	1.02e-72	81885	FALSE	NA	1	0.768595
198	neurod4	4.87e-52	0.481402	0.292	0.03	9.18e-48	266958	FALSE	NA	1	0.688705
199	kif26ba	2.97e-46	0.480233	0.353	0.065	5.6e-42	569545	FALSE	NA	1	0.785124
200	hmgn6	6.7e-64	0.473208	1	0.99	1.26e-59	322286	FALSE	NA	1	10.9256
201	tp53inp2	1.09e-49	0.473158	0.625	0.229	2.05e-45	564072	TRUE	NA	1	1.2011
202	eno2	3.21e-64	0.472849	0.466	0.084	6.05e-60	402874	FALSE	Astrocyte;Neuron;Hematopoietic stem cell	1	0.785124
203	calm1a	1.11e-35	0.47272	0.876	0.706	2.09e-31	406660	FALSE	NA	1	3.32231
204	cep131	1.06e-24	0.470179	0.405	0.236	2e-20	563066	FALSE	NA	1	1.2011
205	tmeff1b	3.04e-48	0.466442	0.945	0.783	5.73e-44	553511	FALSE	NA	1	3.84573
206	dla	4.85e-12	0.465209	0.592	0.529	9.14e-08	30131	FALSE	NA	1	3.43251
207	si:ch211-57n23.4	1.01e-42	0.462326	0.46	0.146	1.91e-38	799595	FALSE	NA	1	0.92562
208	chodl	2.25e-61	0.459268	0.292	0.02	4.24e-57	550240	FALSE	Long-projecting GABAergic cell;Rheaume et al.Nat Commun.25	1	0.62259
209	hoxa9a	1.23e-44	0.459001	0.609	0.253	2.31e-40	58047	TRUE	NA	1	1.17906
210	pcbp4	1.55e-42	0.455337	0.631	0.25	2.93e-38	406391	TRUE	Type I spiral ganglion neuron	1	1.58402
211	atp6v1e1b	1.41e-50	0.454634	0.634	0.256	2.66e-46	192335	TRUE	NA	1	1.12121
212	adarb1b	1.39e-36	0.453794	0.584	0.252	2.62e-32	558759	FALSE	NA	1	1.25069
213	nanos1	5.57e-22	0.450753	0.421	0.205	1.05e-17	322903	FALSE	NA	1	1.1708
214	chd4a	4.17e-40	0.448431	0.865	0.643	7.86e-36	558344	FALSE	NA	1	2.61708
215	si:dkey-280e21.3	1.48e-71	0.447388	0.507	0.088	2.79e-67	557118	FALSE	NA	1	0.741047
216	kcnn1a	1.07e-63	0.445391	0.51	0.104	2.02e-59	563352	FALSE	NA	1	0.787879
217	id4	1.61e-51	0.445264	0.521	0.141	3.04e-47	664761	FALSE	Astrocyte;Neuroendocrine cell;Medullary cell;Type II spiral ganglion neuron;Hematopoietic stem cell;Schwalie et al.Nature.G3	1	0.914601
218	tubb2b	2.67e-38	0.437412	0.981	0.88	5.04e-34	641421	FALSE	Enteroendocrine precursor cell;Podocyte;Type II spiral ganglion neuron;Pan-gabaergic;Oligodendrocyte;Neuron	1	6.85675
219	zfhx3	2.19e-26	0.437386	0.738	0.512	4.14e-22	100333211	FALSE	Brush cell (Tuft cell);Mesangial cell;Type IA spiral ganglion neuron	1	2.14325
220	hnrnpaba	2.78e-48	0.432926	0.997	0.982	5.25e-44	321466	FALSE	NA	1	9.12121
221	sox11b	6.18e-27	0.431083	0.796	0.527	1.16e-22	30603	FALSE	NA	1	2.80992
222	phyhiplb	8.86e-76	0.421759	0.433	0.047	1.67e-71	100004913	FALSE	NA	1	0.614325
223	zswim5	1.88e-45	0.421292	0.895	0.569	3.54e-41	100149522	FALSE	NA	1	2.23416
224	smarce1	2.09e-51	0.421207	0.884	0.578	3.95e-47	322248	FALSE	NA	1	2.00551
225	plxna3	2.46e-42	0.420375	0.716	0.336	4.64e-38	567422	TRUE	NA	1	1.39945
226	znf503	4.25e-38	0.419815	0.537	0.198	8.02e-34	324913	FALSE	NA	1	1.03306
227	hnrnpa0a	3.28e-39	0.418141	0.86	0.62	6.18e-35	323529	FALSE	NA	1	2.28926
228	ppfia3	2.38e-71	0.416675	0.41	0.044	4.48e-67	567230	FALSE	NA	1	0.61157
229	sv2a	2.65e-59	0.416422	0.438	0.077	4.99e-55	568033	FALSE	Neuroendocrine cell	1	0.663912
230	kif1aa	1.24e-59	0.414799	0.353	0.042	2.34e-55	100330443	FALSE	NA	1	0.592287
231	rbfox2	2.99e-48	0.414638	0.645	0.251	5.64e-44	406569	TRUE	Enteroendocrine precursor cell	1	1.0303
232	dnajc5aa	4.62e-54	0.412985	0.54	0.16	8.72e-50	386768	FALSE	NA	1	0.798898
233	myo10l3	7.45e-40	0.412951	0.725	0.349	1.4e-35	555290	TRUE	NA	1	1.63912
234	tuba2	3.58e-61	0.410986	0.347	0.035	6.74e-57	406303	FALSE	NA	1	0.578512
235	dbn1	1.61e-34	0.407471	0.736	0.386	3.04e-30	561153	TRUE	Enteroendocrine precursor cell;Neuroblast;Type I spiral ganglion neuron;Schwalie et al.Nature.P1	1	1.92837
236	myo10l1	7.04e-65	0.406256	0.344	0.03	1.33e-60	566674	FALSE	NA	1	0.556474
237	tmem178b	4.7e-64	0.405273	0.413	0.055	8.86e-60	436669	FALSE	NA	1	0.61708
238	hoxc3a	2.26e-30	0.402913	0.912	0.729	4.25e-26	30421	FALSE	NA	1	3.42424
239	pou3f1	1.06e-41	0.401231	0.59	0.219	2e-37	30398	FALSE	NA	1	1.22865
240	prr12b	6.43e-41	0.400982	0.554	0.201	1.21e-36	557848	FALSE	NA	1	0.92562
241	pcdh17	3.73e-33	0.400078	0.614	0.277	7.04e-29	561336	TRUE	Endothelial cell;Vascular endothelial cell;Type II spiral ganglion neuron	1	1.29477
242	mgat4b	4.51e-32	0.396597	0.375	0.112	8.5e-28	431727	FALSE	NA	1	0.743802
243	plxna4	2.16e-38	0.395231	0.284	0.046	4.06e-34	325938	FALSE	Ionocyte cell;Type I spiral ganglion neuron	1	0.589532
244	gabarapb	1.5e-36	0.39497	0.906	0.735	2.82e-32	793200	FALSE	NA	1	2.92837
245	kidins220a	6.68e-53	0.39441	0.421	0.079	1.26e-48	570732	FALSE	NA	1	0.669421
246	hoxd9a	3.43e-34	0.393965	0.606	0.268	6.47e-30	30350	TRUE	NA	1	1.1708
247	chga	1.21e-36	0.389989	0.295	0.055	2.28e-32	450039	FALSE	Enteroendocrine cell;Neuroendocrine cell;Beta cell;Endocrine cell;S cell	1	0.589532
248	celf4	8.28e-33	0.389985	0.444	0.146	1.56e-28	436835	FALSE	Neuron;Neuroendocrine cell;Neuroblast;Hematopoietic stem cell	1	0.909091
249	pcdh1b	4.12e-34	0.388039	0.479	0.169	7.76e-30	572016	FALSE	NA	1	0.892562
250	spsb4a	2.8e-36	0.388006	0.57	0.236	5.28e-32	557906	FALSE	NA	1	0.980716
251	zgc:65894	5.54e-64	0.387905	0.342	0.03	1.04e-59	335798	FALSE	NA	1	0.528926
252	cdkn1ca	2.55e-32	0.385314	0.813	0.49	4.8e-28	399483	FALSE	NA	1	2.52066
253	dab1a	2.28e-17	0.384755	0.562	0.337	4.29e-13	692351	FALSE	NA	1	1.54545
254	dscama	1.24e-76	0.38331	0.391	0.031	2.35e-72	568643	FALSE	NA	1	0.523416
255	kidins220b	6.93e-43	0.381607	0.598	0.227	1.31e-38	335881	FALSE	NA	1	0.928375
256	tmem35	5.76e-34	0.379471	0.763	0.45	1.09e-29	791920	FALSE	NA	1	1.55372
257	ank3a	2.48e-72	0.378825	0.344	0.021	4.67e-68	103909035	FALSE	NA	1	0.506887
258	scn8aa	1.01e-81	0.377761	0.364	0.018	1.9e-77	58152	FALSE	NA	1	0.490358
259	nr2f1b	3.36e-37	0.377285	0.38	0.096	6.33e-33	393564	FALSE	NA	1	0.669421
260	rapgef2	4.52e-35	0.376558	0.711	0.368	8.53e-31	557693	TRUE	NA	1	1.33609
261	sema4c	3.12e-38	0.376489	0.57	0.218	5.88e-34	561895	FALSE	NA	1	1.00275
262	gnb1a	3.5e-37	0.375526	0.953	0.827	6.59e-33	322104	FALSE	NA	1	3.49311
263	fyna	7.07e-67	0.374895	0.479	0.082	1.33e-62	373872	FALSE	NA	1	0.589532
264	rtn4b	4.38e-47	0.373668	0.499	0.145	8.26e-43	678586	FALSE	NA	1	0.707989
265	cnksr2b	1.55e-50	0.372956	0.457	0.103	2.91e-46	558834	FALSE	NA	1	0.666667
266	si:dkey-28b4.7	2.34e-35	0.372342	0.661	0.315	4.41e-31	571834	TRUE	NA	1	1.15702
267	gabrb4	2.35e-60	0.372056	0.295	0.019	4.42e-56	566514	FALSE	NA	1	0.484848
268	tspan18b	3.12e-35	0.367396	0.545	0.217	5.88e-31	436712	FALSE	NA	1	0.906336
269	ppargc1a	2.99e-60	0.366017	0.339	0.032	5.63e-56	553418	FALSE	Ciliated cell;Collecting duct intercalated cell;Type I spiral ganglion neuron	1	0.506887
270	cacng2a	3.2e-52	0.363723	0.284	0.026	6.03e-48	393614	FALSE	NA	1	0.482094
271	arl4d	7.92e-30	0.363257	0.507	0.215	1.49e-25	323573	FALSE	Podocyte;Schwalie et al.Nature.G1	1	0.881543
272	2022-09-03	1.1e-69	0.362354	0.391	0.04	2.07e-65	554123	FALSE	NA	1	0.501377
273	prph	7.26e-61	0.362112	0.275	0.013	1.37e-56	30259	FALSE	Type II spiral ganglion neuron;Rheaume et al.Nat Commun.33	1	0.46281
274	vamp1	9.14e-43	0.361777	0.49	0.144	1.72e-38	406707	FALSE	Basket cell	1	0.746556
275	vdac3	1.33e-35	0.361639	0.92	0.753	2.5e-31	406529	FALSE	Vascular endothelial cell;Brush cell (Tuft cell);Spongiotrophoblast;Erythroblast	1	2.69972
276	adgrb1a	8.38e-34	0.360108	0.419	0.126	1.58e-29	563527	FALSE	NA	1	0.757576
277	scg2b	2.87e-42	0.358216	0.278	0.037	5.42e-38	777641	FALSE	NA	1	0.506887
278	igdcc3	5.72e-41	0.357948	0.457	0.128	1.08e-36	555947	FALSE	NA	1	0.724518
279	onecut2	5.57e-71	0.35737	0.35	0.025	1.05e-66	100000073	FALSE	NA	1	0.46832
280	olfm1b	1.17e-52	0.357279	0.353	0.049	2.21e-48	445092	FALSE	NA	1	0.517906
281	oaz1b	4.37e-39	0.355556	0.989	0.943	8.23e-35	259193	FALSE	NA	1	5.06336
282	map1lc3b	2.56e-37	0.354077	0.636	0.286	4.83e-33	322425	TRUE	Plasmacytoid dendritic cell;Neutrophil	1	0.988981
283	fez1	1.54e-55	0.352915	0.38	0.055	2.9e-51	406705	FALSE	Schwalie et al.Nature.P1;Myelinating oligodendrocyte	1	0.53168
284	tnrc6c2	1.33e-47	0.351911	0.556	0.175	2.51e-43	100149391	FALSE	NA	1	0.741047
285	map1aa	2.2e-66	0.350218	0.355	0.031	4.14e-62	100151220	FALSE	NA	1	0.473829
286	cadpsb	3.79e-52	0.349505	0.361	0.052	7.14e-48	100001129	FALSE	NA	1	0.520661
287	tenm3	2.42e-33	0.348668	0.559	0.229	4.55e-29	30155	FALSE	NA	1	0.972452
288	ephb3a	2.73e-38	0.348471	0.399	0.109	5.15e-34	30313	FALSE	NA	1	0.606061
289	draxin	1.11e-57	0.347871	0.358	0.042	2.09e-53	619245	FALSE	NA	1	0.498623
290	crabp1b	4.22e-24	0.346384	0.273	0.07	7.95e-20	415102	FALSE	NA	1	0.658402
291	nfasca	6.87e-38	0.346046	0.391	0.099	1.29e-33	100141490	FALSE	NA	1	0.61157
292	nrxn2a	5.91e-26	0.345602	0.262	0.062	1.11e-21	558326	FALSE	NA	1	0.567493
293	atp1b3b	1.83e-31	0.345273	0.444	0.161	3.45e-27	64272	FALSE	NA	1	0.710744
294	celf5a	5.78e-31	0.344921	0.259	0.049	1.09e-26	568052	FALSE	NA	1	0.515152
295	atp6v1g1	3.78e-31	0.344917	0.617	0.321	7.13e-27	335025	TRUE	Luminal cell;Erythroblast	1	1.00551
296	zgc:100920	5.53e-35	0.344658	0.532	0.206	1.04e-30	445241	FALSE	NA	1	0.807163
297	pcsk1nl	2.01e-48	0.344414	0.298	0.035	3.79e-44	570305	FALSE	NA	1	0.471074
298	srgap3	1.07e-28	0.341795	0.771	0.462	2.01e-24	561567	FALSE	NA	1	1.6832
299	brinp1	9.31e-53	0.341508	0.262	0.017	1.76e-48	100334375	FALSE	Matrix fibroblast;Oligodendrocyte precursor cell	1	0.438017
300	gse1	2.79e-27	0.340666	0.804	0.519	5.26e-23	567033	FALSE	Enteroendocrine precursor cell	1	1.9146
301	zgc:153426	4.66e-51	0.340414	0.322	0.041	8.78e-47	767746	FALSE	NA	1	0.473829
302	camk2d2	3.81e-77	0.339426	0.358	0.02	7.18e-73	436815	FALSE	NA	1	0.440771
303	tmie	1.26e-50	0.33938	0.394	0.071	2.37e-46	555430	FALSE	NA	1	0.526171
304	neurod1	1.82e-50	0.338847	0.264	0.02	3.42e-46	30169	FALSE	Enteroendocrine cell;Late neuroblast;Precursor cell;Ectoderm cell;Type IC spiral ganglion neuron;S cell	1	0.443526
305	pcdh2g28	6.46e-34	0.337868	0.634	0.29	1.22e-29	554075	TRUE	NA	1	1.06887
306	nkain2	7.15e-33	0.336945	0.468	0.163	1.35e-28	101883714	FALSE	NA	1	0.796143
307	efna5a	5.21e-44	0.335189	0.317	0.05	9.82e-40	64256	FALSE	NA	1	0.487603
308	adgrl2a	3.02e-28	0.335051	0.435	0.16	5.7e-24	57987	FALSE	NA	1	0.735537
309	tjp1a	4.77e-17	0.334455	0.567	0.373	8.98e-13	378845	FALSE	NA	1	1.23691
310	onecutl	3.85e-65	0.334032	0.292	0.014	7.26e-61	246225	FALSE	NA	1	0.418733
311	proca1	4.18e-19	0.333816	0.339	0.138	7.88e-15	100149324	FALSE	NA	1	0.716253
312	sept5a	4.32e-46	0.333816	0.405	0.086	8.14e-42	335925	FALSE	NA	1	0.5427
313	tbl1xr1a	1.57e-30	0.333345	0.667	0.341	2.97e-26	553608	TRUE	NA	1	1.16804
314	atf7ip	7.12e-22	0.332724	0.758	0.523	1.34e-17	558977	FALSE	Brush cell (Tuft cell)	1	1.80165
315	arhgap22	2.27e-71	0.331282	0.292	0.009	4.28e-67	562503	FALSE	Type IA spiral ganglion neuron;Rheaume et al.Nat Commun.21	1	0.407713
316	hacd2	6.24e-39	0.331157	0.526	0.183	1.18e-34	334121	FALSE	Astrocyte;Umbrella cell	1	0.724518
317	ssbp3b	5.33e-29	0.329537	0.645	0.334	1e-24	406759	TRUE	NA	1	1.09366
318	elovl4a	3.71e-74	0.328762	0.372	0.028	6.99e-70	393769	FALSE	NA	1	0.429752
319	tmem59l	6.55e-48	0.327558	0.32	0.043	1.24e-43	406646	FALSE	NA	1	0.46281
320	nol4lb	1.75e-65	0.327448	0.314	0.019	3.3e-61	791170	FALSE	NA	1	0.421488
321	ncam1a	3.44e-25	0.327058	0.937	0.775	6.49e-21	30447	FALSE	NA	1	4.14601
322	aff2	1.76e-26	0.326831	0.515	0.225	3.33e-22	100330019	FALSE	NA	1	0.950413
323	cdc42ep4a	2.42e-53	0.325776	0.397	0.066	4.55e-49	431730	FALSE	NA	1	0.504132
324	kdm1a	1.72e-28	0.325681	0.78	0.521	3.24e-24	558450	FALSE	Enteroendocrine precursor cell	1	1.54821
325	lmo1	7.4e-56	0.323462	0.295	0.024	1.39e-51	280646	FALSE	Type I spiral ganglion neuron;Schwalie et al.Nature.G3	1	0.421488
326	nat16	1.79e-29	0.323364	0.642	0.32	3.38e-25	100003245	TRUE	NA	1	1.12672
327	ankrd12	1.57e-24	0.322114	0.752	0.473	2.97e-20	393119	FALSE	Enteroendocrine precursor cell	1	1.60055
328	ndrg4	2.31e-54	0.322068	0.275	0.019	4.36e-50	692305	FALSE	Hematopoietic stem cell	1	0.415978
329	ralgapa2	2.25e-38	0.32206	0.51	0.172	4.24e-34	568210	FALSE	Collecting duct intercalated cell	1	0.699725
330	gphna	2.11e-37	0.321797	0.43	0.122	3.98e-33	555470	FALSE	NA	1	0.603306
331	rab2a	9.7e-33	0.32125	0.939	0.758	1.83e-28	140617	FALSE	NA	1	2.63085
332	ptmab	8.7e-36	0.32095	1	0.998	1.64e-31	559194	FALSE	NA	1	25.4187
333	map7d2a	2.34e-53	0.319943	0.303	0.031	4.42e-49	100005195	FALSE	NA	1	0.424242
334	ctbp1	9.97e-33	0.319661	0.738	0.402	1.88e-28	65229	FALSE	Type I spiral ganglion neuron	1	1.2259
335	map4l	4.41e-54	0.319363	0.317	0.034	8.31e-50	100537884	FALSE	NA	1	0.429752
336	lypd6	6.14e-50	0.318664	0.317	0.038	1.16e-45	447932	FALSE	Type IB spiral ganglion neuron	1	0.443526
337	cacna1aa	2.33e-44	0.317808	0.289	0.037	4.4e-40	562059	FALSE	NA	1	0.435262
338	ube2e3	1.39e-26	0.317676	0.898	0.729	2.61e-22	321689	FALSE	NA	1	2.40496
339	csdc2a	1.97e-61	0.317057	0.331	0.028	3.71e-57	436963	FALSE	NA	1	0.418733
340	ube2g1a	3.06e-31	0.316691	0.576	0.26	5.77e-27	334133	FALSE	NA	1	0.842975
341	gnao1a	3.31e-26	0.316496	0.667	0.364	6.23e-22	393760	TRUE	NA	1	1.19008
342	atcaya	5.7e-64	0.316067	0.344	0.03	1.07e-59	565827	FALSE	NA	1	0.418733
343	lmo4b	2.9e-26	0.315797	0.399	0.142	5.46e-22	324849	FALSE	NA	1	0.666667
344	hoxb9a	1.74e-30	0.315552	0.843	0.537	3.27e-26	30344	FALSE	NA	1	1.95592
345	hmgb1a	3.9e-17	0.3152	0.86	0.776	7.36e-13	321622	FALSE	NA	1	3.69697
346	bcam	1.69e-19	0.315013	0.457	0.216	3.18e-15	767689	FALSE	Epithelial cell;Podocyte;Mesangial cell;Type IB spiral ganglion neuron;Smooth muscle cell;AT1 cell	1	1.09642
347	sumo3a	3.03e-24	0.314694	0.873	0.694	5.72e-20	406398	FALSE	NA	1	2.30303
348	sh3gl2a	4.64e-55	0.314543	0.388	0.059	8.74e-51	394091	FALSE	NA	1	0.46281
349	gabarapl2	2.71e-31	0.314468	0.529	0.222	5.1e-27	403036	FALSE	NA	1	0.754821
350	si:ch73-386h18.1	5.86e-16	0.313847	0.774	0.585	1.1e-11	563768	FALSE	NA	1	2.42975
351	palm1b	2.54e-44	0.313664	0.383	0.078	4.78e-40	393573	FALSE	NA	1	0.498623
352	nptna	4.43e-52	0.313534	0.314	0.035	8.35e-48	368305	FALSE	NA	1	0.424242
353	zgc:77784	1.7e-52	0.313167	0.342	0.044	3.21e-48	402947	FALSE	NA	1	0.4573
354	ubap2a	1.92e-32	0.312576	0.642	0.305	3.62e-28	563733	TRUE	NA	1	0.972452
355	hoxd3a	1.82e-29	0.312369	0.595	0.278	3.43e-25	30349	FALSE	NA	1	0.953168
356	kdm2bb	3.81e-28	0.312095	0.46	0.181	7.18e-24	562643	FALSE	NA	1	0.705234
357	vsnl1a	6.97e-64	0.311351	0.309	0.019	1.31e-59	492494	FALSE	NA	1	0.396694
358	bcr	5e-36	0.31044	0.606	0.258	9.42e-32	568320	TRUE	NA	1	1.02755
359	aacs	3.93e-35	0.310122	0.311	0.063	7.41e-31	393984	FALSE	NA	1	0.476584
360	2022-03-08	2.98e-29	0.309691	0.559	0.249	5.62e-25	567818	FALSE	NA	1	0.867769
361	atrx	3.43e-23	0.309223	0.738	0.475	6.47e-19	323299	FALSE	Paneth cell;Macrophage	1	1.47107
362	mpp2a	1.23e-54	0.308965	0.358	0.047	2.31e-50	562207	FALSE	NA	1	0.443526
363	adarb1a	8.4e-62	0.308611	0.369	0.041	1.58e-57	58134	FALSE	NA	1	0.426997
364	atp2b1a	1.78e-23	0.307772	0.76	0.479	3.35e-19	378746	FALSE	NA	1	1.74931
365	tns1b	1.15e-24	0.307515	0.446	0.185	2.16e-20	555362	FALSE	NA	1	0.719008
366	parga	6.51e-52	0.306625	0.344	0.046	1.23e-47	559134	FALSE	NA	1	0.432507
367	rnf44	1.31e-27	0.306603	0.49	0.204	2.48e-23	767686	FALSE	Type II spiral ganglion neuron	1	0.738292
368	arl6ip1	1.9e-26	0.305401	0.691	0.392	3.57e-22	394087	TRUE	Cycling basal cell;Dividing dendritic cell	1	1.17355
369	ube2d4	4.88e-37	0.305131	0.477	0.154	9.2e-33	100001914	FALSE	NA	1	0.619835
370	atp1b2a	1.84e-25	0.305108	0.562	0.272	3.47e-21	64269	FALSE	NA	1	0.895317
371	ing4	2.72e-29	0.303243	0.554	0.25	5.12e-25	322113	FALSE	NA	1	0.787879
372	tnrc6c1	2.48e-19	0.303195	0.645	0.389	4.67e-15	560874	TRUE	NA	1	1.28375
373	chn1	4.44e-39	0.302046	0.383	0.091	8.37e-35	406273	FALSE	Type I spiral ganglion neuron	1	0.501377
374	acap3b	2.06e-57	0.301393	0.322	0.03	3.88e-53	100009646	FALSE	NA	1	0.399449
375	si:ch211-133n4.4	1.1e-27	0.301224	0.667	0.353	2.08e-23	559260	TRUE	NA	1	1.19284
376	apc2	2.7e-65	0.300927	0.322	0.021	5.09e-61	565771	FALSE	NA	1	0.38843
377	mboat2b	1.28e-53	0.300886	0.32	0.034	2.41e-49	692278	FALSE	NA	1	0.404959
378	amph	4.38e-64	0.300417	0.339	0.028	8.26e-60	393804	FALSE	Neuroendocrine cell;Type I spiral ganglion neuron	1	0.393939
379	creb1a	1.83e-24	0.300382	0.653	0.364	3.46e-20	573207	TRUE	NA	1	1.1157
380	pbx1b	1.87e-31	0.299761	0.325	0.08	3.52e-27	570960	FALSE	NA	1	0.490358
381	npr1a	5.49e-38	0.298889	0.284	0.045	1.03e-33	560653	FALSE	NA	1	0.435262
382	gpr85	1.78e-64	0.298455	0.287	0.013	3.35e-60	793299	FALSE	Epithelial cell	1	0.369146
383	mlf2	1.44e-27	0.298197	0.559	0.259	2.72e-23	561675	FALSE	NA	1	0.84022
384	nsfa	5.06e-59	0.297943	0.325	0.029	9.54e-55	368483	FALSE	NA	1	0.391185
385	st8sia5	5.66e-66	0.297448	0.289	0.012	1.07e-61	553754	FALSE	Neuroendocrine cell	1	0.366391
386	flot1a	6.07e-32	0.296578	0.43	0.144	1.14e-27	561345	FALSE	NA	1	0.581267
387	hoxc8a	6.61e-18	0.296176	0.336	0.152	1.25e-13	449648	FALSE	NA	1	0.62259
388	basp1	1.2e-44	0.295967	0.27	0.029	2.26e-40	569631	FALSE	Ciliated cell;Macrophage;Medullary cell;Stem cell;Germinal center B cell;Dendritic cell;Schwalie et al.Nature.P1;Schwalie et al.Nature.G1	1	0.393939
389	reck	1.04e-29	0.295649	0.609	0.288	1.96e-25	100334698	TRUE	NA	1	0.911846
390	nrp2b	6.36e-27	0.294611	0.259	0.059	1.2e-22	405902	FALSE	NA	1	0.454545
391	fam110b	5.16e-53	0.294551	0.347	0.046	9.72e-49	573995	FALSE	NA	1	0.424242
392	sgip1a	1.59e-57	0.293975	0.306	0.025	3e-53	566542	FALSE	NA	1	0.385675
393	marcksb	1.05e-24	0.293577	0.928	0.801	1.98e-20	323201	FALSE	NA	1	2.90634
394	phc2a	9.82e-28	0.293568	0.515	0.219	1.85e-23	171465	FALSE	NA	1	0.77135
395	fbxl6	3.51e-34	0.293467	0.419	0.125	6.62e-30	323163	FALSE	NA	1	0.553719
396	qkia	3.84e-16	0.293303	0.904	0.844	7.24e-12	30471	FALSE	NA	1	3.47658
397	dcaf7	2.55e-25	0.291867	0.562	0.277	4.8e-21	337565	FALSE	Neuroendocrine cell	1	0.84573
398	gab2	8.99e-18	0.291859	0.438	0.209	1.69e-13	564517	FALSE	NA	1	0.842975
399	cadpsa	1.21e-44	0.291145	0.314	0.045	2.29e-40	100333933	FALSE	NA	1	0.415978
400	atp6v0ca	4.84e-24	0.290386	0.854	0.63	9.12e-20	192336	FALSE	NA	1	1.81818
401	inab	1.06e-57	0.290345	0.251	0.01	1.99e-53	30230	FALSE	NA	1	0.352617
402	coro1cb	1.2e-40	0.290215	0.438	0.118	2.27e-36	562849	FALSE	NA	1	0.517906
403	auts2a	1.8e-17	0.289512	0.559	0.32	3.4e-13	368890	FALSE	NA	1	1.07438
404	mkrn1	3.48e-28	0.289333	0.523	0.225	6.56e-24	170782	FALSE	Erythroid cell	1	0.859504
405	ppfia4	6.02e-38	0.288681	0.287	0.05	1.14e-33	100005543	FALSE	Macrophage	1	0.407713
406	pdzrn3b	4.25e-30	0.288431	0.364	0.104	8e-26	100005518	FALSE	NA	1	0.520661
407	kdm5bb	7.11e-29	0.287721	0.581	0.269	1.34e-24	415256	FALSE	NA	1	0.831956
408	pbx1a	6.39e-17	0.287674	0.534	0.296	1.2e-12	58138	FALSE	NA	1	1.17355
409	cnrip1a	5.29e-55	0.287518	0.314	0.03	9.97e-51	445213	FALSE	NA	1	0.380165
410	jakmip2	6.29e-56	0.287518	0.311	0.028	1.19e-51	559839	FALSE	Brush cell (Tuft cell)	1	0.380165
411	camk2g1	1.07e-20	0.287071	0.554	0.293	2.01e-16	791855	FALSE	NA	1	0.914601
412	cdc42	3.02e-21	0.286649	0.76	0.512	5.69e-17	336839	FALSE	NA	1	1.53719
413	rab14	1.46e-25	0.285854	0.598	0.305	2.75e-21	373104	FALSE	NA	1	0.889807
414	dpf3	4.54e-48	0.285834	0.394	0.078	8.55e-44	562738	FALSE	NA	1	0.473829
415	stap2a	1.14e-61	0.285327	0.281	0.014	2.14e-57	327172	FALSE	NA	1	0.355372
416	stxbp5a	3.79e-34	0.284376	0.336	0.077	7.15e-30	556789	FALSE	NA	1	0.465565
417	h3f3c	4.3e-21	0.28381	0.981	0.939	8.1e-17	336231	FALSE	NA	1	5.82094
418	map1b	7.3e-51	0.283794	0.251	0.016	1.38e-46	559032	FALSE	Enteroendocrine cell;Neuron;Neuroendocrine cell;Axin2-Palpha+ cell;Medullary cell	1	0.352617
419	atpv0e2	2.46e-35	0.28329	0.342	0.08	4.63e-31	553767	FALSE	NA	1	0.449036
420	zgc:110158	6.2e-25	0.282711	0.774	0.483	1.17e-20	553590	FALSE	NA	1	1.5978
421	hmgb1b	7.2e-21	0.282443	0.948	0.892	1.36e-16	795095	FALSE	NA	1	4.01102
422	pou2f1b	2.24e-30	0.281996	0.479	0.181	4.23e-26	323702	FALSE	NA	1	0.636364
423	arnt2	6.34e-24	0.281689	0.62	0.332	1.2e-19	64277	TRUE	Type II spiral ganglion neuron;Type IC spiral ganglion neuron	1	0.99449
424	kdm4b	1.8e-25	0.281625	0.584	0.291	3.4e-21	556504	FALSE	Neuroendocrine cell	1	0.856749
425	nr2f5	2.14e-23	0.28141	0.49	0.221	4.03e-19	30427	FALSE	NA	1	0.746556
426	syncrip	7.74e-30	0.281034	0.981	0.853	1.46e-25	326663	FALSE	NA	1	3.32782
427	spock1	5.02e-25	0.280236	0.556	0.268	9.47e-21	100331540	FALSE	Type I spiral ganglion neuron;Type IC spiral ganglion neuron	1	0.983471
428	ube2e2	1.55e-22	0.279822	0.62	0.342	2.92e-18	445100	TRUE	Type I spiral ganglion neuron	1	0.975207
429	pag1	2.75e-24	0.279537	0.397	0.148	5.19e-20	100034498	FALSE	Type IA spiral ganglion neuron	1	0.600551
430	arid5b	1.09e-18	0.27918	0.512	0.267	2.05e-14	100536827	FALSE	Vascular endothelial cell;Mesangial cell;Schwalie et al.Nature.G2	1	0.867769
431	kalrna	2.05e-40	0.278436	0.347	0.068	3.86e-36	100148988	FALSE	NA	1	0.435262
432	serinc1	1.18e-22	0.277216	0.579	0.304	2.23e-18	325690	FALSE	Neuroendocrine cell	1	0.887052
433	nkain1	1.7e-24	0.276982	0.565	0.279	3.21e-20	393517	FALSE	NA	1	0.831956
434	purab	2.87e-32	0.276937	0.424	0.135	5.42e-28	557266	FALSE	NA	1	0.561983
435	phldb1a	2.28e-24	0.276903	0.342	0.11	4.3e-20	566287	FALSE	NA	1	0.526171
436	tmem198a	5.75e-19	0.276625	0.554	0.312	1.08e-14	553226	FALSE	NA	1	0.931129
437	rcan2	3.66e-39	0.276385	0.273	0.037	6.89e-35	407988	FALSE	Collecting duct intercalated cell;Mesangial cell;Type I spiral ganglion neuron;Schwalie et al.Nature.G1	1	0.391185
438	shdb	5.88e-41	0.275018	0.353	0.07	1.11e-36	564537	FALSE	NA	1	0.426997
439	bsnb	4.52e-36	0.274547	0.322	0.065	8.52e-32	101175706	FALSE	NA	1	0.426997
440	kif5aa	1.43e-51	0.274297	0.284	0.025	2.7e-47	566086	FALSE	NA	1	0.352617
441	myo1b	1.02e-22	0.274	0.366	0.133	1.91e-18	541515	FALSE	Mural cell;Brush cell (Tuft cell);Mesangial cell;Smooth muscle cell;Schwalie et al.Nature.P2;Schwalie et al.Nature.G2	1	0.567493
442	smarcd1	9.12e-23	0.273889	0.727	0.454	1.72e-18	323115	FALSE	Macrophage	1	1.25344
443	asap2a	3.09e-23	0.273835	0.364	0.13	5.82e-19	570669	FALSE	NA	1	0.556474
444	hoxc11a	8.31e-25	0.273286	0.331	0.101	1.57e-20	30403	FALSE	NA	1	0.520661
445	hoxa11b	1.44e-16	0.272686	0.496	0.266	2.71e-12	30382	FALSE	NA	1	0.922865
446	gphnb	3.62e-60	0.272656	0.289	0.017	6.83e-56	100007749	FALSE	NA	1	0.344353
447	hnrnpl	5.49e-24	0.272377	0.634	0.346	1.03e-19	573096	TRUE	NA	1	0.953168
448	pcbp2	1.18e-20	0.272309	0.796	0.61	2.22e-16	321844	FALSE	Natural killer cell	1	1.70523
449	plxna1a	1.83e-16	0.271696	0.512	0.281	3.44e-12	795761	FALSE	NA	1	0.900826
450	pcdh11	8.74e-20	0.270695	0.278	0.089	1.65e-15	100333121	FALSE	NA	1	0.498623
451	tox2	2.19e-16	0.27046	0.727	0.502	4.13e-12	405844	FALSE	Arterial cell	1	1.71901
452	dab2ipa	1.81e-20	0.270362	0.545	0.284	3.41e-16	100002454	FALSE	NA	1	0.906336
453	tmed4	2.8e-38	0.270206	0.35	0.076	5.28e-34	415224	FALSE	Neuroendocrine cell	1	0.421488
454	mmp15b	5.38e-34	0.269996	0.267	0.045	1.01e-29	100332426	FALSE	NA	1	0.385675
455	man1a1	3.11e-21	0.269349	0.394	0.162	5.86e-17	566078	FALSE	NA	1	0.595041
456	rab39bb	2.2e-57	0.26901	0.333	0.034	4.15e-53	566010	FALSE	NA	1	0.360882
457	pacsin1a	3.88e-46	0.268917	0.325	0.047	7.3e-42	553559	FALSE	NA	1	0.380165
458	syt1a	4.25e-40	0.268748	0.27	0.035	8e-36	436736	FALSE	NA	1	0.371901
459	ubtf	4.24e-20	0.268531	0.705	0.448	7.99e-16	368509	FALSE	NA	1	1.25344
460	daam1b	6.95e-46	0.268405	0.328	0.05	1.31e-41	560060	FALSE	NA	1	0.402204
461	cux2b	1.4e-13	0.267985	0.708	0.501	2.65e-09	565530	FALSE	NA	1	1.80992
462	znf827	6.86e-22	0.267672	0.537	0.269	1.29e-17	565077	FALSE	NA	1	0.84573
463	si:ch211-195b15.8	6.73e-18	0.267208	0.32	0.123	1.27e-13	558079	FALSE	NA	1	0.570248
464	cxxc4	1.47e-54	0.266989	0.262	0.015	2.77e-50	100006754	FALSE	NA	1	0.336088
465	rybpb	1.53e-24	0.266781	0.427	0.169	2.88e-20	497613	FALSE	NA	1	0.592287
466	cacna2d2a	1.63e-30	0.266203	0.284	0.059	3.08e-26	541376	FALSE	NA	1	0.410468
467	elmo1	4.56e-20	0.266142	0.62	0.353	8.59e-16	406364	TRUE	Type I spiral ganglion neuron	1	1.18733
468	necap1	2.67e-29	0.265831	0.369	0.112	5.03e-25	393695	FALSE	NA	1	0.479339
469	robo3	1.63e-16	0.265673	0.683	0.451	3.07e-12	30770	FALSE	NA	1	1.41047
470	erc2	3.25e-49	0.265573	0.311	0.037	6.12e-45	572002	FALSE	NA	1	0.360882
471	iqsec1b	7.66e-23	0.265531	0.342	0.116	1.44e-18	100148736	FALSE	NA	1	0.528926
472	pop7	8.36e-30	0.265224	0.391	0.125	1.58e-25	100004610	FALSE	NA	1	0.493113
473	si:ch211-260e23.9	1.61e-28	0.264324	0.446	0.164	3.04e-24	555795	FALSE	NA	1	0.595041
474	her13	1.36e-14	0.264223	0.43	0.224	2.57e-10	550600	FALSE	NA	1	0.834711
475	si:ch211-288g17.3	1.59e-22	0.263209	0.983	0.884	3.01e-18	567638	FALSE	NA	1	4.57576
476	fam168a	1.04e-17	0.263064	0.857	0.682	1.95e-13	751761	FALSE	NA	1	2.09091
477	ppp2r2bb	1.38e-43	0.262919	0.275	0.032	2.61e-39	558810	FALSE	NA	1	0.352617
478	creb5b	2.83e-07	0.2626	0.523	0.381	0.00533258	565910	FALSE	NA	1	1.34986
479	nlk1	2.99e-24	0.262306	0.598	0.307	5.63e-20	405892	FALSE	NA	1	0.867769
480	pou3f3b	1.45e-20	0.260905	0.587	0.32	2.73e-16	30321	FALSE	NA	1	0.961433
481	atp6ap2	1.52e-26	0.260714	0.515	0.225	2.86e-22	406296	FALSE	Paneth cell;Ionocyte cell;Collecting duct intercalated cell;Osteoclast	1	0.674931
482	nwd2	7.6e-22	0.260475	0.292	0.09	1.43e-17	562320	FALSE	NA	1	0.46281
483	ldb1a	6.41e-26	0.259976	0.529	0.239	1.21e-21	30579	FALSE	NA	1	0.713499
484	meis1b	4.75e-20	0.259633	0.835	0.595	8.96e-16	170446	FALSE	NA	1	2.41322
485	ttyh3a	1.16e-26	0.25931	0.683	0.374	2.18e-22	556314	TRUE	NA	1	1.17906
486	vdac1	3.54e-21	0.258446	0.895	0.696	6.67e-17	334582	FALSE	NA	1	2.15152
487	atp1b3a	8.74e-22	0.258312	0.405	0.168	1.65e-17	30468	FALSE	NA	1	0.570248
488	cacnb4b	5e-33	0.256781	0.344	0.084	9.43e-29	678560	FALSE	NA	1	0.426997
489	zfand3	1.03e-22	0.256739	0.636	0.353	1.94e-18	563496	TRUE	NA	1	0.955923
490	sfpq	6.15e-18	0.256284	0.826	0.615	1.16e-13	406564	FALSE	NA	1	1.90083
491	fam168b	5.07e-24	0.255559	0.556	0.273	9.56e-20	561051	FALSE	NA	1	0.754821
492	rassf1	6.32e-25	0.255182	0.653	0.354	1.19e-20	447811	TRUE	NA	1	1.05785
493	itm2cb	6.72e-23	0.253646	0.457	0.197	1.27e-18	335863	FALSE	NA	1	0.661157
494	scml2	3.34e-34	0.253542	0.355	0.087	6.29e-30	559561	FALSE	Rheaume et al.Nat Commun.6	1	0.426997
495	abca1a	3.9e-30	0.253161	0.355	0.099	7.36e-26	558924	FALSE	NA	1	0.460055
496	ttyh3b	1.69e-29	0.252355	0.377	0.115	3.19e-25	798421	FALSE	NA	1	0.493113
497	hp1bp3	1.1e-20	0.251727	0.931	0.8	2.08e-16	558102	FALSE	Cycling basal cell	1	2.72452
498	skia	1.66e-28	0.251639	0.59	0.279	3.13e-24	30101	FALSE	NA	1	0.85124
499	sumo2b	3.85e-14	0.251595	0.777	0.613	7.26e-10	445027	FALSE	NA	1	1.81818
500	zfhx4	1.08e-06	0.25132	0.559	0.427	0.0203846	556453	FALSE	NA	1	1.31956
501	tmpob	9.28e-24	0.250749	0.438	0.181	1.75e-19	553624	FALSE	NA	1	0.570248
502	atp6v0a1b	9.01e-45	0.250676	0.32	0.049	1.7e-40	553691	FALSE	NA	1	0.366391
503	maml3	3.32e-21	0.250413	0.57	0.3	6.26e-17	101886283	FALSE	Type II spiral ganglion neuron;Cajal-Retzius cell	1	0.944904
504	sox12	7.36e-49	0.25026	0.251	0.017	1.39e-44	562381	FALSE	Retinal ganglion cell;Type IA spiral ganglion neuron	1	0.311295
505	GeneSymbol	p_val	avg_logFC	pct.1	pct.2	p_val_adj	GeneID	sig_bool	celltype	cluster	score
506	zgc:153409	7.41e-178	1.70294	1	0.849	1.4e-173	767650	FALSE	NA	2	27.0816
507	zgc:110425	3.76e-98	1.31526	0.862	0.232	7.09e-94	553782	TRUE	NA	2	4.53061
508	si:dkey-108k21.10	2.92e-131	1.29279	0.852	0.107	5.49e-127	100333275	TRUE	NA	2	3.36224
509	mki67	4.6e-133	1.28543	0.939	0.157	8.68e-129	564521	TRUE	Tympanic border cell;Fibroblast;Cycling basal cell;Dividing cell	2	4
510	hmgb2a	8.16e-139	1.27036	1	0.93	1.54e-134	641484	FALSE	NA	2	25.7194
511	hmgn2	7.76e-100	1.12033	1	0.988	1.46e-95	569904	FALSE	Cycling basal cell;Type II spiral ganglion neuron;Granulocyte monocyte progenitor cell;Dividing cell;Erythroblast;Neutrophil	2	54.3112
512	nusap1	5.51e-118	0.996883	0.862	0.107	1.04e-113	567446	TRUE	Fibroblast;Cycling basal cell	2	2.25
513	tpx2	1.02e-108	0.973944	0.832	0.111	1.92e-104	107966129	TRUE	Fibroblast;Cycling basal cell	2	2.18878
514	hmgb2b	1.28e-82	0.89587	0.995	0.921	2.41e-78	447936	FALSE	NA	2	15.9235
515	ube2c	3.17e-107	0.865113	0.801	0.089	5.97e-103	566441	TRUE	Fibroblast;Mesenchymal progenitor cell;Cycling basal cell;Dividing cell;Erythroblast;Proliferating thymocyte	2	1.77041
516	h3f3b.1	5.97e-91	0.862585	1	0.977	1.12e-86	550262	FALSE	NA	2	18.7704
517	cenpf	1.2e-86	0.836768	0.694	0.078	2.26e-82	497403	TRUE	Fibroblast;Cycling basal cell;Late activated neural stem cell	2	1.65816
518	si:dkey-261m9.12	8.44e-97	0.829891	0.643	0.046	1.59e-92	560910	TRUE	NA	2	1.45408
519	stmn1a	1.27e-52	0.809436	0.842	0.346	2.39e-48	678630	TRUE	NA	2	3.03061
520	rrm2	9.99e-43	0.809402	0.556	0.136	1.88e-38	100330864	FALSE	Fibroblast;Cycling basal cell;Monocyte progenitor cell;Erythroblast	2	1.87755
521	si:ch211-113a14.18	2.56e-88	0.800055	0.622	0.049	4.83e-84	792275	TRUE	NA	2	1.40816
522	tuba8l	2.41e-77	0.795986	0.964	0.7	4.55e-73	337223	FALSE	NA	2	4.72959
523	top2a	1.7e-98	0.783454	0.73	0.072	3.21e-94	323733	TRUE	Fibroblast;Cycling basal cell;Late activated neural stem cell	2	1.44898
524	zgc:153405	2.15e-83	0.77212	0.582	0.046	4.05e-79	751661	FALSE	NA	2	1.31122
525	tubb2b	2.14e-63	0.753649	1	0.886	4.04e-59	641421	FALSE	Enteroendocrine precursor cell;Podocyte;Type II spiral ganglion neuron;Pan-gabaergic;Oligodendrocyte;Neuron	2	9.68878
526	cdc20	1.43e-87	0.724302	0.689	0.083	2.69e-83	406353	TRUE	Cycling basal cell;Dividing cell	2	1.29082
527	dlgap5	2.58e-97	0.704027	0.724	0.074	4.87e-93	447853	TRUE	Epithelial cell;Cycling basal cell	2	1.22959
528	aurkb	6.21e-90	0.699601	0.699	0.079	1.17e-85	791894	TRUE	Cycling basal cell	2	1.22449
529	lbr	2.29e-66	0.679057	0.776	0.197	4.32e-62	368360	TRUE	Cycling basal cell	2	1.57143
530	mad2l1	8.53e-93	0.677039	0.709	0.071	1.61e-88	550434	TRUE	Fibroblast;Cycling basal cell	2	1.17857
531	kpna2	1.34e-77	0.666601	0.663	0.08	2.53e-73	436607	TRUE	Cycling basal cell	2	1.20918
532	dek	7.72e-58	0.655218	0.76	0.223	1.45e-53	692304	TRUE	Cycling basal cell;Dividing dendritic cell;Dividing cell;Erythroblast	2	1.58163
533	tuba8l4	1.17e-55	0.653313	1	0.92	2.2e-51	393154	FALSE	NA	2	9.12755
534	cdk1	6.84e-83	0.651417	0.577	0.043	1.29e-78	80973	FALSE	Cycling basal cell;Late activated neural stem cell	2	1.02041
535	si:ch73-281n10.2	3.16e-51	0.650707	0.995	0.975	5.96e-47	561719	FALSE	NA	2	18.5357
536	zgc:194989	1.47e-71	0.633334	0.607	0.084	2.77e-67	570661	TRUE	NA	2	1.07653
537	lin28a	2.64e-20	0.607236	0.811	0.866	4.98e-16	394066	FALSE	Stage I neutrophil	2	15.9541
538	pcna	2.17e-26	0.604092	0.668	0.285	4.1e-22	30678	TRUE	Cortical cell;Erythroblast	2	2.21429
539	pmp22a	9.54e-16	0.593352	0.536	0.276	1.8e-11	334817	FALSE	NA	2	2.0102
540	histh1l	6.04e-23	0.585096	0.934	0.772	1.14e-18	550353	FALSE	NA	2	10.0459
541	plk1	3.65e-75	0.574845	0.597	0.057	6.88e-71	280649	FALSE	Cycling basal cell	2	0.918367
542	anp32a	1.36e-48	0.573271	0.944	0.694	2.56e-44	335907	FALSE	NA	2	3.37245
543	si:ch1073-153i20.4	1.01e-65	0.569234	0.526	0.054	1.9e-61	103911343	FALSE	NA	2	0.882653
544	tacc3	5.21e-68	0.565976	0.592	0.068	9.81e-64	321283	FALSE	Fibroblast;Cycling basal cell	2	0.938776
545	hmga1a	8.66e-39	0.550615	1	0.998	1.63e-34	406447	FALSE	NA	2	39.602
546	ccnb1	1.16e-60	0.546379	0.536	0.062	2.2e-56	58025	FALSE	Fibroblast;Cycling basal cell	2	0.877551
547	cks1b	6.3e-64	0.54508	0.566	0.071	1.19e-59	445199	FALSE	Cycling basal cell	2	0.877551
548	pfn2	9.93e-11	0.543932	0.77	0.665	1.87e-06	394235	FALSE	Medullary cell;Neuroblast	2	3.93367
549	banf1	9.78e-36	0.53081	0.668	0.264	1.84e-31	334717	TRUE	Macrophage;Cycling basal cell;Stage II neutrophil;Dividing cell	2	1.34694
550	tubb4b	7.15e-53	0.530227	1	0.996	1.35e-48	336681	FALSE	Ciliated cell;Hypothalamic ependymal cell;Dividing cell;Granulocyte monocyte progenitor cell;Erythroblast	2	14.7143
551	si:dkey-108k21.21	4e-63	0.525161	0.474	0.038	7.54e-59	100332815	FALSE	NA	2	0.770408
552	birc5a	3.85e-68	0.522888	0.597	0.07	7.26e-64	373110	FALSE	NA	2	0.867347
553	smc2	8.24e-61	0.519454	0.551	0.067	1.55e-56	321452	FALSE	Fibroblast;Cycling basal cell	2	0.831633
554	si:ch211-113a14.24	7.24e-62	0.513117	0.469	0.037	1.37e-57	573073	FALSE	NA	2	0.75
555	foxd3	3.32e-10	0.506448	0.327	0.138	6.25e-06	30548	FALSE	NA	2	1.40306
556	aurka	3.7e-63	0.492737	0.526	0.051	6.97e-59	445246	FALSE	Cycling basal cell	2	0.760204
557	krt8	1.63e-05	0.487343	0.852	0.835	0.307402	797433	FALSE	Epithelial cell;Goblet cell;Brush cell (Tuft cell);Paneth cell;Hematopoietic stem cell;Ureteric epithelium cell;Ciliated cell;Luminal cell;Secretory alveoli cell;Luminal progenitor;Epithelium cell;Ductal cell;Glandular epithelium	2	8.7449
558	anln	2.44e-50	0.486605	0.5	0.072	4.59e-46	562517	FALSE	Cycling basal cell	2	0.77551
559	chaf1a	7.79e-39	0.476997	0.663	0.205	1.47e-34	563212	TRUE	NA	2	1.12755
560	ccna2	5.82e-58	0.473797	0.474	0.046	1.1e-53	192295	FALSE	Fibroblast;Cycling basal cell	2	0.693878
561	spc25	3.16e-55	0.471242	0.49	0.057	5.95e-51	100144563	FALSE	Cycling basal cell	2	0.709184
562	mibp	8.3e-38	0.469846	0.408	0.064	1.57e-33	64674	FALSE	NA	2	0.734694
563	si:ch211-113a14.11	6.75e-57	0.464438	0.408	0.031	1.27e-52	100536331	FALSE	NA	2	0.642857
564	anp32b	7.83e-30	0.457691	0.755	0.377	1.48e-25	322000	TRUE	Macrophage;Erythroblast	2	1.4898
565	bub3	8.04e-40	0.45406	0.602	0.18	1.52e-35	403012	TRUE	Brush cell (Tuft cell)	2	0.923469
566	diaph3	3.87e-45	0.453623	0.469	0.067	7.3e-41	445230	FALSE	Cycling basal cell	2	0.719388
567	ncapd2	8.76e-51	0.451422	0.515	0.073	1.65e-46	552978	FALSE	Cycling basal cell	2	0.72449
568	seta	1.99e-32	0.450324	0.954	0.854	3.74e-28	323501	FALSE	NA	2	4.2602
569	smc4	3.62e-50	0.448685	0.485	0.066	6.83e-46	192332	FALSE	Cycling basal cell;Schwalie et al.Nature.P2;Granulocyte monocyte progenitor cell	2	0.688776
570	si:ch211-288g17.3	1.6e-29	0.443758	0.99	0.891	3.02e-25	567638	FALSE	NA	2	5.67857
571	dut	1.86e-16	0.439457	0.561	0.261	3.5e-12	449835	FALSE	Cycling basal cell;Erythroblast	2	1.60204
572	ccng1	4.62e-16	0.435493	0.939	0.862	8.71e-12	171473	FALSE	NA	2	5.10714
573	aspm	6.03e-51	0.435227	0.474	0.056	1.14e-46	554173	FALSE	Cycling basal cell	2	0.688776
574	kif11	6.17e-54	0.429436	0.464	0.046	1.16e-49	195818	FALSE	Paneth cell;Cycling basal cell	2	0.637755
575	kif20a	8.07e-58	0.422172	0.474	0.043	1.52e-53	325449	FALSE	Cycling basal cell	2	0.612245
576	net1	3.65e-37	0.421905	0.449	0.081	6.88e-33	493607	FALSE	Type I spiral ganglion neuron;Rheaume et al.Nat Commun.32	2	0.683673
577	rrm1	1.04e-26	0.421296	0.582	0.21	1.97e-22	30740	FALSE	Cycling basal cell	2	1.0051
578	cenpe	8.64e-49	0.421072	0.449	0.05	1.63e-44	767754	FALSE	Fibroblast;Cycling basal cell	2	0.637755
579	si:ch211-286o17.1	1.12e-18	0.419833	0.735	0.411	2.1e-14	100332904	FALSE	NA	2	1.97959
580	hist2h3c	1.99e-49	0.416654	0.429	0.045	3.74e-45	570618	FALSE	NA	2	0.596939
581	tmpoa	4.01e-34	0.415944	0.531	0.144	7.56e-30	352907	FALSE	NA	2	0.790816
582	rad21a	1.58e-26	0.411133	0.857	0.529	2.98e-22	322275	FALSE	NA	2	1.82653
583	lsm7	8.95e-24	0.407028	0.75	0.437	1.69e-19	573047	FALSE	NA	2	1.54592
584	mmp17b	6.45e-10	0.400806	0.255	0.102	1.22e-05	100322027	FALSE	NA	2	0.826531
585	tuba1b	1.95e-23	0.399573	0.622	0.269	3.67e-19	373080	TRUE	Fibroblast;Transit amplifying (TA) cell;Ciliated cell;Hypothalamic ependymal cell;Dividing dendritic cell;Dividing T cell;Dividing cell;Granulocyte monocyte progenitor cell;Erythroblast	2	1.09694
586	cdca8	2.49e-52	0.399539	0.434	0.039	4.7e-48	492815	FALSE	Cycling basal cell	2	0.566327
587	cdc14b	7.27e-24	0.398702	0.531	0.196	1.37e-19	393148	FALSE	Enteroendocrine precursor cell;Neuroendocrine cell	2	0.913265
588	zgc:173552	2.83e-54	0.395039	0.398	0.026	5.34e-50	794406	FALSE	NA	2	0.530612
589	kif23	4.85e-54	0.390174	0.423	0.033	9.14e-50	30627	FALSE	Cycling basal cell	2	0.535714
590	btg3	3.14e-16	0.389668	0.643	0.364	5.91e-12	492479	TRUE	NA	2	1.34694
591	cbx3a	1.28e-25	0.387199	0.944	0.737	2.42e-21	751689	FALSE	NA	2	2.81122
592	nuf2	3.07e-49	0.382497	0.413	0.037	5.78e-45	393280	FALSE	Cycling basal cell	2	0.535714
593	kifc1	6.19e-53	0.381325	0.439	0.04	1.17e-48	30453	FALSE	Cycling basal cell	2	0.540816
594	prc1a	1.24e-55	0.381159	0.413	0.028	2.34e-51	259194	FALSE	NA	2	0.510204
595	lmnb1	1.07e-24	0.376265	0.719	0.344	2.01e-20	195816	TRUE	Cycling basal cell	2	1.19898
596	rgcc	1.5e-05	0.375018	0.643	0.495	0.283222	431737	FALSE	Endothelial cell;Lymphocyte;Rheaume et al.Nat Commun.16;Monocyte progenitor cell;Granulocyte monocyte progenitor cell	2	3.22449
597	fam76b	4.76e-20	0.37187	0.699	0.385	8.97e-16	335015	TRUE	NA	2	1.28571
598	numa1	1.98e-40	0.368669	0.367	0.041	3.74e-36	572344	FALSE	NA	2	0.515306
599	kif22	1.49e-44	0.367761	0.429	0.051	2.81e-40	561788	FALSE	Cycling basal cell	2	0.535714
600	tp53	1.84e-17	0.366019	0.643	0.347	3.47e-13	30590	TRUE	NA	2	1.20918
601	rbbp4	8.64e-20	0.365699	0.658	0.333	1.63e-15	321726	TRUE	Spongiotrophoblast	2	1.18878
602	fam49a	9.39e-08	0.365691	0.531	0.353	0.00176962	445212	FALSE	Brush cell (Tuft cell);Fibroblast	2	1.41837
603	g2e3	1.69e-53	0.364361	0.403	0.028	3.19e-49	368848	FALSE	Cycling basal cell	2	0.489796
604	TXN	1.82e-22	0.363653	0.974	0.9	3.44e-18	336637	FALSE	NA	2	4.42347
605	si:dkey-23a13.17	1.77e-38	0.363023	0.347	0.038	3.33e-34	571135	FALSE	NA	2	0.5
606	kif4	2.88e-45	0.362662	0.439	0.054	5.44e-41	393796	FALSE	Cycling basal cell	2	0.530612
607	kif2c	6.34e-39	0.357682	0.378	0.045	1.2e-34	100136875	FALSE	Cycling basal cell	2	0.510204
608	si:dkey-108k21.19	9.04e-45	0.356313	0.357	0.029	1.7e-40	100333615	FALSE	NA	2	0.47449
609	tuba8l3	0.000311528	0.352681	0.362	0.318	1	445164	FALSE	NA	2	2.20918
610	si:ch211-69g19.2	3.19e-48	0.351241	0.403	0.036	6e-44	564374	FALSE	NA	2	0.489796
611	fbxo5	2.96e-50	0.350567	0.367	0.023	5.57e-46	445392	FALSE	Cycling basal cell	2	0.469388
612	snrpf	3.31e-18	0.349451	0.923	0.739	6.23e-14	445404	FALSE	Plasmacytoid dendritic cell	2	2.7449
613	si:ch73-368j24.11	1.61e-35	0.349037	0.316	0.034	3.03e-31	562307	FALSE	NA	2	0.47449
614	cxcl18b	0.844407	0.345262	0.367	0.365	1	795785	FALSE	NA	2	3.60714
615	cdca5	1.67e-49	0.344815	0.393	0.031	3.15e-45	559398	FALSE	NA	2	0.464286
616	asf1ba	3.05e-32	0.342624	0.367	0.057	5.74e-28	386897	FALSE	NA	2	0.510204
617	snrpb	8.59e-20	0.342346	0.949	0.806	1.62e-15	402966	FALSE	NA	2	3.31633
618	chst11	9.43e-09	0.340114	0.429	0.244	0.000177748	404232	FALSE	Oligodendrocyte precursor cell	2	0.989796
619	hmmr	2.14e-46	0.337244	0.388	0.034	4.04e-42	322012	FALSE	Cycling basal cell	2	0.459184
620	vamp5	2.53e-13	0.335555	0.444	0.202	4.77e-09	325484	FALSE	Umbrella cell	2	0.846939
621	ube2s	3.17e-29	0.335471	0.429	0.098	5.97e-25	565498	FALSE	Cycling basal cell	2	0.556122
622	arhgap11a	2.92e-37	0.334984	0.347	0.039	5.49e-33	406608	FALSE	Cycling basal cell	2	0.459184
623	hmgb1b	5.52e-15	0.333233	0.974	0.893	1.04e-10	795095	FALSE	NA	2	4.36224
624	ncapg	7.43e-45	0.328057	0.383	0.035	1.4e-40	492707	FALSE	Fibroblast;Cycling basal cell	2	0.443878
625	ran	3.61e-22	0.327261	1	0.988	6.81e-18	30572	FALSE	Transit amplifying (TA) cell;Cycling basal cell;Schwalie et al.Nature.G4;Dividing cell	2	8.56633
626	ranbp1	5.84e-16	0.325781	0.862	0.627	1.1e-11	337046	FALSE	Schwalie et al.Nature.G3;Erythroblast	2	2.05612
627	ahcy	9.16e-15	0.325007	0.719	0.448	1.73e-10	387530	FALSE	NA	2	1.41327
628	olig2	0.238008	0.324877	0.48	0.432	1	325288	FALSE	Oligodendrocyte;Oligodendrocyte precursor cell	2	4.66327
629	calm3a	1.97e-18	0.32449	0.893	0.6	3.71e-14	327379	FALSE	NA	2	2.58673
630	ier5l	1.87e-11	0.323294	0.827	0.616	3.53e-07	326935	FALSE	NA	2	2.41837
631	psat1	4.28e-16	0.323044	0.735	0.432	8.06e-12	327512	FALSE	Cycling basal cell	2	1.48469
632	hmgb1a	4.4e-13	0.321821	0.939	0.775	8.3e-09	321622	FALSE	NA	2	3.84694
633	cdkn1a	2.93e-13	0.320981	0.301	0.104	5.53e-09	100151416	FALSE	Vascular endothelial cell;Myeloid leukocyte	2	0.607143
634	fosl1a	6.79e-08	0.320334	0.974	0.925	0.0012803	564241	FALSE	NA	2	8.19388
635	zgc:113983	1.15e-30	0.320195	0.337	0.049	2.17e-26	573992	FALSE	NA	2	0.459184
636	si:dkey-6i22.5	3.19e-33	0.320011	0.383	0.06	6.01e-29	564240	FALSE	NA	2	0.47449
637	nasp	3.12e-17	0.319784	0.454	0.171	5.88e-13	799570	FALSE	Cortical cell	2	0.755102
638	lmnb2	2.35e-17	0.318595	0.607	0.303	4.43e-13	30196	TRUE	Neuroendocrine cell	2	0.964286
639	arpp19b	1.32e-21	0.318404	0.49	0.175	2.49e-17	393947	FALSE	NA	2	0.663265
640	pif1	2.91e-38	0.312428	0.337	0.032	5.48e-34	326729	FALSE	Cycling basal cell	2	0.428571
641	si:ch73-36p18.1	5.85e-42	0.311758	0.301	0.017	1.1e-37	100334868	FALSE	NA	2	0.392857
642	nutf2l	8.47e-18	0.309773	0.393	0.139	1.6e-13	445204	FALSE	NA	2	0.596939
643	si:ch1073-159d7.7	1.39e-38	0.3094	0.316	0.025	2.61e-34	565341	FALSE	NA	2	0.403061
644	eme1	8.42e-30	0.307327	0.388	0.073	1.59e-25	558350	FALSE	NA	2	0.47449
645	spdl1	7.28e-38	0.303923	0.332	0.031	1.37e-33	568360	FALSE	NA	2	0.403061
646	si:ch211-113a14.19	7.96e-35	0.302558	0.306	0.029	1.5e-30	560527	FALSE	NA	2	0.397959
647	snrpd1	7.49e-16	0.301213	0.929	0.785	1.41e-11	192331	FALSE	Cycling basal cell;Erythroblast	2	2.79082
648	sumo3b	2.36e-13	0.294872	0.622	0.364	4.46e-09	436950	TRUE	NA	2	1.06633
649	cmtm7	1.07e-06	0.294708	0.633	0.514	0.020245	559138	FALSE	Macrophage;Podocyte;Goblet cell;Granulocyte monocyte progenitor cell;Lymphoid progenitor cell;Stem and progenitor cell;Mast cell	2	1.91327
650	pin1	3.64e-20	0.293939	0.628	0.286	6.86e-16	393721	TRUE	NA	2	0.841837
651	si:dkey-85k7.7	0.0152873	0.292726	0.306	0.216	1	399650	FALSE	NA	2	1.77551
652	smc1al	3e-14	0.291306	0.76	0.485	5.65e-10	403060	FALSE	NA	2	1.42347
653	si:ch211-222l21.1	1.71e-13	0.288868	1	0.995	3.22e-09	795027	FALSE	NA	2	28.7959
654	adka	2.51e-20	0.284803	0.48	0.169	4.72e-16	368220	FALSE	NA	2	0.602041
655	gli2a	1.29e-14	0.28343	0.49	0.216	2.44e-10	30154	FALSE	NA	2	0.816327
656	ccnb2	3.31e-33	0.280953	0.306	0.031	6.24e-29	368316	FALSE	Fibroblast;Mesenchymal progenitor cell;Cycling basal cell;Granulocyte monocyte progenitor cell	2	0.372449
657	ttk	1.33e-36	0.279961	0.316	0.028	2.51e-32	317763	FALSE	NA	2	0.367347
658	cirbpa	7.3e-16	0.27975	1	0.99	1.38e-11	550495	FALSE	NA	2	8.97959
659	msna	1.54e-11	0.279716	0.944	0.878	2.9e-07	286739	FALSE	NA	2	3.91327
660	si:ch211-156b7.4	4.89e-32	0.279475	0.332	0.042	9.22e-28	561086	FALSE	NA	2	0.392857
661	pcdh7b	0.00134381	0.277175	0.469	0.395	1	555504	FALSE	NA	2	1.70408
662	akirin2	1.11e-14	0.27689	0.612	0.327	2.09e-10	406855	TRUE	NA	2	0.913265
663	dynll1	1.07e-07	0.272122	0.939	0.844	0.00201204	406297	FALSE	Enteroendocrine precursor cell;Ciliated cell;Schwalie et al.Nature.G4	2	4.07653
664	knstrn	3.62e-34	0.268323	0.27	0.019	6.82e-30	792608	FALSE	Fibroblast;Cycling basal cell	2	0.336735
665	jpt2	1.03e-12	0.266681	0.592	0.329	1.95e-08	321880	FALSE	Cycling basal cell;Type II spiral ganglion neuron	2	0.903061
666	phlda2	0.00362812	0.264793	0.699	0.603	1	553622	FALSE	Hematopoietic stem cell;Spongiotrophoblast	2	2.87755
667	hnrnpa1b	1.24e-12	0.264239	0.949	0.799	2.33e-08	378453	FALSE	NA	2	2.83673
668	crlf1a	0.0313481	0.261117	0.531	0.498	1	436923	FALSE	NA	2	3.61224
669	zgc:86764	1.89e-32	0.260973	0.281	0.025	3.57e-28	797431	FALSE	NA	2	0.336735
670	si:ch211-137a8.4	3.18e-06	0.260897	0.709	0.613	0.0600144	560240	FALSE	NA	2	2.40306
671	krt4	1.96e-06	0.260885	0.286	0.138	0.0370022	794486	FALSE	Basal cell;Myoepithelial cell;Krt4/13+ cell	2	0.678571
672	col12a1a	1.69e-05	0.260426	0.76	0.662	0.319207	100149543	FALSE	NA	2	3.04592
673	vrk1	4.44e-20	0.258976	0.311	0.074	8.36e-16	406694	FALSE	NA	2	0.403061
674	tma7	2.67e-08	0.258206	0.847	0.717	0.000502833	768290	FALSE	NA	2	2.34694
675	nono	6.17e-09	0.255381	0.689	0.493	0.000116248	321994	FALSE	Enteroendocrine precursor cell	2	1.33673
676	mycla	9.25e-13	0.2537	0.51	0.249	1.74e-08	405873	FALSE	NA	2	0.795918
677	slbp	8.54e-13	0.253616	0.408	0.17	1.61e-08	407727	FALSE	NA	2	0.602041
678	pbk	4.24e-29	0.253406	0.296	0.036	7.99e-25	360218	FALSE	Fibroblast;Cycling basal cell	2	0.341837
679	cdc25b	1.12e-13	0.253295	0.378	0.142	2.11e-09	57925	FALSE	NA	2	0.540816
680	raver1	1.02e-17	0.252947	0.393	0.127	1.92e-13	553693	FALSE	NA	2	0.479592
681	ptmab	1.39e-12	0.252364	1	0.999	2.62e-08	559194	FALSE	NA	2	24.5102
682	tiparp	4.5e-05	0.251786	0.485	0.342	0.8484	563506	FALSE	Rheaume et al.Nat Commun.23	2	1.02041
683	sall4	1.68e-06	0.250905	0.816	0.717	0.0317568	572527	FALSE	NA	2	2.89796
684	phgdh	2.65e-11	0.250817	0.663	0.406	4.99e-07	321928	FALSE	Epithelial cell	2	1.13776
685	zgc:173587	7.04e-22	0.250372	0.321	0.067	1.33e-17	100126107	FALSE	NA	2	0.392857
686	mcl1b	3.41e-09	0.250221	0.423	0.215	6.43e-05	373102	FALSE	NA	2	0.709184
