# Supplementary material for: Expression of myelin transcription factor 1 and lamin B receptor mediate neural progenitor fate transition in the zebrafish spinal cord pMN domain
Source: J Biol Chem. 2022 Sep 5;298(10):102452. doi: 10.1016/j.jbc.2022.102452 (PMC9530849; doi:10.1016/j.jbc.2022.102452)
Supplement: Supplemental Data 5 [file mmc5.xlsx]

## Sheet: PMN.top500.clu
gene	Cluster	tf	pval	qval	num_cells_expressed
anln	1	non-TF	0	0	1129
anp32b	1	non-TF	0	0	3819
arl4aa	1	non-TF	0	0	998
asf1ba	1	non-TF	0	0	1181
aspm	1	non-TF	0	0	1292
aurka	1	non-TF	0	0	1299
aurkb	1	non-TF	0	0	1723
banf1	1	non-TF	0	0	2625
birc5a	1	non-TF	0	0	1390
CABZ01058261.1	1	non-TF	0	0	2023
ccna2	1	non-TF	0	0	1606
ccnb1	1	non-TF	0	0	1545
cdc20	1	non-TF	0	0	1720
cdca5	1	non-TF	0	0	1129
cdca8	1	non-TF	0	0	1035
cdk1	1	non-TF	0	0	1165
cenpe	1	non-TF	0	0	1170
cenpf	1	non-TF	0	0	1744
chaf1a	1	non-TF	0	0	2080
ckap2l	1	non-TF	0	0	861
cks1b	1	non-TF	0	0	1465
col11a1a	1	non-TF	0	0	2548
col14a1a	1	non-TF	0	0	3209
dek	1	non-TF	0	0	2467
dlgap5	1	non-TF	0	0	1857
dut	1	non-TF	0	0	2452
fbxo5	1	non-TF	0	0	977
g2e3	1	non-TF	0	0	975
h2ax	1	non-TF	0	0	2542
h2az2b	1	non-TF	0	0	10555
her2	1	TF	0	0	2568
her9	1	TF	0	0	3330
hist1h2a3.1	1	non-TF	0	0	882
hist1h2a3.4	1	non-TF	0	0	1050
hist1h2a6	1	non-TF	0	0	1201
hist1h4l.10	1	non-TF	0	0	1391
hist1h4l.11	1	non-TF	0	0	4992
hist1h4l.14	1	non-TF	0	0	1173
hist1h4l.16	1	non-TF	0	0	2321
hist1h4l.6	1	non-TF	0	0	3085
hist2h3c	1	non-TF	0	0	1114
hmgb2a	1	TF	0	0	9381
hmgb2b	1	TF	0	0	10149
hmgn2	1	non-TF	0	0	10604
hmmr	1	non-TF	0	0	869
kif11	1	non-TF	0	0	1253
kif20a	1	non-TF	0	0	1182
kif22	1	non-TF	0	0	1290
kif23	1	non-TF	0	0	932
kifc1	1	non-TF	0	0	1162
kmt5ab	1	non-TF	0	0	824
kpna2	1	non-TF	0	0	1558
lbr	1	non-TF	0	0	2897
mad2l1	1	non-TF	0	0	1537
mibp	1	non-TF	0	0	1373
mki67	1	non-TF	0	0	2611
ncapd2	1	non-TF	0	0	1345
ncapg	1	non-TF	0	0	1031
nusap1	1	non-TF	0	0	2291
pclaf	1	non-TF	0	0	2620
pcna	1	non-TF	0	0	2947
pif1	1	non-TF	0	0	919
plk1	1	non-TF	0	0	1565
prc1a	1	non-TF	0	0	1005
psat1	1	non-TF	0	0	4618
rrm1	1	non-TF	0	0	2858
rrm2	1	non-TF	0	0	1815
rrm2.1	1	non-TF	0	0	3048
si:ch211-113a14.11	1	non-TF	0	0	855
si:ch211-113a14.12	1	non-TF	0	0	1324
si:ch211-113a14.18	1	non-TF	0	0	1344
si:ch211-113a14.19.2	1	non-TF	0	0	1087
si:ch211-113a14.24	1	non-TF	0	0	977
si:ch211-69g19.2	1	non-TF	0	0	990
si:ch73-281n10.2	1	non-TF	0	0	10116
si:dkey-108k21.10	1	non-TF	0	0	1814
si:dkey-108k21.19	1	non-TF	0	0	821
si:dkey-261m9.12	1	non-TF	0	0	1160
smc2	1	non-TF	0	0	1259
spc25	1	non-TF	0	0	1244
spdl1	1	non-TF	0	0	957
stmn1a	1	non-TF	0	0	4631
tacc3	1	non-TF	0	0	1390
top2a	1	non-TF	0	0	1499
tpx2	1	non-TF	0	0	1985
tuba1b	1	non-TF	0	0	3207
tuba8l	1	non-TF	0	0	4968
tuba8l4	1	non-TF	0	0	8883
TUBB4B	1	non-TF	0	0	1923
ube2c	1	non-TF	0	0	1872
zgc:110425	1	non-TF	0	0	2719
zgc:110540	1	non-TF	0	0	656
zgc:153405	1	non-TF	0	0	1233
zgc:153409	1	non-TF	0	0	8775
zgc:173552.3	1	non-TF	0	0	958
zgc:173552.7	1	non-TF	0	0	1025
si:dkey-108k21.21	1	non-TF	1.2e-322	7.495e-321	887
cdc14b	1	non-TF	1.263706e-318	7.8670547e-317	2613
CU457819.1	1	non-TF	1.1034369324e-314	6.72534899186e-313	767
zgc:194989	1	non-TF	3.1970223909495e-311	0	1514
ttk	1	non-TF	0	8.34392e-307	868
nuf2	1	non-TF	2.58425e-303	1.51607e-301	886
kif4	1	non-TF	6.37705e-303	3.73039e-301	945
numa1	1	non-TF	4.30589e-294	2.42141e-292	828
FP236630.1	1	non-TF	7.42839e-293	4.15439e-291	743
zgc:171759.4	1	non-TF	1.58184e-291	8.77425e-290	682
cep55l	1	non-TF	2.77135e-288	1.52477e-286	747
zgc:86764	1	non-TF	2.3946e-285	1.30339e-283	756
ccnb2	1	non-TF	1.20186e-284	6.507e-283	807
tubb2b	1	non-TF	4.61414e-284	2.49151e-282	10364
sgo1	1	non-TF	2.80783e-283	1.51214e-281	697
tmpoa	1	non-TF	1.97775e-282	1.0595e-280	2019
smc4	1	non-TF	4.24421e-282	2.2677e-280	1361
CU459186.2	1	non-TF	3.37898e-280	1.78665e-278	800
zgc:173552	1	non-TF	2.79966e-278	1.4765e-276	698
h3f3b.1	1	non-TF	7.092e-272	3.68296e-270	10743
eme1	1	non-TF	6.46363e-270	3.32273e-268	1024
bub3	1	non-TF	1.31052e-269	6.68627e-268	2829
hist1h4l.20	1	non-TF	1.4219e-269	7.23638e-268	1147
si:ch1073-153i20.4	1	non-TF	2.02108e-268	1.02346e-266	940
anp32a	1	non-TF	3.13188e-268	1.58202e-266	6991
racgap1	1	non-TF	5.38372e-264	2.68618e-262	694
nasp	1	non-TF	2.37409e-263	1.18165e-261	1969
armc1l	1	non-TF	3.03004e-261	1.49353e-259	705
si:ch211-113a14.22.1	1	non-TF	8.1522e-258	3.9989e-256	554
pbk	1	non-TF	1.52708e-255	7.45485e-254	717
hmga1a	1	non-TF	2.94553e-254	1.42091e-252	10611
prr11	1	non-TF	3.07144e-254	1.47814e-252	590
cenpx	1	non-TF	4.33326e-253	2.07071e-251	1604
knstrn	1	non-TF	9.83081e-253	4.68679e-251	670
hist1h4l.17	1	non-TF	2.35443e-252	1.11723e-250	575
kif20bb	1	non-TF	1.05287e-249	4.9729e-248	634
hist1h4l.9	1	non-TF	3.51942e-249	1.65462e-247	730
hist1h2a1	1	non-TF	6.82155e-249	3.19969e-247	674
ccnd1	1	non-TF	2.17758e-246	1.00748e-244	2886
ccnb3	1	non-TF	1.28724e-244	5.90188e-243	713
ndc80	1	non-TF	6.56425e-244	2.98945e-242	721
hist1h2a11.2	1	non-TF	9.97408e-243	4.50205e-241	607
si:dkey-6i22.5	1	non-TF	1.38732e-240	6.17981e-239	798
si:ch211-113a14.19.4	1	non-TF	5.04674e-238	2.22373e-236	644
h1-10	1	non-TF	3.69269e-237	1.60968e-235	2353
nutf2l	1	non-TF	1.83514e-236	7.93161e-235	1498
CU457819.3	1	non-TF	1.46143e-234	6.27643e-233	322
kif2c	1	non-TF	2.28714e-230	9.69986e-229	815
FQ312024.1	1	non-TF	8.38894e-224	3.48518e-222	547
zgc:173552.2	1	non-TF	2.8156e-222	1.16262e-220	485
zgc:113983	1	non-TF	5.98275e-222	2.4654e-220	884
si:ch73-36p18.1	1	non-TF	2.12991e-221	8.75931e-220	535
net1	1	non-TF	2.28253e-221	9.36805e-220	952
prc1b	1	non-TF	2.15657e-220	8.8155e-219	567
adamts3	2	non-TF	0	0	5532
akap12b	2	non-TF	0	0	5049
angptl4	2	non-TF	0	0	9108
arl5c	2	non-TF	0	0	4522
atf3	2	TF	0	0	6897
atp1b1a	2	non-TF	0	0	5746
bicc2	2	non-TF	0	0	2426
cbx7a	2	non-TF	0	0	3404
ccdc173	2	non-TF	0	0	2182
cldn5a	2	non-TF	0	0	6390
col2a1a	2	non-TF	0	0	1920
ddr1	2	non-TF	0	0	5389
elmsan1b	2	TF	0	0	4801
fgfr1b	2	non-TF	0	0	5293
fosab	2	TF	0	0	7963
fosl1a	2	TF	0	0	6347
fosl2	2	TF	0	0	4579
foxj1a	2	TF	0	0	3115
gfap	2	non-TF	0	0	6967
gli2a	2	TF	0	0	3244
hbegfa	2	non-TF	0	0	2050
her12	2	TF	0	0	5668
her6	2	TF	0	0	5097
her8a	2	TF	0	0	2795
id1	2	TF	0	0	7117
jdp2b	2	TF	0	0	3958
junba	2	TF	0	0	5894
junbb	2	TF	0	0	6519
krt18a.1	2	non-TF	0	0	1745
mdka	2	non-TF	0	0	8986
met	2	non-TF	0	0	2729
metrnla	2	non-TF	0	0	3023
mych	2	TF	0	0	3708
notch3	2	non-TF	0	0	6600
pard6gb	2	non-TF	0	0	3605
pax6a	2	non-TF	0	0	2795
pkd1b	2	non-TF	0	0	2824
pleca	2	non-TF	0	0	3194
plekhh1	2	non-TF	0	0	2848
pth1a	2	non-TF	0	0	3789
ptpn13	2	non-TF	0	0	3885
pvrl2l	2	non-TF	0	0	3402
sall3b	2	TF	0	0	3455
sall4	2	TF	0	0	5155
sdc4	2	non-TF	0	0	8688
si:ch211-251b21.1	2	non-TF	0	0	2618
si:ch73-265d7.2	2	non-TF	0	0	6771
si:ch73-335l21.4	2	non-TF	0	0	3966
si:dkey-85k7.7	2	non-TF	0	0	1923
si:dkeyp-110a12.4	2	non-TF	0	0	4324
slc1a3a	2	non-TF	0	0	3940
sox2	2	non-TF	0	0	5263
tpm4a	2	non-TF	0	0	3822
txn	2	non-TF	0	0	3086
yap1	2	non-TF	0	0	3280
zfp36l1b	2	TF	0	0	3569
shroom4	2	non-TF	1.04e-322	6.58e-321	3491
crb2a	2	non-TF	5.455e-320	3.420234e-318	3966
cavin2b	2	non-TF	6.7514e-319	4.2159017e-317	2184
msna	2	non-TF	1.36565178e-315	8.3989647537e-314	6489
col28a2a	2	non-TF	1.49180205433387e-310	0	5484
gadd45ba	2	non-TF	0	3.69442e-307	4146
wnt4	2	non-TF	6.46244e-308	3.83545e-306	1961
bcar1	2	non-TF	7.82097e-306	4.60149e-304	6507
cnn2	2	non-TF	3.3128e-298	1.89968e-296	2059
mycb	2	non-TF	5.30334e-294	2.9741e-292	4818
dnmbp	2	non-TF	1.32343e-291	7.36096e-290	4086
sgk1	2	non-TF	3.29162e-286	1.80128e-284	5614
ldlrad2	2	non-TF	3.64231e-276	1.90608e-274	6258
hmga2	2	non-TF	4.7103e-275	2.45866e-273	3520
nrarpa	2	non-TF	2.00788e-271	1.03742e-269	4631
tcf7l1a	2	non-TF	8.15361e-271	4.2021e-269	4925
cgnl1	2	non-TF	8.45296e-270	4.33443e-268	1953
col4a6	2	non-TF	8.91797e-268	4.49364e-266	3378
si:dkey-7j14.6	2	non-TF	1.42828e-265	7.16144e-264	2798
wnt11	2	non-TF	1.63971e-255	7.98556e-254	1618
msi1	2	non-TF	1.53555e-254	7.42501e-253	5125
col5a2a	2	non-TF	2.22732e-249	1.04958e-247	1904
il11a	2	non-TF	8.93714e-248	4.17278e-246	2261
tanc1b	2	non-TF	3.54193e-247	1.64996e-245	4893
mpp5a	2	non-TF	6.85473e-242	3.06685e-240	4564
col4a5	2	non-TF	1.02972e-241	4.59694e-240	2579
si:dkey-79d12.5	2	non-TF	8.25028e-238	3.62745e-236	3935
si:ch211-13k12.2	2	non-TF	2.52464e-237	1.10525e-235	6144
pfkfb3	2	non-TF	3.84961e-237	1.6745e-235	2589
cfap57	2	non-TF	5.95752e-235	2.56943e-233	1667
plagl2	2	non-TF	3.26387e-233	1.39585e-231	2332
f3b	2	non-TF	3.37325e-231	1.4366e-229	3571
CR382372.1	2	non-TF	1.18968e-226	4.99348e-225	1740
pdlim4	2	non-TF	8.71091e-225	3.63377e-223	2341
sparc	2	non-TF	4.44007e-224	1.8484e-222	1854
klf6a	2	non-TF	8.74517e-224	3.62577e-222	8391
col18a1a	2	non-TF	3.96753e-219	1.61858e-217	3775
palld	2	non-TF	9.07561e-219	3.69504e-217	2480
abhd6a	3	non-TF	0	0	9404
adam22	3	non-TF	0	0	2801
adcyap1b	3	non-TF	0	0	3918
agrn	3	non-TF	0	0	6489
alcama	3	non-TF	0	0	7626
arl4d	3	non-TF	0	0	3869
brsk2b	3	non-TF	0	0	7039
BX511178.2	3	non-TF	0	0	2656
ckbb	3	non-TF	0	0	6215
clvs2	3	non-TF	0	0	2890
cplx2	3	non-TF	0	0	4028
CR847968.1	3	non-TF	0	0	1540
cux2b	3	TF	0	0	5327
cxcr4b	3	non-TF	0	0	5056
dla	3	non-TF	0	0	7770
dlb	3	non-TF	0	0	7512
ebf2	3	TF	0	0	6321
ebf3a	3	TF	0	0	3409
ebf3a.1	3	non-TF	0	0	6396
elavl3	3	non-TF	0	0	9776
enox1	3	non-TF	0	0	3372
epb41a	3	non-TF	0	0	6743
FP017274.1	3	non-TF	0	0	1143
fstl1a	3	non-TF	0	0	5809
gadd45gb.1	3	non-TF	0	0	3613
gdf11	3	non-TF	0	0	4704
gfra3	3	non-TF	0	0	3153
gng2	3	non-TF	0	0	4691
hmgn6	3	non-TF	0	0	10609
insm1a	3	TF	0	0	4370
insm1b	3	TF	0	0	3716
isl1	3	TF	0	0	3661
isl2a	3	non-TF	0	0	1862
kcnma1a	3	non-TF	0	0	3020
kif26ab	3	non-TF	0	0	2219
lhx4	3	TF	0	0	4633
meis3	3	TF	0	0	3846
mllt11	3	non-TF	0	0	2772
mmp17a	3	non-TF	0	0	2032
mnx1	3	TF	0	0	2203
mpp3a	3	non-TF	0	0	4154
neurod1	3	TF	0	0	2834
neurod4	3	TF	0	0	4474
nhlh2	3	TF	0	0	4583
nr2f1a	3	TF	0	0	6170
nr2f1b	3	non-TF	0	0	4242
olig4	3	TF	0	0	1715
onecut1	3	TF	0	0	2613
onecut3b	3	TF	0	0	1263
pacsin1b	3	non-TF	0	0	5633
pik3r3b	3	non-TF	0	0	6922
pou2f2a	3	TF	0	0	2603
pou2f2a.1	3	non-TF	0	0	6390
ppp1r14ab	3	non-TF	0	0	3829
ppp3ca	3	non-TF	0	0	4302
ptprfa	3	non-TF	0	0	6096
rbfox1	3	non-TF	0	0	2504
rbfox3a	3	non-TF	0	0	2638
ret	3	non-TF	0	0	3651
runx1t1	3	non-TF	0	0	3177
scrt2	3	TF	0	0	1835
si:ch211-222l21.1	3	non-TF	0	0	10520
si:ch211-57n23.4	3	non-TF	0	0	5681
si:dkey-280e21.3	3	non-TF	0	0	2747
slit3	3	non-TF	0	0	4884
sox11b	3	TF	0	0	8583
spsb4a	3	non-TF	0	0	5800
srrm4	3	non-TF	0	0	5877
stxbp1a	3	non-TF	0	0	3657
sv2ca	3	non-TF	0	0	1671
thsd7aa	3	non-TF	0	0	5797
tmeff1b	3	non-TF	0	0	8432
tmsb	3	non-TF	0	0	8056
vgf	3	non-TF	0	0	4583
zfhx3	3	TF	0	0	6576
zgc:77784	3	non-TF	0	0	2658
dcc	3	non-TF	5e-324	3.16e-322	4515
nova2	3	non-TF	6e-323	3.77e-321	10422
golga7ba	3	non-TF	7.16e-322	4.5153e-320	2834
si:ch73-386h18.1	3	non-TF	5.4604e-320	3.420234e-318	8349
onecutl	3	non-TF	8.95556295e-316	5.5244968153e-314	1855
si:dkey-178k16.1	3	non-TF	2.31349804e-315	1.41855058942e-313	2643
BX088707.3	3	non-TF	0	1.73754e-307	1580
nbeaa	3	non-TF	6.20836e-306	3.67394e-304	4123
cep131	3	non-TF	2.21625e-301	1.28536e-299	5948
rassf1	3	non-TF	6.49669e-300	3.74655e-298	5285
hnrnpa0a	3	non-TF	2.97345e-299	1.7099e-297	8205
robo3	3	non-TF	4.78872e-298	2.73832e-296	6975
nes	3	non-TF	8.72041e-296	4.94488e-294	6743
esrrga	3	non-TF	4.32675e-292	2.41314e-290	2569
nrg1	3	non-TF	8.03401e-289	4.44425e-287	1596
mnx2b	3	non-TF	5.10191e-286	2.78444e-284	1762
CACNA2D1	3	non-TF	7.67226e-285	4.16491e-283	1637
stap2a	3	non-TF	5.92239e-282	3.15607e-280	1478
FP016248.1	3	non-TF	2.19698e-276	1.15268e-274	3670
sncb	3	non-TF	6.95181e-274	3.61938e-272	2104
lypd6	3	non-TF	1.42404e-271	7.37637e-270	1698
prph	3	non-TF	1.50797e-261	7.45091e-260	979
tp53inp2	3	non-TF	2.28432e-252	1.0865e-250	7102
vamp2	3	non-TF	9.58009e-243	4.33382e-241	2521
xpr1a	3	non-TF	2.86543e-242	1.28767e-240	3575
isl2b	3	non-TF	1.50757e-240	6.70081e-239	1185
fam189a1	3	non-TF	3.12906e-238	1.38174e-236	2427
celf3a	3	non-TF	8.65535e-238	3.79735e-236	4443
aclya	3	non-TF	3.32845e-237	1.45402e-235	2456
cdc42ep4a	3	non-TF	1.79431e-234	7.68986e-233	2008
ywhag2	3	non-TF	1.21362e-230	5.15774e-229	3146
proca1	3	non-TF	2.2256e-229	9.39971e-228	3716
her13	3	non-TF	2.34039e-228	9.86402e-227	5028
klf7b	3	non-TF	8.54567e-226	3.57951e-224	5516
tmem132e	3	non-TF	2.86779e-225	1.19876e-223	5517
aatka	4	non-TF	0	0	390
apoa1a	4	non-TF	0	0	78
atp1a1b	4	non-TF	0	0	2351
c7b	4	non-TF	0	0	379
cadm4	4	non-TF	0	0	5254
caska	4	non-TF	0	0	1076
cd82a	4	non-TF	0	0	4597
cldnk	4	non-TF	0	0	122
crlf1a	4	non-TF	0	0	1539
dscamb	4	non-TF	0	0	1079
egfra	4	non-TF	0	0	2051
elovl1b	4	non-TF	0	0	300
erbb4b	4	non-TF	0	0	2036
etv1	4	TF	0	0	189
fa2h	4	non-TF	0	0	596
fabp7a	4	non-TF	0	0	3679
gpm6ab	4	non-TF	0	0	4445
gramd1bb	4	non-TF	0	0	212
hsp90aa1.2	4	non-TF	0	0	8047
igfbp1a	4	non-TF	0	0	3530
kcnj11l.1	4	non-TF	0	0	558
lmo7a	4	non-TF	0	0	218
mag	4	non-TF	0	0	164
map1aa	4	non-TF	0	0	1389
marcksl1b	4	non-TF	0	0	10618
mbpb	4	non-TF	0	0	470
mt2	4	non-TF	0	0	417
myrf	4	non-TF	0	0	379
nkx2.2a	4	TF	0	0	888
NPAS3	4	TF	0	0	2377
olfm2a	4	non-TF	0	0	1105
olig1	4	TF	0	0	554
opcml	4	non-TF	0	0	321
pcbp4	4	non-TF	0	0	3118
pcdh7a	4	non-TF	0	0	640
pfn2	4	non-TF	0	0	6488
phyhiplb	4	non-TF	0	0	2636
plekha1a	4	non-TF	0	0	1419
prdm8	4	non-TF	0	0	2542
qki2	4	non-TF	0	0	2747
qkib	4	non-TF	0	0	5395
relt	4	non-TF	0	0	1619
si:ch73-335m24.2	4	non-TF	0	0	210
si:dkey-204f11.64	4	non-TF	0	0	542
slc1a2b	4	non-TF	0	0	678
sorcs2	4	non-TF	0	0	1228
sox10	4	TF	0	0	711
swap70b	4	non-TF	0	0	499
syngr2b	4	non-TF	0	0	718
tcf7l2	4	TF	0	0	1841
timd4	4	non-TF	0	0	208
tnfaip2a	4	non-TF	0	0	930
tnr	4	non-TF	0	0	464
tp53i11b	4	non-TF	0	0	386
tubb4b	4	non-TF	0	0	10579
ugt8	4	non-TF	0	0	521
zcchc24	4	non-TF	0	0	970
nfixa	4	non-TF	1.7898094364e-313	1.0843794850295e-311	412
bmp2a	4	non-TF	5.44923e-300	3.15142e-298	249
olig2	4	non-TF	9.71414e-298	5.53923e-296	9143
qkia	4	non-TF	4.70696e-295	2.66165e-293	7202
si:dkey-172h23.2	4	non-TF	2.23858e-288	1.23498e-286	365
mybphb	4	non-TF	8.69513e-282	4.62159e-280	211
id3	4	non-TF	5.21638e-269	2.64813e-267	3127
cldn19	4	non-TF	5.82286e-263	2.89112e-261	1693
arpp19b	4	non-TF	1.8374e-262	9.10071e-261	2513
bambia	4	non-TF	3.08178e-258	1.51536e-256	1180
sox5	4	non-TF	4.01885e-257	1.96663e-255	1421
akap13	4	non-TF	4.44895e-255	2.15636e-253	1782
baiap2a	4	non-TF	3.69442e-254	1.77376e-252	1726
fmn2b	4	non-TF	7.45661e-254	3.57163e-252	1015
sox6	4	non-TF	5.05692e-248	2.36652e-246	2772
gadd45ga	4	non-TF	1.20166e-246	5.57226e-245	2573
plp1a	4	non-TF	4.52358e-246	2.08813e-244	2847
HEPACAM	4	non-TF	2.26987e-245	1.04542e-243	117
apoa2	4	non-TF	5.26049e-244	2.40647e-242	103
adgrl1a	4	non-TF	6.20102e-244	2.83036e-242	1557
tcf7l1b	4	non-TF	1.53604e-243	6.97974e-242	3064
SIPA1	4	non-TF	2.42766e-243	1.10067e-241	3040
gadd45bb	4	non-TF	1.26183e-242	5.68299e-241	1343
smoc2	4	non-TF	4.57289e-239	2.02811e-237	355
specc1	4	non-TF	8.43826e-235	3.63166e-233	716
igfbp3	4	non-TF	1.91971e-231	8.19278e-230	692
sox9b	4	non-TF	4.37719e-228	1.84104e-226	2560
dscaml1	4	non-TF	1.89004e-223	7.82024e-222	662
aplp1	5	non-TF	0	0	1907
ctnna2	5	non-TF	0	0	5954
jagn1a	5	non-TF	0	0	4111
jpt1b	5	non-TF	0	0	9024
myo10l3	5	non-TF	0	0	6858
myt1b	5	TF	0	0	8098
nfasca	5	non-TF	0	0	3532
rtn1a	5	non-TF	0	0	7380
slc18a3a	5	non-TF	0	0	1869
tuba8l3	5	non-TF	0	0	7542
stmn1b	5	non-TF	7.4723379e-316	4.6235374706e-314	4094
si:dkey-175g6.2	5	non-TF	5.83339e-308	3.47223e-306	1664
draxin	5	non-TF	6.61886e-306	3.90551e-304	3069
si:dkey-56m19.5	5	non-TF	6.88012e-302	4.01314e-300	9148
apba2b	5	non-TF	8.13474e-302	4.7314e-300	2616
rnasekb	5	non-TF	4.0051e-294	2.2585e-292	5317
h2ax1	5	non-TF	1.42552e-286	7.82192e-285	9462
dpysl3	5	non-TF	8.4173e-283	4.52114e-281	2974
ywhah	5	non-TF	1.06903e-276	5.62332e-275	6175
mcf2l2	5	non-TF	5.13447e-267	2.5808e-265	2044
gabarapb	5	non-TF	1.49549e-265	7.48004e-264	8344
elavl4	5	non-TF	1.69264e-255	8.22364e-254	2215
oaz1b	5	non-TF	5.73171e-247	2.66394e-245	10094
atp6v0cb	5	non-TF	2.34519e-245	1.07767e-243	3530
l1cama	5	non-TF	3.25216e-242	1.45824e-240	1177
plekha6	5	non-TF	6.65589e-239	2.94552e-237	1921
syt11a	5	non-TF	1.50139e-236	6.50295e-235	3940
alas2	6	non-TF	0	0	309
blvrb	6	non-TF	0	0	634
cahz	6	non-TF	0	0	475
hbae1.1	6	non-TF	0	0	2041
hbae1.3	6	non-TF	0	0	3837
hbae1.3.1	6	non-TF	0	0	3526
hbae3	6	non-TF	0	0	5484
hbbe1.1	6	non-TF	0	0	3771
hbbe1.2	6	non-TF	0	0	4412
hbbe1.3	6	non-TF	0	0	5891
hbbe2	6	non-TF	0	0	1046
hbbe3	6	non-TF	0	0	3870
hemgn	6	non-TF	0	0	340
slc4a1a	6	non-TF	0	0	400
hbae5	6	non-TF	9.59591715e-315	5.8661887523e-313	224
CU467822.2	6	non-TF	1.20693e-269	6.17322e-268	4004
prdx1	6	non-TF	5.4098e-251	2.5611e-249	1497
nt5c2l1	6	non-TF	1.21562e-236	5.2764e-235	403
si:ch211-250g4.3	6	non-TF	8.97913e-221	3.67783e-219	211
her15.1	7	non-TF	0	0	6450
her15.2	7	non-TF	0	0	7903
her4.1	7	non-TF	0	0	4758
her4.2	7	non-TF	0	0	5065
her4.2.1	7	non-TF	0	0	5918
her4.4	7	non-TF	0	0	3527
lfng	7	non-TF	0	0	7863
myt1a	7	TF	0	0	5999
si:ch73-21g5.7	7	non-TF	0	0	8968
dld	7	non-TF	3.4096543e-316	2.116168666e-314	4687
sb:cb81	7	non-TF	1.3471735707e-314	8.18639175466e-313	7116
vim	7	non-TF	3.95544e-297	2.24919e-295	10111
lrrn1	7	non-TF	2.33653e-280	1.23867e-278	6930
btg1	7	non-TF	8.99244e-230	3.8058e-228	9354
